# Supplementary material for: De novo DNA methylation during monkey pre-implantation embryogenesis
Source: Cell Res. 2017 Feb 24;27(4):526–39. doi: 10.1038/cr.2017.25 (PMC5385613; doi:10.1038/cr.2017.25)
Supplement: Supplementary information, Table S2 — The list of called SNPs positions, SNP genotypes, and the chromosome locations. [file cr201725x10.xlsx]

## Sheet: Table S2
Supplementary Table S2. The list of called SNPs positions, SNP genotypes, and the chromosome locations.
Chr	pos	Ref	sperm allele:dep:allele_rate	ootyte allele:dep:allele_rate	zygote allele:dep:allele:dep	2cell allele:dep:allele:dep	8cell allele:dep:allele:dep	morula allele:dep:allele:dep	icm allele:dep:allele:dep
chr1	483171	C	T:26:0.839	C:10:1.000	T:14:C:22	NA	NA	NA	NA
chr1	505298	c	C:48:0.716	T:22:0.733	C:23:T:16	C:33:T:25	C:41:T:14	C:31:T:15	C:36:T:16
chr1	1525523	a	A:25:1.000	G:16:1.000	A:23:G:11	NA	A:14:G:13	NA	NA
chr1	2648421	c	T:42:0.875	C:16:0.696	T:14:C:31	T:16:C:24	T:22:C:35	T:29:C:43	T:55:C:36
chr1	3326209	C	T:12:0.857	C:7:0.636	T:10:C:11	NA	NA	NA	NA
chr1	3519156	c	T:35:0.729	C:19:0.792	T:12:C:13	T:13:C:8	NA	T:10:C:6	T:10:C:21
chr1	3592478	A	T:31:0.705	A:19:0.950	T:32:A:14	T:13:A:7	T:56:A:15	T:11:A:13	NA
chr1	4727827	C	C:36:0.632	T:15:0.789	C:28:T:18	C:16:T:5	C:25:T:11	C:15:T:16	NA
chr1	5005266	c	T:37:0.771	C:43:0.827	T:13:C:91	T:13:C:40	T:41:C:96	T:31:C:118	T:68:C:75
chr1	5028697	t	T:30:0.909	C:20:0.833	T:22:C:30	NA	NA	T:38:C:22	NA
chr1	5028745	a	A:17:0.739	C:19:0.792	A:24:C:31	A:18:C:6	NA	A:23:C:12	A:11:C:22
chr1	5228129	T	C:24:0.571	T:25:1.000	C:27:T:17	C:23:T:14	NA	C:7:T:16	NA
chr1	5280385	C	T:13:0.619	C:10:0.909	T:11:C:10	NA	NA	NA	NA
chr1	7464533	C	C:90:0.559	T:11:1.000	C:41:T:28	C:15:T:21	C:44:T:42	C:50:T:15	C:95:T:17
chr1	7868153	A	G:21:0.955	A:11:0.846	G:39:A:10	G:8:A:9	NA	NA	NA
chr1	8013926	C	T:20:0.645	C:29:1.000	T:12:C:22	T:5:C:10	NA	T:10:C:28	NA
chr1	8303512	t	T:97:0.719	C:66:0.617	T:38:C:24	T:88:C:49	T:92:C:56	NA	T:129:C:72
chr1	8758414	T	T:68:0.764	C:18:0.621	T:47:C:18	T:56:C:27	NA	T:21:C:9	NA
chr1	8758526	a	G:54:0.701	A:15:0.938	G:47:A:18	G:11:A:20	NA	NA	G:5:A:80
chr1	9120909	C	T:29:0.829	C:14:1.000	T:23:C:31	T:15:C:50	NA	T:10:C:5	NA
chr1	9123535	C	T:66:0.759	C:20:0.909	T:19:C:22	T:15:C:20	NA	T:57:C:10	NA
chr1	9656947	c	C:9:0.643	T:20:0.714	C:10:T:13	NA	NA	NA	NA
chr1	10234420	T	T:51:1.000	C:8:0.800	T:10:C:14	NA	NA	NA	NA
chr1	11098972	T	T:15:1.000	C:14:0.560	T:26:C:11	NA	NA	NA	NA
chr1	11267321	c	T:26:0.963	C:11:1.000	T:23:C:14	T:21:C:8	NA	NA	NA
chr1	11427220	c	T:11:0.611	C:21:1.000	T:14:C:32	NA	NA	NA	NA
chr1	12269167	C	T:16:0.571	C:14:0.667	T:81:C:16	NA	NA	NA	T:8:C:13
chr1	12564970	g	G:16:0.571	A:25:0.862	G:24:A:20	G:28:A:18	G:12:A:11	NA	NA
chr1	12971503	C	C:12:0.706	T:11:0.611	C:18:T:10	C:11:T:11	NA	NA	NA
chr1	13132326	t	T:7:0.583	C:26:1.000	T:26:C:16	NA	NA	T:12:C:16	NA
chr1	14906105	a	A:18:0.581	G:11:1.000	A:18:G:11	A:15:G:5	NA	A:7:G:20	NA
chr1	15006239	c	C:14:0.583	T:15:0.556	C:12:T:15	NA	NA	NA	NA
chr1	15184311	a	A:9:0.692	G:10:1.000	A:11:G:28	NA	NA	NA	NA
chr1	15915234	a	A:39:0.750	T:56:0.691	A:20:T:16	A:25:T:27	A:24:T:60	A:19:T:13	A:7:T:32
chr1	15915273	a	A:48:0.727	T:68:0.861	A:13:T:18	A:25:T:34	A:33:T:76	A:28:T:23	A:12:T:42
chr1	16986441	c	T:39:0.684	C:42:0.977	T:23:C:28	T:19:C:42	NA	T:25:C:43	T:40:C:33
chr1	17148355	c	T:23:0.697	C:9:0.600	T:31:C:14	NA	NA	NA	NA
chr1	17452288	G	G:32:1.000	A:10:0.556	G:25:A:10	G:12:A:14	NA	NA	NA
chr1	17782191	T	C:17:1.000	T:15:1.000	C:15:T:14	C:18:T:10	NA	NA	NA
chr1	17945498	T	T:29:1.000	G:7:0.583	T:29:G:14	NA	NA	NA	NA
chr1	17994241	a	G:18:1.000	A:166:0.943	G:16:A:10	NA	NA	NA	NA
chr1	18256485	T	T:77:0.562	C:16:0.889	T:27:C:38	T:15:C:33	T:7:C:22	T:8:C:35	NA
chr1	18659710	A	T:10:0.625	A:19:1.000	T:14:A:10	NA	NA	NA	NA
chr1	18946611	C	T:16:0.696	C:12:1.000	T:17:C:17	NA	NA	NA	NA
chr1	19572817	t	T:63:0.900	C:31:0.596	T:29:C:14	T:9:C:7	NA	T:20:C:27	NA
chr1	20005879	A	A:17:0.773	G:21:0.778	A:10:G:18	NA	NA	A:10:G:8	NA
chr1	21521405	T	C:27:0.692	T:30:0.732	C:27:T:13	NA	NA	NA	C:12:T:9
chr1	23188923	T	G:30:0.600	T:11:1.000	G:19:T:20	NA	NA	NA	NA
chr1	25053749	c	T:35:0.854	C:9:0.692	T:21:C:12	NA	NA	NA	NA
chr1	25696219	C	C:18:0.643	T:24:0.960	C:20:T:12	NA	NA	NA	NA
chr1	26188434	c	T:25:0.641	C:18:0.818	T:10:C:17	T:19:C:5	T:5:C:38	T:19:C:40	T:42:C:8
chr1	26807617	c	C:18:0.581	T:10:0.667	C:75:T:30	NA	NA	NA	NA
chr1	26923232	t	T:27:1.000	C:11:0.733	T:29:C:12	NA	NA	NA	NA
chr1	32408127	a	A:19:1.000	T:13:1.000	A:11:T:10	NA	NA	NA	NA
chr1	33109051	t	T:24:1.000	C:15:0.938	T:18:C:13	NA	T:12:C:7	NA	NA
chr1	33621697	C	T:20:0.556	C:10:1.000	T:14:C:15	NA	NA	NA	NA
chr1	34806644	c	T:20:0.645	C:7:0.636	T:11:C:14	NA	NA	T:10:C:5	NA
chr1	36743569	C	T:11:0.688	C:10:0.833	T:28:C:42	NA	NA	NA	NA
chr1	36743613	c	T:13:0.722	C:10:1.000	T:33:C:52	NA	NA	NA	NA
chr1	37063909	a	C:15:0.600	T:10:0.769	C:10:T:11	C:9:T:6	NA	NA	NA
chr1	37065802	t	C:7:0.700	T:20:1.000	C:13:T:14	C:10:T:9	NA	NA	NA
chr1	37425588	C	T:14:0.583	C:21:1.000	T:10:C:40	NA	NA	T:6:C:5	NA
chr1	39569607	C	T:24:0.828	C:12:0.800	T:14:C:15	T:8:C:14	NA	NA	NA
chr1	40476888	c	T:9:0.562	C:17:0.810	T:15:C:18	NA	NA	NA	NA
chr1	40607396	g	A:14:0.667	G:59:1.000	A:17:G:19	NA	NA	A:8:G:24	NA
chr1	40803512	c	C:17:0.586	T:18:1.000	C:16:T:12	C:8:T:17	NA	NA	NA
chr1	41318908	a	A:31:1.000	G:12:1.000	A:28:G:12	NA	NA	NA	NA
chr1	42706431	g	T:10:0.667	G:29:0.906	T:32:G:24	NA	T:19:G:10	NA	NA
chr1	43124689	t	C:28:0.933	T:11:1.000	C:17:T:10	NA	NA	NA	NA
chr1	44888671	c	T:17:0.773	C:19:1.000	T:11:C:22	NA	NA	T:8:C:9	NA
chr1	45069776	c	T:118:0.667	C:35:0.556	T:37:C:50	T:25:C:50	T:65:C:91	T:33:C:88	NA
chr1	46055873	a	A:36:0.735	T:11:1.000	A:10:T:13	A:16:T:14	NA	NA	NA
chr1	46710719	c	C:13:0.650	T:11:0.917	C:25:T:12	C:7:T:5	NA	C:32:T:6	NA
chr1	46830312	c	T:23:0.767	C:11:0.647	T:10:C:11	NA	NA	NA	NA
chr1	47182116	c	T:52:0.963	C:28:1.000	T:12:C:17	T:28:C:5	NA	T:19:C:11	NA
chr1	48381218	c	T:73:0.670	C:17:0.586	T:39:C:30	T:18:C:25	T:17:C:7	T:24:C:20	NA
chr1	50392289	a	T:206:0.877	A:20:0.952	T:14:A:11	T:18:A:14	T:17:A:36	NA	NA
chr1	50403413	g	T:23:0.676	G:23:0.920	T:12:G:24	T:7:G:5	NA	T:15:G:23	NA
chr1	50871298	c	T:40:0.889	C:10:0.833	T:45:C:29	T:31:C:28	NA	NA	NA
chr1	51363907	C	C:19:0.559	T:12:0.800	C:18:T:10	NA	NA	C:37:T:25	NA
chr1	53006883	c	T:58:0.592	C:22:0.579	T:13:C:42	T:13:C:30	T:33:C:41	T:15:C:72	T:48:C:24
chr1	54006703	t	C:38:1.000	T:20:0.667	C:16:T:10	NA	C:17:T:8	NA	NA
chr1	54278734	C	T:14:0.824	C:12:1.000	T:19:C:16	T:5:C:5	NA	NA	NA
chr1	55392749	g	G:15:0.882	T:18:0.818	G:12:T:11	NA	NA	NA	NA
chr1	55813164	C	T:14:0.636	C:18:1.000	T:16:C:16	NA	NA	NA	NA
chr1	56539081	C	T:13:0.565	C:6:0.600	T:10:C:14	NA	NA	NA	T:13:C:9
chr1	56625850	t	T:18:0.667	C:11:0.579	T:22:C:10	NA	NA	NA	NA
chr1	56754248	c	T:20:0.645	C:12:1.000	T:21:C:27	NA	NA	T:10:C:11	T:5:C:26
chr1	57386632	c	C:16:0.552	T:12:0.923	C:21:T:16	NA	NA	NA	NA
chr1	57564681	t	T:23:0.697	G:6:0.600	T:16:G:10	NA	NA	NA	NA
chr1	58468598	C	C:18:0.600	T:16:0.800	C:20:T:14	NA	NA	NA	NA
chr1	58591283	C	C:24:0.706	T:12:1.000	C:15:T:16	NA	NA	NA	NA
chr1	59137338	t	C:11:0.611	T:10:1.000	C:13:T:16	NA	C:14:T:6	NA	NA
chr1	59199244	t	C:18:0.581	T:17:0.586	C:12:T:20	NA	NA	NA	NA
chr1	60085113	C	T:18:1.000	C:15:0.882	T:36:C:22	T:19:C:6	NA	T:6:C:11	NA
chr1	60541387	A	C:37:0.925	A:26:1.000	C:11:A:10	C:5:A:6	NA	C:7:A:57	NA
chr1	60639008	C	T:29:1.000	C:12:1.000	T:12:C:12	NA	NA	NA	NA
chr1	60911571	C	T:50:1.000	C:11:1.000	T:24:C:10	NA	NA	NA	NA
chr1	61288456	t	C:19:0.864	T:12:1.000	C:16:T:27	NA	NA	NA	NA
chr1	61516122	t	T:30:1.000	C:8:0.571	T:36:C:14	NA	NA	NA	T:13:C:17
chr1	61637009	C	T:36:0.923	C:16:0.800	T:15:C:22	NA	NA	NA	NA
chr1	61825642	t	T:18:0.947	A:16:0.593	T:12:A:10	NA	NA	NA	NA
chr1	62065632	A	C:19:0.731	T:20:0.870	C:10:T:12	NA	NA	NA	NA
chr1	62633261	g	G:37:0.974	A:11:0.647	G:12:A:14	NA	G:6:A:23	G:5:A:11	NA
chr1	62690700	c	T:26:0.765	C:9:0.692	T:20:C:15	NA	T:8:C:128	NA	NA
chr1	63010491	A	G:21:0.875	A:10:1.000	G:19:A:10	NA	NA	NA	NA
chr1	63484556	c	T:11:0.611	C:9:0.750	T:11:C:15	NA	NA	T:7:C:10	NA
chr1	63715276	T	C:51:0.944	T:21:0.955	C:27:T:10	NA	C:65:T:52	NA	NA
chr1	64118186	A	T:38:1.000	A:11:0.786	T:10:A:26	NA	NA	NA	NA
chr1	64219524	C	T:13:0.619	C:13:1.000	T:31:C:18	NA	NA	NA	NA
chr1	64410308	C	T:20:0.690	C:20:1.000	T:12:C:11	T:5:C:7	NA	NA	NA
chr1	64852076	t	T:21:0.700	C:17:1.000	T:10:C:10	NA	NA	T:8:C:35	NA
chr1	65020784	a	A:8:0.571	G:11:1.000	A:18:G:21	A:13:G:6	NA	A:15:G:8	NA
chr1	66372108	c	T:17:0.630	C:8:0.615	T:24:C:14	NA	NA	T:10:C:6	NA
chr1	67593805	t	C:111:0.627	T:14:0.667	C:14:T:47	C:5:T:43	NA	NA	C:10:T:74
chr1	67992546	T	C:20:0.645	T:32:0.640	C:17:T:10	NA	NA	C:5:T:11	NA
chr1	68562861	c	C:8:0.667	T:19:0.905	C:19:T:18	NA	NA	NA	NA
chr1	69961280	t	C:49:0.907	T:16:1.000	C:10:T:11	NA	C:31:T:46	C:24:T:9	NA
chr1	70305343	G	G:15:0.577	A:16:0.842	G:12:A:20	NA	NA	NA	NA
chr1	70933633	t	T:30:0.938	A:11:1.000	T:16:A:11	NA	NA	NA	NA
chr1	70985944	C	C:36:0.973	T:15:0.750	C:23:T:16	C:12:T:7	NA	NA	NA
chr1	71408572	c	T:11:1.000	C:11:0.688	T:21:C:13	T:8:C:9	NA	T:14:C:5	NA
chr1	71725996	c	C:29:0.935	T:26:1.000	C:11:T:12	NA	NA	C:7:T:35	C:9:T:42
chr1	72305825	C	C:46:1.000	G:8:0.667	C:15:G:43	NA	NA	NA	NA
chr1	73172252	C	C:11:0.579	T:27:0.964	C:14:T:27	C:9:T:6	NA	C:16:T:13	NA
chr1	73863370	t	A:10:0.625	T:8:0.727	A:21:T:10	A:8:T:11	NA	NA	NA
chr1	73919680	A	G:49:0.731	A:27:1.000	G:16:A:12	NA	NA	NA	NA
chr1	74217605	c	T:27:1.000	C:9:0.750	T:12:C:12	NA	NA	NA	NA
chr1	74437124	C	T:15:0.577	C:36:1.000	T:11:C:18	T:5:C:6	NA	NA	NA
chr1	75972345	a	A:22:1.000	G:12:0.632	A:31:G:14	NA	NA	NA	NA
chr1	76029399	T	C:21:0.875	T:22:1.000	C:13:T:16	C:8:T:12	NA	NA	NA
chr1	78485289	t	T:21:1.000	A:11:1.000	T:10:A:11	T:26:A:5	NA	NA	NA
chr1	78753270	C	C:11:0.688	T:26:0.634	C:20:T:29	C:14:T:13	C:17:T:49	NA	NA
chr1	79894822	c	T:11:0.786	C:23:0.885	T:12:C:29	NA	T:7:C:30	NA	NA
chr1	80772422	c	C:21:1.000	T:13:0.591	C:19:T:11	NA	NA	NA	NA
chr1	83568242	C	C:12:0.571	T:14:0.667	C:17:T:14	C:10:T:9	NA	NA	NA
chr1	84092870	C	T:20:0.714	C:19:0.613	T:16:C:12	NA	T:269:C:17	NA	NA
chr1	85854945	A	G:17:1.000	A:10:1.000	G:10:A:17	G:27:A:9	G:10:A:9	NA	NA
chr1	85969902	t	T:18:0.947	C:10:0.833	T:20:C:11	NA	T:211:C:16	T:11:C:13	NA
chr1	86776907	c	T:156:0.834	C:62:0.626	T:51:C:73	T:65:C:50	T:128:C:93	T:89:C:74	T:85:C:50
chr1	88767065	C	C:13:0.591	T:21:0.955	C:22:T:21	C:11:T:6	NA	NA	NA
chr1	88785070	C	C:23:0.622	T:19:1.000	C:14:T:14	NA	NA	C:29:T:12	NA
chr1	89566637	C	T:26:0.650	C:20:0.833	T:13:C:10	NA	NA	NA	NA
chr1	90101596	C	T:6:0.600	C:10:0.769	T:44:C:28	NA	NA	NA	NA
chr1	90243074	C	T:14:0.609	C:20:0.952	T:13:C:22	NA	NA	NA	NA
chr1	90864840	C	T:30:0.698	C:12:0.600	T:13:C:21	NA	NA	NA	NA
chr1	91318048	C	T:14:0.667	C:31:0.861	T:19:C:12	NA	NA	NA	NA
chr1	92956487	t	T:17:0.567	C:16:1.000	T:12:C:17	NA	NA	T:7:C:25	NA
chr1	93048665	t	C:27:0.628	T:10:0.625	C:23:T:11	NA	C:21:T:9	C:31:T:19	NA
chr1	93062309	A	G:12:0.667	A:30:0.938	G:18:A:14	G:18:A:6	G:5:A:8	NA	NA
chr1	93065240	c	T:28:0.609	C:9:0.750	T:23:C:23	T:5:C:14	NA	T:8:C:17	NA
chr1	93461530	t	T:36:0.973	A:10:1.000	T:14:A:11	NA	NA	NA	NA
chr1	97007722	C	T:19:0.905	C:36:1.000	T:27:C:13	NA	NA	T:24:C:7	NA
chr1	97408130	c	T:20:0.769	C:24:1.000	T:16:C:10	NA	NA	NA	NA
chr1	98410686	c	T:61:0.813	C:24:0.615	T:18:C:56	T:91:C:20	T:19:C:20	T:10:C:22	T:22:C:23
chr1	98755566	c	T:31:0.738	C:10:1.000	T:15:C:14	NA	NA	NA	NA
chr1	101098610	C	T:17:0.944	C:10:0.714	T:13:C:14	NA	NA	NA	NA
chr1	102541879	c	T:15:0.833	C:10:1.000	T:12:C:30	NA	NA	NA	NA
chr1	103642496	c	C:12:0.632	T:10:0.556	C:13:T:13	NA	C:7:T:21	C:20:T:16	NA
chr1	104391241	t	T:36:1.000	A:8:0.800	T:13:A:10	NA	NA	T:21:A:8	NA
chr1	104425218	T	C:38:0.974	T:30:1.000	C:17:T:15	C:8:T:10	NA	NA	NA
chr1	105798985	t	C:15:0.600	T:14:1.000	C:12:T:11	NA	NA	C:11:T:9	NA
chr1	107292803	c	T:31:0.689	C:13:0.619	T:11:C:12	T:7:C:16	NA	NA	T:6:C:17
chr1	108574001	g	G:24:0.960	A:31:0.969	G:10:A:18	NA	NA	NA	NA
chr1	109534372	t	A:28:0.583	T:18:1.000	A:10:T:13	A:10:T:6	NA	NA	NA
chr1	109866204	c	T:8:0.571	C:28:1.000	T:10:C:11	NA	T:7:C:5	T:5:C:15	T:8:C:31
chr1	109871134	T	C:13:0.929	T:10:1.000	C:17:T:10	NA	NA	NA	NA
chr1	110191891	c	C:16:0.800	T:8:0.727	C:19:T:43	NA	C:11:T:11	NA	NA
chr1	110749066	A	G:14:0.636	A:11:0.688	G:17:A:18	NA	NA	NA	NA
chr1	111842333	C	T:19:0.679	C:21:0.840	T:16:C:20	T:21:C:5	NA	T:13:C:19	NA
chr1	111848973	T	C:68:0.591	T:13:0.867	C:22:T:16	NA	NA	C:7:T:34	NA
chr1	111859327	A	A:67:0.626	G:7:0.583	A:26:G:12	A:35:G:9	A:12:G:20	A:29:G:21	NA
chr1	112904752	C	T:14:0.667	C:12:1.000	T:13:C:17	NA	NA	NA	NA
chr1	112973563	t	T:22:0.880	C:13:0.684	T:18:C:38	T:23:C:12	NA	NA	NA
chr1	113739871	G	G:12:0.800	A:36:0.923	G:26:A:15	G:6:A:13	G:23:A:38	NA	NA
chr1	114264175	t	T:22:0.579	C:16:1.000	T:22:C:15	NA	NA	T:14:C:6	NA
chr1	114477930	T	T:26:0.684	C:16:0.640	T:22:C:21	NA	NA	T:6:C:10	NA
chr1	115515375	c	T:20:0.714	C:13:1.000	T:34:C:12	T:14:C:20	NA	NA	NA
chr1	115704617	t	A:26:1.000	T:28:0.737	A:14:T:14	NA	A:22:T:15	A:11:T:7	NA
chr1	115744855	C	T:13:0.591	C:9:0.643	T:18:C:15	NA	NA	T:5:C:19	NA
chr1	115879935	t	T:12:0.571	C:14:0.737	T:14:C:15	T:28:C:7	NA	NA	NA
chr1	116717224	t	T:20:1.000	C:17:0.810	T:16:C:65	NA	NA	NA	NA
chr1	117139346	C	T:17:0.607	C:15:1.000	T:29:C:21	T:25:C:9	T:80:C:35	T:7:C:42	NA
chr1	117219972	c	T:42:0.778	C:12:0.857	T:12:C:21	NA	NA	T:21:C:12	NA
chr1	118951411	a	A:23:0.561	T:14:1.000	A:11:T:10	NA	NA	NA	NA
chr1	119684243	c	T:23:1.000	C:10:0.833	T:20:C:15	NA	T:24:C:11	T:5:C:9	NA
chr1	119869024	A	T:12:0.667	A:12:1.000	T:17:A:14	NA	NA	NA	NA
chr1	119927084	t	T:33:0.750	C:20:0.571	T:21:C:19	T:17:C:14	T:44:C:7	T:18:C:22	T:6:C:21
chr1	120911415	A	T:15:0.682	A:10:0.833	T:16:A:11	NA	NA	NA	NA
chr1	121739007	c	T:13:0.722	C:27:0.931	T:22:C:27	T:23:C:9	NA	NA	NA
chr1	122412993	c	T:12:0.923	C:10:1.000	T:16:C:16	NA	NA	NA	NA
chr1	122929705	a	G:16:0.941	A:19:0.559	G:20:A:17	NA	NA	G:23:A:27	NA
chr1	123063545	c	T:26:0.765	C:13:0.867	T:31:C:22	NA	T:9:C:39	T:44:C:30	T:14:C:11
chr1	123396982	c	T:261:0.571	C:95:0.725	T:26:C:102	T:41:C:138	T:40:C:165	T:55:C:160	T:121:C:122
chr1	123446671	a	A:30:0.612	T:14:1.000	A:17:T:24	A:6:T:17	NA	A:20:T:20	A:12:T:42
chr1	123959550	T	T:23:1.000	C:18:1.000	T:22:C:14	NA	NA	T:6:C:11	NA
chr1	124049840	C	T:52:0.754	C:18:0.621	T:11:C:17	T:13:C:9	NA	NA	T:17:C:25
chr1	126986359	g	G:62:0.697	A:8:0.727	G:33:A:10	G:29:A:9	NA	G:29:A:8	NA
chr1	127034231	A	A:28:0.609	G:9:0.643	A:22:G:14	NA	NA	A:26:G:7	NA
chr1	127118308	c	T:48:0.608	C:9:0.562	T:34:C:17	NA	T:23:C:13	T:22:C:10	NA
chr1	127190781	C	C:39:0.684	T:16:1.000	C:19:T:11	NA	NA	C:13:T:10	NA
chr1	127873917	C	T:24:0.889	C:22:1.000	T:15:C:17	T:11:C:21	NA	NA	NA
chr1	128061982	T	C:35:0.625	T:23:0.821	C:27:T:27	C:23:T:6	NA	C:28:T:81	C:7:T:13
chr1	128209174	t	T:41:0.872	C:6:0.600	T:12:C:13	NA	T:5:C:6	T:27:C:13	NA
chr1	128218242	t	T:24:0.615	G:40:0.615	T:29:G:13	T:10:G:10	T:101:G:6	T:15:G:10	NA
chr1	128354104	t	T:85:0.825	C:6:0.600	T:18:C:25	NA	NA	T:7:C:24	NA
chr1	128563043	t	T:76:0.589	A:26:0.929	T:24:A:34	T:48:A:20	T:52:A:30	T:27:A:31	NA
chr1	128572437	g	G:24:0.571	T:9:0.643	G:12:T:13	G:23:T:6	NA	G:28:T:7	NA
chr1	128573871	t	T:38:0.567	C:39:0.929	T:19:C:18	NA	T:20:C:14	T:23:C:6	T:27:C:26
chr1	128716389	C	T:33:0.589	C:19:0.760	T:11:C:21	NA	T:29:C:13	T:21:C:24	NA
chr1	128817449	A	T:9:0.750	C:13:1.000	T:10:C:10	NA	NA	T:11:C:11	NA
chr1	129733034	c	T:36:0.562	C:6:0.600	T:20:C:25	T:9:C:21	NA	T:27:C:46	T:15:C:43
chr1	130577508	C	C:13:1.000	T:12:0.706	C:18:T:27	NA	NA	NA	NA
chr1	131244560	A	T:115:0.569	C:45:0.682	T:27:C:42	T:9:C:17	T:12:C:34	T:7:C:55	NA
chr1	132129866	A	G:14:0.737	A:18:0.900	G:27:A:20	G:17:A:9	NA	NA	NA
chr1	132468058	a	G:37:0.587	A:13:0.684	G:11:A:14	NA	G:9:A:11	NA	NA
chr1	132492782	t	T:21:0.750	A:11:0.917	T:13:A:12	NA	NA	NA	NA
chr1	133580414	T	C:14:0.636	T:18:1.000	C:10:T:20	C:12:T:7	NA	C:5:T:20	NA
chr1	133787091	g	A:8:0.571	G:20:1.000	A:10:G:14	NA	NA	NA	NA
chr1	133918794	a	T:10:0.588	A:30:0.968	T:17:A:12	T:11:A:13	NA	T:26:A:12	NA
chr1	134510046	c	T:21:0.677	C:17:0.810	T:19:C:15	NA	NA	T:5:C:12	NA
chr1	134955969	c	T:61:0.792	C:26:0.565	T:16:C:65	T:19:C:20	T:30:C:30	T:44:C:59	T:50:C:41
chr1	135232210	c	T:40:0.625	C:8:0.800	T:11:C:30	T:10:C:7	T:37:C:100	T:25:C:15	T:26:C:5
chr1	136356599	c	C:30:0.789	T:14:0.778	C:10:T:10	NA	C:16:T:8	NA	NA
chr1	136963258	c	T:15:0.600	C:40:0.816	T:13:C:13	T:9:C:27	NA	NA	T:8:C:21
chr1	138451397	a	G:26:0.703	A:14:1.000	G:12:A:14	NA	NA	NA	NA
chr1	138709940	G	A:19:0.950	G:7:0.700	A:22:G:12	NA	NA	NA	NA
chr1	139035808	T	T:17:0.607	C:25:1.000	T:31:C:10	NA	NA	NA	NA
chr1	139290340	a	T:62:1.000	A:18:0.818	T:17:A:18	NA	NA	NA	NA
chr1	139838027	c	T:47:1.000	C:20:0.588	T:18:C:12	NA	NA	NA	NA
chr1	140395723	c	C:40:0.635	T:18:0.857	C:10:T:11	NA	NA	NA	NA
chr1	140621193	A	A:38:1.000	T:11:0.917	A:10:T:14	NA	NA	NA	A:8:T:39
chr1	140719764	C	C:21:0.677	T:12:1.000	C:26:T:10	C:5:T:5	NA	C:21:T:8	C:8:T:52
chr1	141577076	T	C:24:0.706	T:8:0.615	C:17:T:14	NA	NA	NA	NA
chr1	141776806	a	G:22:0.688	A:18:1.000	G:13:A:34	NA	NA	G:5:A:33	G:10:A:25
chr1	141787860	c	C:60:0.600	T:8:0.800	C:11:T:15	C:11:T:13	C:63:T:12	C:24:T:35	NA
chr1	141904295	T	C:60:0.750	T:36:0.735	C:32:T:18	C:20:T:28	C:30:T:12	C:40:T:35	NA
chr1	141998926	c	C:46:0.657	T:11:0.611	C:22:T:13	NA	NA	NA	NA
chr1	142032073	t	T:138:0.690	C:28:0.800	T:18:C:31	T:39:C:18	T:6:C:29	T:82:C:49	T:93:C:7
chr1	142531629	t	T:20:0.571	C:22:0.579	T:42:C:10	T:17:C:23	T:102:C:53	NA	NA
chr1	142565607	c	T:37:0.649	C:51:1.000	T:12:C:32	NA	T:13:C:67	T:9:C:37	T:25:C:8
chr1	142598128	c	T:87:1.000	C:86:0.956	T:35:C:31	NA	T:116:C:41	NA	NA
chr1	142620196	C	C:10:0.588	T:10:1.000	C:14:T:29	NA	NA	C:6:T:32	C:6:T:63
chr1	143377713	T	C:16:0.571	T:11:1.000	C:11:T:15	NA	NA	C:9:T:12	NA
chr1	143570492	c	T:35:1.000	C:10:0.833	T:35:C:18	NA	NA	T:8:C:7	NA
chr1	143618254	c	T:33:0.917	C:21:0.677	T:16:C:20	NA	NA	NA	NA
chr1	143992567	C	T:15:0.556	C:8:0.667	T:10:C:14	NA	NA	NA	NA
chr1	144628020	C	T:29:0.806	C:14:0.933	T:10:C:18	NA	NA	T:11:C:25	NA
chr1	144665366	c	T:15:0.882	C:26:0.812	T:67:C:23	NA	NA	T:5:C:9	NA
chr1	145610282	c	T:56:0.862	C:47:0.758	T:34:C:57	T:33:C:29	T:81:C:49	T:70:C:42	T:71:C:23
chr1	145939739	a	T:11:0.647	A:17:0.895	T:14:A:11	T:13:A:35	NA	T:19:A:17	NA
chr1	146439123	A	T:22:1.000	A:14:0.609	T:21:A:12	T:12:A:11	NA	NA	NA
chr1	146440106	c	C:17:0.680	T:19:0.760	C:11:T:24	C:8:T:6	NA	NA	NA
chr1	147744934	C	C:19:0.905	T:14:0.667	C:10:T:22	NA	NA	NA	NA
chr1	148045429	T	C:23:0.605	T:22:0.846	C:12:T:14	NA	NA	NA	NA
chr1	148389074	t	A:123:0.794	T:18:0.643	A:15:T:15	A:23:T:12	A:9:T:62	A:29:T:25	NA
chr1	148460154	C	T:30:0.857	C:10:1.000	T:22:C:13	NA	NA	NA	NA
chr1	148527572	C	T:10:0.769	C:20:0.909	T:16:C:11	NA	NA	T:7:C:16	NA
chr1	150235760	c	T:106:0.862	C:26:0.812	T:10:C:19	T:5:C:14	NA	T:18:C:23	T:30:C:29
chr1	152054916	C	C:30:0.667	T:11:1.000	C:10:T:12	NA	NA	NA	NA
chr1	152059418	c	T:17:0.567	C:16:0.696	T:17:C:25	NA	NA	NA	NA
chr1	152910010	T	T:18:0.581	G:16:0.667	T:24:G:11	NA	NA	NA	NA
chr1	154700652	a	T:9:0.600	A:18:0.900	T:14:A:14	NA	NA	NA	NA
chr1	155731399	a	T:16:0.615	A:29:0.853	T:18:A:23	T:6:A:10	NA	T:14:A:6	NA
chr1	156039739	C	T:21:0.840	C:22:1.000	T:26:C:17	NA	NA	NA	NA
chr1	156297647	c	T:15:1.000	C:28:1.000	T:11:C:10	NA	NA	T:11:C:8	NA
chr1	156859864	c	C:13:0.812	T:19:1.000	C:14:T:10	C:7:T:13	NA	NA	NA
chr1	156901096	C	T:36:0.857	C:37:1.000	T:17:C:16	T:10:C:6	NA	T:21:C:25	NA
chr1	156912053	a	A:37:0.974	T:10:0.588	A:18:T:13	A:71:T:6	NA	A:42:T:20	NA
chr1	158041264	t	T:9:0.562	G:16:0.696	T:13:G:12	NA	NA	NA	NA
chr1	158229558	c	T:18:0.621	C:16:1.000	T:21:C:33	NA	NA	T:11:C:15	T:40:C:78
chr1	158337970	T	T:26:0.684	C:6:0.600	T:12:C:17	T:14:C:9	NA	NA	NA
chr1	158412960	C	T:24:0.585	C:11:1.000	T:10:C:10	T:14:C:7	NA	T:17:C:6	T:6:C:5
chr1	159452766	T	T:18:0.750	C:15:1.000	T:14:C:18	NA	NA	NA	NA
chr1	159638534	C	T:24:0.667	C:47:1.000	T:18:C:35	T:9:C:9	NA	NA	NA
chr1	159737172	a	G:22:0.957	A:13:1.000	G:11:A:12	NA	NA	NA	NA
chr1	159757801	C	C:18:0.581	T:8:0.667	C:28:T:21	NA	NA	C:33:T:8	NA
chr1	160135456	C	T:27:0.900	C:10:1.000	T:14:C:14	T:8:C:9	NA	T:8:C:20	NA
chr1	161916490	c	T:23:0.639	C:19:1.000	T:12:C:19	NA	T:46:C:14	NA	NA
chr1	162804817	C	A:48:0.608	C:26:1.000	A:33:C:27	NA	A:34:C:8	NA	NA
chr1	162951014	c	T:30:0.938	C:14:0.778	T:42:C:20	NA	T:7:C:114	T:6:C:8	NA
chr1	163055864	C	T:12:0.667	C:17:0.895	T:14:C:10	NA	T:63:C:45	NA	NA
chr1	163291538	c	C:22:0.667	T:12:1.000	C:11:T:24	C:18:T:5	NA	NA	C:6:T:34
chr1	163772586	T	T:32:0.914	C:99:0.952	T:22:C:109	T:20:C:54	T:44:C:47	NA	NA
chr1	163774001	T	T:51:1.000	C:247:0.818	T:10:C:58	T:27:C:89	NA	T:5:C:5	NA
chr1	163872087	C	C:18:0.643	T:8:0.571	C:31:T:24	C:5:T:9	NA	NA	NA
chr1	164330497	t	C:15:0.625	T:12:1.000	C:13:T:25	NA	NA	NA	NA
chr1	164897737	G	A:8:0.727	G:12:1.000	A:17:G:10	NA	NA	NA	NA
chr1	166087581	c	T:34:0.895	C:12:1.000	T:12:C:12	T:7:C:13	NA	T:5:C:12	NA
chr1	166295730	C	T:12:0.600	C:8:0.800	T:22:C:17	NA	NA	T:11:C:15	NA
chr1	166306644	T	C:24:1.000	T:12:0.600	C:12:T:10	NA	NA	NA	NA
chr1	166766905	T	C:10:0.588	T:11:1.000	C:16:T:10	NA	NA	NA	NA
chr1	167582797	c	C:10:0.667	T:19:1.000	C:16:T:11	NA	NA	NA	NA
chr1	169004426	C	T:14:0.700	C:10:1.000	T:17:C:11	NA	NA	T:26:C:15	NA
chr1	169152223	c	T:11:0.688	C:12:1.000	T:10:C:16	NA	NA	NA	NA
chr1	171307995	a	T:25:1.000	A:10:1.000	T:18:A:16	NA	NA	NA	NA
chr1	171467523	A	A:18:1.000	T:27:0.818	A:24:T:16	NA	NA	A:15:T:11	NA
chr1	172557562	g	G:11:0.611	A:10:1.000	G:27:A:17	NA	NA	NA	NA
chr1	173765217	C	T:14:0.636	C:13:0.867	T:15:C:16	NA	NA	T:9:C:9	NA
chr1	175245769	G	A:12:0.571	G:15:0.682	A:20:G:12	NA	NA	NA	NA
chr1	176114547	c	C:31:0.912	T:10:1.000	C:13:T:21	NA	NA	NA	NA
chr1	177255194	c	C:16:0.800	T:12:1.000	C:17:T:14	NA	NA	NA	NA
chr1	177358467	a	G:18:0.562	A:17:1.000	G:37:A:11	G:6:A:10	G:23:A:33	NA	NA
chr1	178503951	T	T:26:0.722	C:25:0.556	T:27:C:50	NA	NA	NA	NA
chr1	178540568	T	A:14:0.583	T:11:1.000	A:17:T:10	A:8:T:23	A:10:T:18	NA	NA
chr1	178644344	c	T:25:0.610	C:17:0.708	T:18:C:10	T:12:C:31	T:20:C:30	T:26:C:13	T:7:C:33
chr1	178966047	T	C:18:1.000	T:9:0.562	C:12:T:22	C:11:T:9	NA	NA	NA
chr1	179189675	a	T:14:0.583	A:28:1.000	T:27:A:12	NA	NA	T:8:A:8	NA
chr1	182947792	c	T:15:0.625	C:13:1.000	T:12:C:11	T:10:C:5	NA	NA	NA
chr1	183001967	c	T:15:1.000	C:17:0.944	T:11:C:10	NA	NA	T:15:C:33	NA
chr1	183090928	c	T:9:0.600	C:52:1.000	T:11:C:21	NA	NA	T:9:C:21	NA
chr1	183747078	c	T:18:0.581	C:44:1.000	T:12:C:10	NA	NA	NA	NA
chr1	184142384	C	T:28:0.737	C:25:0.714	T:11:C:12	T:9:C:5	NA	NA	NA
chr1	185363017	A	T:26:0.591	A:21:1.000	T:18:A:15	NA	NA	NA	NA
chr1	185501440	c	C:13:0.591	T:10:0.909	C:10:T:52	NA	NA	NA	NA
chr1	186531783	c	G:26:0.963	A:11:1.000	G:20:A:24	NA	NA	NA	NA
chr1	188496536	A	A:17:0.630	G:10:0.909	A:11:G:11	A:5:G:8	NA	A:5:G:21	NA
chr1	188532206	A	A:26:0.619	G:10:1.000	A:15:G:16	NA	NA	NA	NA
chr1	190297551	C	T:21:0.778	C:21:1.000	T:39:C:18	NA	NA	NA	NA
chr1	191476006	c	T:8:0.800	C:21:1.000	T:46:C:11	NA	NA	T:7:C:8	NA
chr1	192242377	C	T:24:0.774	C:24:0.649	T:14:C:16	NA	NA	T:6:C:46	NA
chr1	194154716	a	T:33:0.868	C:10:1.000	T:11:C:15	NA	NA	NA	NA
chr1	194779799	g	T:18:0.562	G:13:0.867	T:21:G:12	NA	NA	NA	NA
chr1	195592686	t	T:18:0.750	C:17:0.630	T:11:C:23	T:25:C:8	NA	NA	NA
chr1	195966702	c	T:22:0.786	C:42:0.894	T:10:C:25	NA	NA	T:7:C:6	NA
chr1	196149694	c	C:9:0.562	T:15:0.714	C:31:T:17	NA	NA	C:10:T:5	C:6:T:90
chr1	196372708	A	A:12:1.000	G:11:1.000	A:10:G:15	NA	NA	A:18:G:11	NA
chr1	196666097	c	T:22:0.595	C:20:0.800	T:17:C:12	T:10:C:9	NA	T:5:C:11	NA
chr1	196987599	A	T:32:1.000	A:46:1.000	T:14:A:10	T:17:A:6	T:11:A:51	NA	NA
chr1	197423632	a	A:50:1.000	G:26:0.565	A:35:G:15	NA	NA	NA	NA
chr1	198063107	A	G:13:0.684	A:16:1.000	G:14:A:38	NA	NA	NA	NA
chr1	198162846	a	G:13:1.000	A:18:0.720	G:17:A:20	NA	NA	NA	NA
chr1	198172960	C	A:14:1.000	C:9:0.562	A:17:C:19	NA	NA	NA	NA
chr1	198841866	c	T:23:0.821	C:10:1.000	T:21:C:13	NA	NA	NA	T:8:C:25
chr1	199199748	C	T:10:0.714	C:36:0.857	T:26:C:11	NA	NA	T:62:C:6	NA
chr1	200041608	T	T:22:0.957	C:12:1.000	T:17:C:14	NA	NA	NA	NA
chr1	201423933	c	T:54:0.568	C:19:0.613	T:31:C:42	T:25:C:61	NA	T:40:C:96	NA
chr1	201927637	T	T:9:0.692	C:14:0.737	T:10:C:10	T:6:C:15	NA	NA	NA
chr1	202476629	C	T:16:0.552	C:17:0.850	T:11:C:16	T:16:C:9	NA	NA	NA
chr1	202488290	t	T:12:1.000	C:18:0.818	T:14:C:15	T:19:C:5	NA	T:12:C:10	NA
chr1	202724806	A	A:24:1.000	T:29:0.967	A:23:T:16	NA	A:32:T:26	NA	NA
chr1	203608506	c	C:28:0.757	T:26:0.812	C:19:T:29	C:30:T:37	NA	C:19:T:61	C:27:T:238
chr1	203608546	a	A:26:1.000	T:20:0.588	A:11:T:19	A:44:T:16	A:24:T:47	A:54:T:18	A:96:T:97
chr1	204061136	A	C:19:0.559	A:17:1.000	C:16:A:20	C:14:A:19	NA	NA	NA
chr1	205876488	T	T:31:1.000	G:8:0.615	T:15:G:14	NA	NA	NA	NA
chr1	206148070	g	T:22:0.710	C:31:0.633	T:10:C:21	NA	NA	NA	NA
chr1	207756982	C	T:25:0.735	C:38:1.000	T:14:C:10	NA	NA	T:16:C:10	NA
chr1	208621670	A	G:15:0.833	A:9:0.750	G:35:A:16	G:7:A:7	NA	G:12:A:5	NA
chr1	208881094	A	T:25:1.000	A:13:1.000	T:13:A:11	T:12:A:8	NA	NA	NA
chr1	208917209	a	G:22:0.611	A:21:0.955	G:12:A:13	NA	NA	NA	NA
chr1	209742545	t	T:20:1.000	C:20:0.556	T:29:C:14	NA	NA	NA	NA
chr1	210128728	G	G:14:1.000	A:10:0.588	G:21:A:10	G:13:A:9	NA	NA	NA
chr1	210837807	G	A:14:0.700	G:17:1.000	A:10:G:19	NA	NA	NA	NA
chr1	211221715	c	T:10:0.769	C:15:1.000	T:20:C:24	T:12:C:7	NA	NA	NA
chr1	211702930	t	C:39:1.000	T:14:1.000	C:17:T:10	NA	NA	NA	NA
chr1	212169738	A	A:12:0.600	G:22:0.957	A:16:G:12	NA	NA	NA	NA
chr1	213349948	g	G:13:0.650	A:10:1.000	G:23:A:18	G:14:A:22	G:9:A:15	NA	NA
chr1	214301535	A	A:12:0.571	G:17:1.000	A:16:G:33	NA	NA	NA	A:5:G:38
chr1	214645982	a	T:20:0.714	C:22:0.917	T:10:C:10	NA	NA	NA	NA
chr1	214654765	c	T:8:0.727	C:14:1.000	T:20:C:13	NA	NA	NA	NA
chr1	216436554	a	A:21:1.000	G:15:1.000	A:15:G:24	NA	A:32:G:18	A:20:G:17	NA
chr1	217234513	c	T:236:0.563	C:73:0.652	T:39:C:141	T:42:C:99	T:42:C:158	NA	T:75:C:86
chr1	218138165	c	C:38:0.792	T:30:0.566	C:30:T:14	C:17:T:6	C:28:T:28	NA	NA
chr1	218162971	a	A:34:0.971	G:16:1.000	A:11:G:10	A:12:G:6	A:68:G:17	NA	NA
chr1	218951396	T	C:21:0.618	T:39:1.000	C:12:T:10	NA	NA	C:12:T:21	NA
chr1	219783882	G	G:17:0.895	A:22:1.000	G:17:A:12	NA	NA	NA	NA
chr1	220720941	c	C:27:0.587	T:14:1.000	C:23:T:29	NA	NA	NA	NA
chr1	221034783	g	T:12:0.600	C:22:1.000	T:11:C:21	NA	T:52:C:29	NA	NA
chr1	221701365	C	T:16:0.727	C:54:1.000	T:24:C:24	NA	NA	NA	T:12:C:7
chr1	222592442	T	C:26:1.000	T:9:0.750	C:10:T:18	NA	NA	NA	NA
chr1	222765414	G	T:14:0.560	G:12:1.000	T:11:G:19	T:15:G:12	NA	NA	NA
chr1	222884347	C	T:14:0.667	C:21:1.000	T:13:C:12	NA	NA	NA	NA
chr1	223742692	c	T:28:0.778	C:16:1.000	T:27:C:27	NA	NA	NA	NA
chr1	223788309	G	G:32:1.000	A:10:1.000	G:10:A:10	NA	NA	NA	NA
chr1	224142860	C	C:26:0.667	T:9:0.643	C:13:T:10	NA	NA	NA	NA
chr1	224324307	t	T:26:0.605	C:15:1.000	T:11:C:15	T:8:C:9	NA	NA	NA
chr1	224554690	A	T:15:0.600	A:21:1.000	T:17:A:27	T:19:A:6	T:10:A:15	NA	NA
chr1	225462101	T	T:33:0.971	C:18:1.000	T:15:C:15	NA	T:7:C:49	NA	T:14:C:20
chr1	225521695	c	T:34:0.944	C:15:1.000	T:14:C:19	NA	NA	T:6:C:9	NA
chr1	225740729	C	T:11:0.611	C:19:0.594	T:11:C:20	NA	NA	NA	NA
chr1	227027454	g	T:15:0.625	G:6:0.600	T:11:G:12	NA	NA	NA	NA
chr1	227295375	g	T:22:0.611	G:20:1.000	T:12:G:25	NA	NA	NA	NA
chr1	227827497	a	C:44:0.917	T:16:0.615	C:21:T:14	NA	C:33:T:20	NA	NA
chr1	228148762	t	T:32:0.821	C:7:0.700	T:14:C:13	NA	NA	NA	NA
chr10	2175005	c	C:39:0.886	T:15:1.000	C:24:T:25	NA	NA	NA	NA
chr10	2534042	A	T:17:0.850	C:10:1.000	T:12:C:34	NA	NA	NA	NA
chr10	3954658	T	A:10:0.625	T:17:0.680	A:11:T:31	A:19:T:8	NA	NA	NA
chr10	4107467	c	T:14:0.609	C:33:0.892	T:10:C:13	NA	NA	NA	NA
chr10	5269347	C	T:8:0.615	C:53:0.855	T:15:C:19	NA	NA	T:12:C:7	NA
chr10	5371487	c	T:19:1.000	C:19:0.559	T:11:C:18	NA	NA	T:21:C:15	NA
chr10	7021707	C	C:61:0.685	T:15:0.577	C:24:T:20	C:9:T:6	C:71:T:15	NA	NA
chr10	8528631	c	T:26:0.929	C:22:0.957	T:13:C:11	T:23:C:8	NA	T:5:C:10	NA
chr10	10155107	t	C:20:0.667	T:24:1.000	C:13:T:17	C:7:T:7	NA	NA	NA
chr10	10938225	t	C:13:1.000	T:17:1.000	C:37:T:17	NA	NA	NA	NA
chr10	11792159	G	T:28:0.667	C:13:1.000	T:10:C:19	NA	NA	NA	NA
chr10	12159563	g	A:15:0.577	G:16:1.000	A:34:G:30	A:5:G:7	NA	A:9:G:22	NA
chr10	12985568	C	T:15:0.556	C:14:1.000	T:11:C:22	NA	NA	NA	NA
chr10	13079183	c	T:26:0.667	C:17:1.000	T:14:C:10	NA	NA	NA	NA
chr10	13101070	c	T:16:0.667	C:27:0.871	T:18:C:19	NA	NA	T:6:C:6	NA
chr10	13323581	A	A:28:1.000	G:11:1.000	A:29:G:14	A:6:G:12	NA	NA	NA
chr10	14044612	c	A:24:0.960	T:10:0.588	A:20:T:14	NA	A:72:T:16	NA	NA
chr10	14755566	t	T:17:0.739	C:8:0.667	T:12:C:14	NA	NA	NA	T:5:C:6
chr10	16558811	g	C:50:0.694	T:15:0.682	C:19:T:13	C:28:T:19	NA	NA	NA
chr10	16708347	c	T:6:0.600	C:10:1.000	T:12:C:18	NA	NA	NA	NA
chr10	16761192	c	T:16:0.727	C:18:1.000	T:13:C:11	T:8:C:9	NA	NA	NA
chr10	17325412	C	T:31:1.000	C:13:0.929	T:16:C:12	NA	NA	NA	NA
chr10	19310400	t	T:14:0.737	C:8:0.667	T:20:C:14	NA	NA	NA	NA
chr10	19413009	C	T:21:0.618	C:13:1.000	T:13:C:26	T:29:C:20	NA	NA	NA
chr10	19965966	A	T:19:0.864	C:21:1.000	T:14:C:22	T:13:C:10	NA	NA	NA
chr10	20084466	a	A:10:0.909	G:9:0.643	A:18:G:14	NA	NA	A:7:G:10	NA
chr10	20480963	c	T:20:0.741	C:20:1.000	T:16:C:17	NA	NA	NA	NA
chr10	20548291	C	T:21:0.875	C:35:0.897	T:10:C:10	NA	NA	NA	NA
chr10	21274806	a	G:15:0.577	A:12:1.000	G:12:A:13	NA	NA	NA	NA
chr10	21458524	t	T:27:1.000	A:13:1.000	T:16:A:13	NA	NA	NA	NA
chr10	21592358	A	T:25:0.568	A:10:0.625	T:16:A:10	NA	NA	NA	NA
chr10	21617039	a	A:10:0.769	T:9:0.643	A:11:T:13	NA	NA	A:10:T:14	NA
chr10	22119680	g	C:16:0.615	T:12:0.923	C:16:T:20	C:12:T:6	NA	NA	NA
chr10	23769955	g	G:30:0.968	T:26:1.000	G:60:T:10	NA	NA	NA	NA
chr10	25479634	g	T:16:1.000	G:8:0.800	T:21:G:16	NA	NA	NA	NA
chr10	25865313	a	G:12:0.632	A:12:1.000	G:12:A:22	NA	NA	NA	NA
chr10	26038923	c	C:19:0.633	T:7:0.583	C:19:T:21	C:10:T:5	C:6:T:18	C:35:T:11	NA
chr10	26486731	t	C:9:0.600	T:10:1.000	C:14:T:19	NA	NA	C:10:T:14	NA
chr10	26852848	a	G:19:0.576	A:10:1.000	G:13:A:16	G:22:A:15	NA	NA	NA
chr10	26879598	t	T:24:0.857	C:19:1.000	T:19:C:17	NA	T:8:C:7	NA	NA
chr10	27849481	C	T:15:0.600	C:10:0.909	T:28:C:29	NA	NA	T:8:C:16	NA
chr10	27918050	T	C:28:0.966	T:10:1.000	C:25:T:11	C:18:T:26	NA	NA	NA
chr10	28230103	c	T:20:0.800	C:19:0.826	T:35:C:20	NA	NA	T:18:C:20	NA
chr10	28538386	g	T:8:0.571	C:32:1.000	T:18:C:30	NA	NA	NA	NA
chr10	28618163	T	T:22:0.786	C:9:0.818	T:11:C:10	NA	T:5:C:7	NA	NA
chr10	29119796	C	C:9:0.562	T:10:0.909	C:10:T:11	C:18:T:7	NA	NA	NA
chr10	29768846	t	A:10:0.667	T:17:1.000	A:13:T:47	NA	NA	NA	NA
chr10	29796658	a	T:19:0.760	C:15:0.714	T:18:C:15	NA	T:7:C:18	NA	NA
chr10	30642423	c	C:22:0.579	T:20:0.741	C:10:T:16	NA	NA	NA	NA
chr10	31460354	A	G:9:0.818	A:31:1.000	G:15:A:12	NA	NA	G:11:A:7	NA
chr10	32310240	a	T:9:0.600	A:31:1.000	T:11:A:11	NA	NA	NA	NA
chr10	33131922	c	T:9:0.643	C:9:0.818	T:12:C:19	NA	NA	NA	NA
chr10	33234886	t	G:17:0.586	T:14:0.875	G:14:T:11	NA	NA	NA	NA
chr10	33372995	c	C:11:0.733	T:29:0.707	C:21:T:14	NA	NA	NA	C:13:T:5
chr10	34069431	g	T:18:1.000	G:10:0.833	T:19:G:14	NA	NA	NA	NA
chr10	34202095	t	C:15:0.625	T:10:0.833	C:12:T:35	NA	NA	NA	NA
chr10	34418042	T	C:15:0.577	T:8:0.727	C:33:T:12	C:9:T:6	NA	NA	NA
chr10	36403503	t	C:9:0.562	T:20:0.870	C:12:T:17	NA	NA	NA	NA
chr10	36573534	t	T:24:0.558	A:10:1.000	T:18:A:20	NA	NA	NA	NA
chr10	36768865	G	G:19:0.655	A:14:0.933	G:46:A:21	NA	NA	NA	NA
chr10	36798360	t	T:14:0.609	C:27:0.730	T:15:C:22	T:8:C:5	NA	T:15:C:8	NA
chr10	36822224	c	T:10:0.769	C:17:1.000	T:11:C:13	NA	NA	NA	NA
chr10	37644409	C	T:20:0.769	C:19:1.000	T:14:C:18	NA	T:44:C:94	NA	NA
chr10	38195361	t	C:21:1.000	T:16:1.000	C:35:T:12	C:14:T:13	NA	NA	C:12:T:33
chr10	38830592	c	C:12:0.800	T:33:0.688	C:12:T:15	NA	NA	NA	NA
chr10	39279094	c	C:27:0.750	T:22:1.000	C:16:T:11	NA	NA	NA	NA
chr10	40294240	a	T:22:1.000	A:12:0.923	T:18:A:55	NA	T:19:A:25	NA	NA
chr10	40719363	A	A:17:1.000	G:17:0.773	A:14:G:15	NA	NA	NA	NA
chr10	42787304	g	T:8:0.667	G:51:1.000	T:15:G:13	NA	T:62:G:48	NA	NA
chr10	44228532	t	T:25:0.806	C:22:1.000	T:10:C:11	NA	NA	NA	NA
chr10	44915415	t	C:12:0.750	T:17:0.708	C:12:T:11	C:7:T:17	NA	NA	C:12:T:8
chr10	46847197	g	C:17:0.895	T:14:1.000	C:18:T:11	NA	NA	NA	NA
chr10	46878858	t	A:16:0.667	T:18:1.000	A:25:T:18	NA	NA	NA	NA
chr10	47040969	t	C:9:0.562	T:20:1.000	C:12:T:16	NA	NA	NA	NA
chr10	48262927	A	A:37:0.597	G:19:1.000	A:24:G:30	A:21:G:36	NA	A:17:G:14	NA
chr10	48943788	T	C:32:0.889	T:12:0.800	C:13:T:11	NA	NA	NA	NA
chr10	49959896	G	A:18:0.621	G:17:1.000	A:10:G:18	NA	NA	NA	NA
chr10	50428304	c	C:37:0.569	T:11:0.611	C:12:T:54	C:12:T:13	C:35:T:18	C:42:T:47	C:11:T:18
chr10	51036410	C	T:28:0.718	C:15:1.000	T:15:C:15	NA	NA	NA	T:14:C:11
chr10	51036423	C	T:24:0.686	C:15:1.000	T:15:C:15	NA	NA	NA	T:14:C:11
chr10	51349351	t	C:20:0.667	T:15:0.682	C:29:T:10	NA	NA	NA	NA
chr10	51926741	C	T:16:0.727	C:37:1.000	T:11:C:38	T:6:C:37	NA	NA	NA
chr10	52035177	C	T:30:1.000	C:11:0.688	T:11:C:10	NA	NA	NA	NA
chr10	52581716	C	T:15:0.714	C:35:1.000	T:12:C:13	T:6:C:40	T:17:C:9	NA	NA
chr10	52581747	C	T:15:0.714	C:41:1.000	T:22:C:17	NA	T:17:C:9	NA	NA
chr10	52652829	c	T:16:0.640	C:12:0.706	T:10:C:23	NA	NA	T:10:C:41	NA
chr10	53443652	a	G:27:1.000	A:13:0.565	G:18:A:10	NA	NA	NA	NA
chr10	54799878	c	T:12:0.667	C:18:0.667	T:11:C:25	T:8:C:6	NA	NA	NA
chr10	54896101	T	A:15:0.652	T:11:0.786	A:18:T:10	A:5:T:8	NA	NA	NA
chr10	55036833	c	T:21:0.568	C:14:0.875	T:13:C:11	NA	T:11:C:16	NA	NA
chr10	55217488	C	C:28:0.824	T:14:0.737	C:21:T:24	NA	C:56:T:9	NA	NA
chr10	55310030	G	G:22:0.688	T:15:0.714	G:16:T:10	NA	NA	NA	NA
chr10	56903260	c	T:12:0.800	C:8:0.800	T:14:C:22	NA	NA	NA	NA
chr10	56933072	t	C:17:0.739	T:17:0.708	C:14:T:15	C:14:T:10	C:68:T:53	NA	NA
chr10	57869699	c	C:18:0.720	A:20:0.833	C:21:A:19	C:6:A:8	NA	NA	NA
chr10	59064382	T	T:16:0.667	C:7:0.636	T:16:C:20	NA	NA	NA	NA
chr10	59097384	T	T:19:0.594	C:31:1.000	T:16:C:11	NA	NA	NA	NA
chr10	60081571	t	C:84:0.571	T:32:0.571	C:47:T:22	C:54:T:39	C:75:T:24	C:55:T:38	C:51:T:16
chr10	60091331	C	T:116:0.678	C:27:0.750	T:27:C:48	T:22:C:24	T:14:C:25	T:53:C:49	T:23:C:15
chr10	60096096	c	T:168:0.730	C:22:0.759	T:10:C:12	T:11:C:23	NA	T:38:C:24	NA
chr10	60109668	t	T:137:0.745	C:32:0.604	T:27:C:73	T:52:C:72	T:222:C:111	T:42:C:35	T:7:C:26
chr10	60109689	t	T:155:0.807	C:37:0.638	T:27:C:77	T:53:C:90	T:204:C:139	T:55:C:33	T:7:C:26
chr10	60282459	c	T:14:0.700	C:17:0.773	T:16:C:13	T:6:C:32	T:7:C:69	T:17:C:81	NA
chr10	60306980	T	A:20:0.606	T:38:0.679	A:22:T:20	A:23:T:10	A:35:T:10	A:22:T:26	A:62:T:16
chr10	60335865	G	A:37:0.569	G:18:0.643	A:16:G:13	NA	NA	NA	NA
chr10	62039986	T	T:58:0.734	C:25:0.962	T:19:C:24	T:7:C:7	NA	T:17:C:21	NA
chr10	62117689	T	A:17:0.708	T:15:0.682	A:22:T:12	NA	NA	NA	NA
chr10	62120831	c	T:22:0.564	C:7:0.583	T:10:C:28	NA	NA	NA	NA
chr10	62410555	a	T:49:0.570	A:12:0.923	T:40:A:25	T:5:A:5	T:6:A:47	T:33:A:5	NA
chr10	62444090	a	T:79:0.712	A:10:1.000	T:17:A:14	NA	NA	T:13:A:5	NA
chr10	62522476	T	T:86:0.606	C:68:0.919	T:24:C:83	T:31:C:54	T:11:C:32	T:45:C:70	T:24:C:11
chr10	62892588	C	T:8:0.667	C:28:1.000	T:12:C:20	NA	NA	NA	NA
chr10	63920162	c	T:20:0.690	C:15:0.600	T:23:C:15	T:18:C:16	T:14:C:36	T:7:C:30	T:5:C:30
chr10	63947622	a	G:14:0.667	A:21:1.000	G:22:A:12	G:5:A:16	NA	NA	NA
chr10	64602328	a	A:18:0.643	T:18:0.818	A:16:T:11	NA	A:15:T:6	NA	NA
chr10	64756965	t	C:13:0.650	T:32:1.000	C:22:T:26	C:16:T:8	C:9:T:39	C:35:T:13	C:40:T:41
chr10	64963183	G	T:16:0.941	G:21:1.000	T:12:G:10	NA	T:54:G:23	NA	NA
chr10	65088440	c	T:34:0.642	C:13:1.000	T:23:C:23	T:8:C:24	NA	NA	T:20:C:10
chr10	65447676	t	A:26:0.591	T:10:1.000	A:11:T:10	NA	NA	A:9:T:27	A:52:T:15
chr10	65519551	t	T:34:0.630	C:14:0.933	T:11:C:23	NA	NA	NA	NA
chr10	65607176	g	A:25:0.658	G:8:0.615	A:11:G:24	NA	NA	NA	NA
chr10	66107106	C	C:14:0.700	T:13:1.000	C:10:T:18	NA	NA	NA	NA
chr10	67023841	c	C:77:0.786	T:30:0.732	C:16:T:17	C:66:T:6	NA	C:72:T:18	NA
chr10	67027041	T	T:112:0.667	C:41:0.788	T:21:C:123	T:20:C:50	NA	T:24:C:134	T:8:C:52
chr10	67028960	c	T:118:0.584	C:24:0.727	T:28:C:66	T:13:C:57	T:17:C:13	T:18:C:72	T:9:C:17
chr10	67209611	A	G:34:0.756	A:13:0.619	G:48:A:26	G:34:A:10	NA	G:47:A:21	NA
chr10	67224875	A	A:43:0.729	C:7:0.700	A:27:C:28	NA	A:14:C:40	A:16:C:45	A:7:C:21
chr10	67318020	T	T:16:0.615	C:9:0.600	T:22:C:17	T:49:C:14	NA	T:5:C:23	NA
chr10	67516835	c	T:11:0.733	C:15:0.938	T:15:C:12	NA	NA	NA	T:29:C:12
chr10	67942132	C	T:18:0.818	C:17:0.773	T:18:C:20	NA	NA	NA	NA
chr10	67962435	C	T:65:0.644	C:13:0.650	T:17:C:20	T:8:C:8	NA	NA	NA
chr10	68949932	c	T:32:0.552	C:40:1.000	T:14:C:13	T:13:C:24	NA	NA	NA
chr10	69063448	T	T:41:0.577	C:38:0.776	T:18:C:54	T:14:C:47	NA	T:32:C:30	T:49:C:31
chr10	69159058	T	T:121:0.801	C:16:0.667	T:35:C:17	T:54:C:67	T:223:C:5	T:48:C:6	T:126:C:43
chr10	69172345	C	C:212:0.731	T:28:0.700	C:58:T:36	C:41:T:26	C:76:T:27	C:59:T:42	C:96:T:264
chr10	69201312	A	G:53:0.746	A:10:0.909	G:20:A:10	G:29:A:7	NA	NA	G:69:A:6
chr10	69227699	C	C:71:0.657	T:44:0.629	C:76:T:32	C:74:T:29	C:159:T:104	C:208:T:76	C:32:T:49
chr10	69679887	a	T:15:0.600	A:26:0.867	T:10:A:12	NA	NA	T:29:A:8	NA
chr10	71091052	T	A:16:0.667	T:17:1.000	A:13:T:14	NA	NA	NA	NA
chr10	74601943	c	T:39:0.696	C:90:0.918	T:13:C:113	T:23:C:138	NA	T:20:C:186	T:16:C:65
chr10	76885988	T	C:14:1.000	T:15:1.000	C:12:T:13	NA	NA	NA	NA
chr10	76919388	C	T:55:0.579	C:13:0.812	T:11:C:32	T:19:C:27	NA	T:45:C:28	T:32:C:33
chr10	77390808	c	T:27:0.574	C:30:0.789	T:10:C:82	T:8:C:40	T:16:C:40	T:46:C:101	T:18:C:31
chr10	77455136	t	C:36:0.947	T:10:0.769	C:18:T:11	NA	NA	C:8:T:12	NA
chr10	77493564	a	A:50:1.000	T:19:1.000	A:13:T:14	NA	NA	NA	NA
chr10	77921849	t	C:16:0.667	T:13:1.000	C:11:T:10	NA	NA	NA	NA
chr10	78141670	C	C:20:0.690	T:12:0.632	C:10:T:10	C:10:T:8	NA	NA	NA
chr10	80820878	T	T:27:1.000	A:24:1.000	T:24:A:11	NA	NA	NA	NA
chr10	81712141	c	T:38:0.691	C:33:1.000	T:13:C:21	NA	T:14:C:17	NA	NA
chr10	82434339	c	C:13:0.650	T:32:0.889	C:12:T:11	NA	NA	NA	C:8:T:15
chr10	82493778	t	T:15:0.789	C:15:0.938	T:23:C:10	NA	T:12:C:9	NA	NA
chr10	82849145	C	T:17:0.739	C:26:0.929	T:12:C:19	NA	NA	NA	T:15:C:73
chr10	83064819	c	A:14:0.667	G:10:1.000	A:15:G:20	NA	NA	NA	NA
chr10	83185599	C	C:16:0.640	T:13:0.812	C:12:T:11	C:14:T:10	NA	C:8:T:6	NA
chr10	83254572	A	A:10:0.625	G:13:0.929	A:11:G:10	NA	NA	A:6:G:9	NA
chr10	84279620	c	T:15:0.625	C:10:1.000	T:15:C:15	NA	T:13:C:126	NA	NA
chr10	84641498	c	T:14:0.778	C:12:1.000	T:23:C:12	NA	NA	T:22:C:22	NA
chr10	86478906	G	T:18:0.600	G:29:0.906	T:21:G:48	T:12:G:6	NA	NA	NA
chr10	87279799	G	A:27:0.628	G:34:1.000	A:19:G:22	NA	A:7:G:35	A:12:G:14	A:11:G:8
chr10	88105586	T	T:11:0.688	C:18:1.000	T:10:C:25	NA	NA	NA	NA
chr10	88642234	g	T:30:0.750	C:17:0.850	T:16:C:13	T:5:C:16	T:11:C:17	T:16:C:7	T:10:C:145
chr10	89246148	g	C:17:0.708	G:13:1.000	C:11:G:11	NA	NA	NA	NA
chr10	89366049	c	C:27:0.574	T:11:0.688	C:22:T:27	C:16:T:21	C:9:T:19	C:22:T:39	C:6:T:24
chr10	90069206	t	T:19:0.594	C:27:1.000	T:19:C:10	NA	NA	NA	NA
chr10	90702543	g	G:51:0.761	A:7:0.636	G:28:A:30	G:16:A:12	G:40:A:18	G:46:A:22	G:26:A:11
chr10	90810103	c	C:8:0.571	T:15:0.833	C:13:T:33	C:6:T:8	C:7:T:22	C:21:T:22	C:13:T:6
chr10	91266211	a	A:32:0.821	G:25:1.000	A:13:G:14	A:12:G:5	NA	NA	A:55:G:82
chr10	91881907	G	G:27:0.964	A:14:0.700	G:11:A:10	NA	NA	NA	NA
chr10	92927758	t	T:45:0.692	C:42:0.808	T:20:C:26	T:29:C:8	T:17:C:23	T:6:C:19	NA
chr10	93123765	c	T:20:0.690	C:21:0.553	T:10:C:12	NA	NA	NA	T:6:C:36
chr10	93269503	c	C:26:0.812	T:24:0.889	C:10:T:18	C:6:T:15	C:10:T:20	C:27:T:9	C:25:T:7
chr10	93374429	T	A:11:0.917	T:16:0.696	A:11:T:24	NA	NA	NA	NA
chr10	94233255	t	T:34:1.000	C:6:0.600	T:14:C:13	NA	NA	NA	NA
chr10	94354304	C	T:29:0.806	C:28:0.966	T:11:C:17	T:25:C:19	T:36:C:13	NA	NA
chr10	94486493	c	C:76:0.679	T:27:0.730	C:10:T:13	C:28:T:6	NA	C:12:T:8	NA
chr10	94496940	c	T:28:0.651	C:14:1.000	T:20:C:12	NA	NA	NA	NA
chr10	94837980	G	A:14:0.609	G:11:1.000	A:14:G:17	A:23:G:14	NA	NA	NA
chr10	95409133	T	G:10:0.714	T:8:0.667	G:11:T:11	NA	NA	NA	NA
chr11	491393	a	A:26:0.650	T:17:1.000	A:12:T:28	NA	NA	NA	NA
chr11	505378	G	T:9:0.692	G:17:0.895	T:27:G:19	NA	NA	T:9:G:6	NA
chr11	752012	c	T:17:0.944	C:18:0.857	T:18:C:17	NA	T:66:C:8	NA	NA
chr11	1021308	C	T:16:0.842	C:16:1.000	T:34:C:13	T:8:C:10	NA	NA	NA
chr11	1453443	c	C:16:0.571	T:16:1.000	C:19:T:12	NA	NA	C:9:T:15	C:6:T:9
chr11	1477403	t	T:36:0.706	A:32:0.744	T:12:A:30	T:30:A:59	T:19:A:6	T:41:A:32	T:49:A:7
chr11	1791060	T	T:19:0.905	C:22:1.000	T:29:C:25	T:22:C:6	NA	NA	NA
chr11	1850677	C	C:21:0.913	T:12:0.800	C:21:T:13	NA	NA	NA	NA
chr11	2020521	C	T:12:0.750	C:16:1.000	T:15:C:10	T:9:C:7	NA	T:8:C:14	NA
chr11	2023887	C	C:16:0.593	T:21:1.000	C:54:T:16	NA	NA	NA	NA
chr11	3514852	a	T:14:0.875	C:11:0.917	T:10:C:21	T:6:C:15	NA	NA	NA
chr11	3992511	c	T:15:0.789	C:29:0.853	T:26:C:15	NA	T:39:C:5	NA	T:17:C:41
chr11	4084444	A	T:14:0.560	A:12:1.000	T:12:A:14	NA	NA	T:5:A:14	NA
chr11	4275903	c	C:28:0.571	T:12:0.706	C:10:T:12	NA	NA	NA	C:78:T:36
chr11	4644721	T	T:9:0.600	C:30:1.000	T:24:C:36	NA	NA	NA	T:16:C:13
chr11	5543457	c	T:18:0.621	C:22:0.957	T:10:C:16	NA	T:7:C:16	T:5:C:9	T:7:C:10
chr11	5617618	G	T:32:1.000	G:10:1.000	T:16:G:11	NA	NA	NA	NA
chr11	5821806	C	T:19:0.576	C:20:1.000	T:14:C:21	T:8:C:9	T:26:C:14	T:17:C:7	NA
chr11	6064492	t	A:16:0.615	T:10:1.000	A:11:T:14	NA	NA	NA	NA
chr11	8748700	G	T:8:0.615	C:8:0.667	T:15:C:22	NA	NA	NA	NA
chr11	9720817	A	A:37:1.000	C:18:0.750	A:15:C:10	NA	NA	NA	NA
chr11	9729667	a	T:13:0.684	A:11:1.000	T:10:A:22	NA	NA	NA	NA
chr11	10794177	A	A:11:0.733	T:23:1.000	A:10:T:16	A:24:T:9	NA	NA	NA
chr11	11171586	C	T:862:0.772	C:125:0.607	T:109:C:204	T:107:C:182	T:149:C:181	T:203:C:313	T:199:C:375
chr11	11260871	C	T:103:0.599	C:35:0.745	T:32:C:31	T:19:C:31	NA	T:89:C:78	T:142:C:88
chr11	11355760	T	T:10:0.556	A:16:0.640	T:24:A:25	T:5:A:6	NA	T:6:A:30	T:8:A:9
chr11	11670729	t	T:26:0.591	G:26:0.578	T:10:G:16	T:8:G:8	T:26:G:56	NA	NA
chr11	11712744	T	G:26:0.788	T:12:0.706	G:23:T:15	NA	G:10:T:6	G:10:T:17	NA
chr11	11801131	C	T:12:1.000	C:6:0.600	T:13:C:11	NA	T:6:C:18	NA	NA
chr11	12201679	C	T:16:0.640	C:12:0.857	T:30:C:20	T:12:C:15	NA	T:7:C:6	NA
chr11	12361971	T	T:13:1.000	C:10:0.556	T:31:C:13	NA	T:8:C:12	T:14:C:5	T:7:C:6
chr11	13242352	c	C:18:0.857	T:10:0.833	C:21:T:10	NA	NA	C:43:T:17	NA
chr11	13418636	t	T:21:1.000	G:15:1.000	T:14:G:16	NA	NA	T:14:G:8	NA
chr11	14336364	A	A:15:0.714	G:23:1.000	A:11:G:23	NA	NA	A:14:G:15	NA
chr11	14445138	t	A:7:0.636	T:28:1.000	A:13:T:11	NA	NA	NA	NA
chr11	15185469	C	C:16:0.696	T:25:0.658	C:13:T:24	NA	NA	NA	NA
chr11	15531662	A	A:17:0.630	G:11:1.000	A:13:G:10	NA	A:9:G:9	NA	NA
chr11	15832896	A	T:35:0.593	A:10:1.000	T:43:A:26	NA	NA	NA	NA
chr11	16522542	G	G:8:0.571	T:18:1.000	G:17:T:17	G:10:T:15	NA	NA	NA
chr11	16545953	C	C:16:0.552	T:37:1.000	C:13:T:22	NA	NA	NA	NA
chr11	16793021	C	T:20:0.833	C:11:0.688	T:26:C:18	T:19:C:24	NA	NA	NA
chr11	17286588	c	T:24:0.857	C:13:0.765	T:19:C:17	NA	NA	T:10:C:19	NA
chr11	17600613	a	G:20:0.800	A:10:0.625	G:13:A:18	NA	NA	NA	NA
chr11	17755245	c	C:15:0.789	T:8:0.571	C:15:T:12	NA	NA	NA	NA
chr11	17822303	c	C:47:0.681	T:20:0.606	C:18:T:14	NA	NA	NA	C:14:T:49
chr11	18606959	T	C:10:0.909	T:17:1.000	C:26:T:10	NA	NA	NA	NA
chr11	19359101	t	C:16:0.762	T:15:1.000	C:13:T:19	NA	C:25:T:44	NA	NA
chr11	20054381	a	A:61:0.678	G:83:0.606	A:65:G:41	NA	A:98:G:54	A:82:G:38	A:89:G:33
chr11	20419575	T	T:15:1.000	G:10:0.625	T:12:G:11	NA	NA	NA	NA
chr11	20914623	c	T:86:0.723	C:11:0.647	T:21:C:23	NA	T:5:C:19	T:19:C:30	T:22:C:21
chr11	24070475	T	T:13:1.000	A:11:1.000	T:12:A:15	NA	NA	NA	NA
chr11	24786952	c	T:13:0.722	C:14:1.000	T:16:C:12	T:14:C:12	NA	NA	NA
chr11	25862452	c	T:19:0.655	C:33:0.846	T:11:C:18	T:5:C:5	NA	NA	NA
chr11	26713585	C	C:12:0.632	T:11:0.733	C:23:T:13	NA	NA	C:6:T:5	NA
chr11	27494625	C	T:7:0.583	C:10:0.714	T:10:C:18	NA	NA	T:15:C:24	NA
chr11	27727163	C	T:22:0.733	C:21:1.000	T:14:C:14	NA	NA	T:11:C:39	NA
chr11	28356572	c	T:28:0.933	C:14:1.000	T:12:C:14	NA	NA	NA	NA
chr11	28356831	c	C:22:0.667	T:12:0.667	C:21:T:14	NA	NA	NA	NA
chr11	29060876	T	T:16:0.593	C:9:0.600	T:31:C:24	T:16:C:9	NA	NA	NA
chr11	29444838	C	T:13:0.765	C:23:0.958	T:16:C:27	NA	NA	NA	NA
chr11	31159199	t	T:33:1.000	C:9:0.692	T:13:C:13	NA	NA	NA	NA
chr11	31750674	c	T:21:0.875	C:13:1.000	T:29:C:10	NA	NA	NA	NA
chr11	31994417	c	T:13:0.591	C:10:1.000	T:12:C:16	NA	NA	T:8:C:9	NA
chr11	32591350	T	T:28:0.848	C:10:1.000	T:16:C:28	NA	NA	NA	NA
chr11	32866223	G	T:19:0.576	G:16:1.000	T:17:G:14	T:5:G:8	NA	T:7:G:6	NA
chr11	33456404	C	C:19:0.655	T:16:0.842	C:34:T:22	NA	NA	NA	NA
chr11	34190713	C	T:22:0.957	C:15:1.000	T:10:C:15	T:16:C:10	T:52:C:33	T:8:C:24	NA
chr11	34224200	T	A:18:0.667	T:28:1.000	A:14:T:13	NA	NA	NA	NA
chr11	34332798	T	T:34:1.000	G:6:0.600	T:10:G:13	NA	NA	NA	NA
chr11	34393858	t	A:45:0.584	T:34:0.723	A:20:T:19	A:23:T:22	A:97:T:50	A:53:T:22	A:100:T:45
chr11	34778146	t	T:36:0.837	C:26:0.788	T:10:C:24	NA	NA	NA	NA
chr11	34826352	T	T:15:0.938	C:17:1.000	T:12:C:23	NA	T:13:C:16	NA	NA
chr11	34882412	C	C:15:1.000	T:12:0.923	C:10:T:10	NA	NA	NA	NA
chr11	36400750	C	C:14:0.700	T:14:1.000	C:13:T:12	NA	C:47:T:40	C:11:T:6	NA
chr11	37091075	C	T:15:0.652	C:17:1.000	T:15:C:24	T:7:C:7	NA	NA	NA
chr11	37135717	C	T:20:0.588	C:36:0.900	T:27:C:12	NA	NA	T:13:C:42	NA
chr11	37986112	G	T:17:0.708	G:23:0.821	T:13:G:12	NA	NA	NA	NA
chr11	40884221	G	A:17:0.708	G:20:1.000	A:10:G:17	NA	NA	A:8:G:5	NA
chr11	42285284	c	T:27:0.587	C:24:1.000	T:17:C:18	NA	NA	NA	NA
chr11	42407497	C	T:13:0.619	C:28:0.596	T:12:C:13	T:7:C:10	NA	T:14:C:38	NA
chr11	44475560	c	T:97:0.866	C:34:0.567	T:33:C:26	T:41:C:19	T:96:C:84	T:42:C:44	NA
chr11	44624173	G	T:7:0.700	C:20:0.800	T:10:C:12	NA	NA	NA	NA
chr11	45268747	c	T:13:1.000	C:14:0.583	T:24:C:19	NA	NA	T:20:C:6	NA
chr11	45610629	c	T:23:0.742	C:16:0.842	T:42:C:23	NA	NA	T:25:C:8	NA
chr11	47208693	t	A:25:0.581	T:18:0.750	A:13:T:12	NA	NA	NA	NA
chr11	47238737	C	C:24:0.857	T:14:1.000	C:14:T:16	NA	NA	NA	C:11:T:32
chr11	47238749	C	C:27:0.844	T:12:0.857	C:31:T:16	NA	NA	NA	NA
chr11	48304910	g	C:17:0.708	T:29:0.604	C:18:T:14	NA	NA	NA	C:30:T:19
chr11	48398406	c	C:10:0.714	T:10:0.588	C:15:T:23	C:5:T:18	NA	NA	C:8:T:5
chr11	48506246	c	T:28:0.609	C:11:1.000	T:15:C:22	NA	NA	T:19:C:17	T:56:C:13
chr11	48757220	A	A:26:1.000	G:8:0.727	A:17:G:25	NA	NA	A:16:G:6	NA
chr11	48913738	c	C:25:0.833	T:9:0.818	C:14:T:10	C:9:T:6	NA	NA	NA
chr11	49107197	t	T:12:0.632	C:10:1.000	T:15:C:17	T:26:C:6	NA	T:24:C:6	NA
chr11	49464093	c	T:19:0.731	C:29:0.829	T:10:C:15	T:5:C:6	NA	NA	T:60:C:56
chr11	49729391	a	C:25:0.641	T:19:0.633	C:18:T:10	C:12:T:16	NA	NA	NA
chr11	49757389	c	T:107:0.572	C:73:0.785	T:12:C:68	T:19:C:72	T:14:C:122	T:16:C:76	T:18:C:79
chr11	50093187	c	T:17:0.850	C:16:1.000	T:14:C:19	NA	NA	T:8:C:14	NA
chr11	50348344	t	T:14:0.583	C:11:1.000	T:16:C:11	NA	NA	NA	NA
chr11	51098898	A	A:39:1.000	T:26:0.812	A:39:T:16	NA	NA	NA	NA
chr11	52215193	t	T:78:0.907	C:22:0.815	T:32:C:24	T:30:C:10	NA	T:21:C:10	T:43:C:24
chr11	53232364	c	T:22:0.759	C:14:0.875	T:12:C:22	NA	NA	T:22:C:11	NA
chr11	54176459	C	T:31:0.861	C:6:0.600	T:13:C:18	NA	NA	T:5:C:17	NA
chr11	54716534	T	C:14:0.737	T:20:0.952	C:17:T:12	C:6:T:17	NA	C:11:T:7	C:92:T:6
chr11	56168928	t	A:9:0.600	T:12:1.000	A:15:T:14	NA	A:55:T:9	NA	NA
chr11	56762545	C	T:10:0.588	C:6:0.600	T:10:C:18	NA	NA	NA	NA
chr11	56933602	c	T:31:0.795	C:19:0.655	T:27:C:20	T:20:C:6	T:49:C:29	NA	NA
chr11	57204784	C	T:28:0.966	C:14:1.000	T:20:C:10	NA	NA	T:7:C:16	T:7:C:10
chr11	57286241	g	A:19:0.594	G:10:1.000	A:13:G:15	NA	NA	NA	NA
chr11	60080902	C	T:11:0.579	C:11:1.000	T:31:C:11	NA	NA	T:16:C:45	T:5:C:7
chr11	60332852	C	T:13:0.565	C:15:0.789	T:24:C:12	NA	NA	NA	NA
chr11	60458791	C	T:26:1.000	C:12:1.000	T:10:C:14	NA	NA	NA	NA
chr11	60599187	C	C:16:0.696	T:7:0.583	C:18:T:13	NA	NA	NA	NA
chr11	61400012	T	T:20:1.000	A:9:0.562	T:19:A:12	NA	NA	NA	NA
chr11	61424861	c	T:22:0.733	C:36:0.973	T:19:C:12	NA	NA	T:14:C:12	T:5:C:5
chr11	62381195	C	T:21:0.618	C:9:0.818	T:25:C:27	NA	NA	NA	NA
chr11	62978397	T	C:15:0.652	T:17:1.000	C:14:T:11	NA	NA	NA	NA
chr11	63396687	c	T:15:0.882	C:17:0.895	T:12:C:21	NA	NA	T:5:C:21	NA
chr11	64229706	c	C:27:0.844	T:9:0.600	C:20:T:14	C:10:T:9	NA	C:9:T:8	NA
chr11	64331959	C	T:15:0.882	C:39:0.929	T:16:C:17	NA	NA	NA	NA
chr11	64525997	c	C:17:0.810	A:13:1.000	C:24:A:19	C:8:A:7	NA	NA	NA
chr11	64822744	t	T:27:0.771	C:16:0.762	T:16:C:13	NA	NA	NA	NA
chr11	64825961	t	T:19:1.000	C:11:0.786	T:27:C:12	T:16:C:8	NA	T:11:C:7	T:7:C:6
chr11	65726753	g	G:12:0.800	A:6:0.600	G:13:A:11	G:8:A:7	G:13:A:14	NA	G:28:A:11
chr11	65802373	T	T:11:0.846	C:18:1.000	T:16:C:21	T:13:C:7	NA	NA	NA
chr11	65926702	c	T:33:0.786	C:23:0.657	T:17:C:23	T:19:C:24	T:54:C:27	T:18:C:15	T:8:C:32
chr11	66292214	g	T:10:0.625	G:15:0.714	T:15:G:18	NA	NA	NA	NA
chr11	66952873	C	C:26:0.605	T:12:0.800	C:28:T:14	NA	NA	NA	NA
chr11	67896527	C	T:22:0.759	C:29:1.000	T:12:C:19	NA	NA	NA	NA
chr11	68221847	A	C:21:0.656	A:15:1.000	C:13:A:24	NA	NA	NA	NA
chr11	69158143	G	T:19:0.704	C:34:0.971	T:13:C:22	NA	NA	NA	NA
chr11	69400366	g	G:19:1.000	A:31:1.000	G:10:A:11	G:11:A:5	G:8:A:14	NA	NA
chr11	70026101	C	C:15:0.714	T:13:0.722	C:22:T:23	C:7:T:8	NA	C:15:T:10	NA
chr11	70703837	g	T:9:0.562	G:20:0.909	T:14:G:11	NA	NA	NA	NA
chr11	72442084	T	C:20:0.952	T:17:1.000	C:10:T:15	NA	NA	NA	NA
chr11	72465620	A	G:14:0.560	A:7:0.700	G:13:A:14	NA	NA	G:26:A:5	NA
chr11	72770000	g	A:84:0.560	G:60:0.845	A:33:G:24	A:35:G:47	A:43:G:124	A:46:G:89	A:91:G:100
chr11	72848637	C	T:24:0.800	C:38:0.809	T:17:C:18	T:7:C:21	NA	NA	NA
chr11	72912305	C	T:15:0.714	C:7:0.636	T:14:C:12	T:18:C:11	NA	NA	NA
chr11	72945129	c	C:16:0.762	T:13:1.000	C:14:T:14	C:9:T:14	NA	NA	NA
chr11	73327835	A	A:12:0.923	G:20:1.000	A:10:G:12	A:6:G:5	NA	NA	NA
chr11	73831596	t	T:23:0.821	A:11:1.000	T:12:A:14	T:18:A:10	T:16:A:12	T:19:A:5	NA
chr11	75339878	T	T:16:0.667	C:20:1.000	T:12:C:10	T:20:C:5	NA	NA	NA
chr11	75496710	c	T:21:0.840	C:10:1.000	T:15:C:17	NA	NA	NA	NA
chr11	76207609	t	A:11:0.611	T:15:1.000	A:10:T:18	A:7:T:10	NA	NA	NA
chr11	76870422	C	T:14:0.667	C:9:0.750	T:31:C:15	NA	NA	T:7:C:6	NA
chr11	77495961	g	G:46:0.939	A:8:0.571	G:11:A:10	G:14:A:12	NA	NA	NA
chr11	77604406	G	G:20:0.588	A:21:1.000	G:22:A:11	NA	NA	NA	NA
chr11	78170301	A	A:27:0.964	G:13:1.000	A:11:G:10	NA	NA	NA	NA
chr11	79332267	c	T:43:0.860	C:34:1.000	T:12:C:14	NA	NA	NA	NA
chr11	79682023	a	G:10:0.556	A:36:0.735	G:14:A:13	NA	NA	NA	NA
chr11	81349073	c	T:101:0.727	C:47:0.635	T:22:C:20	T:25:C:15	T:23:C:30	T:40:C:46	T:16:C:16
chr11	83400872	c	C:63:0.618	T:17:0.586	C:31:T:15	C:50:T:11	NA	C:52:T:14	C:55:T:11
chr11	83430182	c	C:27:0.659	T:24:0.800	C:14:T:14	NA	C:10:T:8	NA	NA
chr11	83610487	C	T:16:0.842	C:15:1.000	T:16:C:25	NA	T:9:C:94	NA	NA
chr11	84110337	c	T:32:0.865	C:16:1.000	T:10:C:20	NA	NA	T:6:C:25	NA
chr11	84294846	C	T:16:0.941	C:21:0.724	T:21:C:13	NA	NA	NA	NA
chr11	84524499	a	T:25:0.926	C:17:1.000	T:10:C:16	NA	NA	T:7:C:6	NA
chr11	84836050	C	C:24:0.571	G:16:1.000	C:16:G:20	C:11:G:15	NA	C:10:G:9	NA
chr11	86043793	c	T:10:0.588	C:23:1.000	T:17:C:13	NA	NA	T:9:C:16	NA
chr11	86982277	T	T:21:0.913	C:8:0.615	T:15:C:39	T:24:C:14	NA	T:51:C:17	NA
chr11	87103241	c	T:23:0.852	C:13:0.812	T:25:C:13	NA	NA	T:5:C:14	NA
chr11	87195590	a	A:16:0.640	C:14:0.778	A:16:C:13	NA	NA	A:6:C:8	NA
chr11	87305264	c	T:14:0.609	C:10:1.000	T:15:C:11	NA	NA	NA	NA
chr11	87658080	t	G:34:0.618	T:14:1.000	G:35:T:43	G:7:T:12	G:16:T:54	NA	NA
chr11	87773876	A	G:21:0.955	A:15:1.000	G:16:A:11	NA	NA	NA	NA
chr11	87993555	g	A:78:0.987	G:28:0.800	A:50:G:26	NA	NA	NA	NA
chr11	88979477	c	T:14:0.560	C:50:0.694	T:23:C:15	T:14:C:10	NA	NA	NA
chr11	89201379	t	T:23:1.000	G:9:0.900	T:10:G:18	T:6:G:18	NA	T:12:G:13	NA
chr11	89370673	c	T:18:0.562	C:24:1.000	T:16:C:22	NA	T:17:C:7	T:16:C:13	NA
chr11	89587877	t	T:30:1.000	C:30:0.789	T:55:C:12	NA	NA	T:7:C:31	NA
chr11	89992138	c	T:35:0.648	C:21:0.808	T:16:C:23	T:8:C:9	T:18:C:17	T:17:C:35	T:6:C:10
chr11	90035028	A	G:13:0.565	A:17:1.000	G:13:A:13	NA	NA	G:13:A:8	NA
chr11	90161810	T	C:20:0.667	T:19:1.000	C:11:T:11	NA	C:77:T:12	NA	NA
chr11	90431807	a	A:25:1.000	T:7:0.636	A:19:T:22	A:5:T:17	NA	A:11:T:19	NA
chr11	91339359	A	T:16:0.593	A:6:0.600	T:19:A:15	NA	T:35:A:25	NA	NA
chr11	91791516	c	T:27:0.771	C:17:0.654	T:13:C:10	NA	NA	NA	NA
chr11	92323793	a	G:13:0.591	A:11:1.000	G:10:A:13	NA	NA	NA	NA
chr11	92881836	C	T:17:0.810	C:18:0.783	T:10:C:16	NA	NA	T:11:C:11	NA
chr11	92950070	c	T:20:0.667	C:13:1.000	T:10:C:14	T:9:C:17	NA	NA	NA
chr11	94609314	t	T:18:0.692	C:12:0.667	T:22:C:25	NA	NA	NA	NA
chr11	94848190	c	T:28:0.800	C:11:1.000	T:13:C:13	NA	NA	NA	NA
chr11	95097968	T	T:19:1.000	A:8:0.800	T:19:A:14	NA	NA	NA	NA
chr11	95510469	C	C:13:0.565	T:18:1.000	C:13:T:12	C:9:T:19	NA	NA	NA
chr11	95912659	g	A:22:0.579	G:16:1.000	A:12:G:11	NA	NA	NA	NA
chr11	96526049	c	T:13:0.565	C:26:1.000	T:12:C:12	T:8:C:5	NA	NA	NA
chr11	97338312	c	T:21:0.636	C:10:1.000	T:37:C:77	NA	NA	NA	NA
chr11	97539986	C	C:11:0.611	T:14:0.933	C:19:T:12	NA	NA	C:16:T:19	NA
chr11	97757297	c	C:9:0.600	T:14:1.000	C:21:T:17	NA	C:20:T:6	NA	NA
chr11	98430915	C	T:21:0.636	C:8:0.727	T:10:C:10	NA	NA	T:13:C:49	NA
chr11	100141030	c	T:21:0.656	C:15:1.000	T:13:C:10	NA	NA	T:7:C:6	NA
chr11	100659010	G	G:11:0.647	T:12:0.706	G:14:T:12	NA	G:57:T:7	NA	NA
chr11	100977464	t	C:23:0.605	T:34:1.000	C:10:T:11	NA	NA	NA	NA
chr11	101078974	c	C:27:0.587	T:13:0.812	C:23:T:10	C:6:T:11	NA	NA	NA
chr11	102587446	c	T:23:0.622	C:11:0.786	T:17:C:16	T:30:C:10	NA	T:10:C:6	NA
chr11	104156701	C	T:26:0.684	C:41:0.774	T:12:C:28	NA	NA	T:16:C:26	NA
chr11	104457321	C	T:14:0.560	C:15:1.000	T:10:C:11	NA	NA	NA	NA
chr11	104557875	C	C:19:0.633	T:10:0.769	C:13:T:10	NA	C:39:T:81	NA	NA
chr11	104718302	C	C:25:0.714	T:31:0.620	C:15:T:11	NA	NA	NA	NA
chr11	104755827	t	T:30:0.750	C:8:0.667	T:13:C:22	NA	NA	NA	NA
chr11	105808751	C	C:18:0.600	T:7:0.583	C:10:T:10	NA	NA	NA	NA
chr11	106322648	C	T:18:0.818	C:16:1.000	T:11:C:12	T:5:C:9	NA	T:22:C:24	NA
chr11	106523131	c	T:7:0.583	C:18:0.783	T:13:C:11	NA	T:24:C:31	NA	NA
chr11	107465902	T	T:24:0.686	A:15:1.000	T:10:A:11	T:18:A:26	NA	NA	NA
chr11	108048300	C	C:8:0.615	T:22:0.846	C:16:T:10	C:7:T:9	NA	C:29:T:6	NA
chr11	109208346	G	A:17:1.000	G:28:1.000	A:15:G:11	NA	NA	NA	NA
chr11	109393179	C	T:22:0.815	C:27:0.964	T:20:C:13	T:19:C:7	NA	NA	NA
chr11	110642417	t	C:15:0.625	T:16:1.000	C:11:T:13	C:11:T:21	NA	C:8:T:24	NA
chr11	110802842	t	T:23:0.639	C:11:0.647	T:17:C:11	NA	NA	NA	NA
chr11	111530903	g	T:55:0.948	G:18:1.000	T:17:G:20	T:20:G:25	NA	NA	NA
chr11	113562107	t	T:83:0.943	C:17:0.654	T:25:C:13	T:21:C:8	NA	T:16:C:29	NA
chr11	113772386	C	T:13:0.765	C:14:0.933	T:11:C:28	NA	NA	T:13:C:5	T:15:C:58
chr11	114026010	T	T:28:0.651	A:12:0.667	T:32:A:12	NA	T:39:A:15	NA	NA
chr11	114835189	A	G:10:0.588	A:21:1.000	G:14:A:16	NA	NA	NA	NA
chr11	115167970	C	C:14:0.636	T:17:1.000	C:10:T:19	NA	NA	NA	NA
chr11	116518814	g	G:16:1.000	A:27:1.000	G:18:A:35	NA	NA	NA	NA
chr11	118308268	c	T:12:0.750	C:41:0.820	T:14:C:21	T:17:C:6	NA	NA	NA
chr11	118497148	C	T:20:0.769	C:20:1.000	T:18:C:12	NA	NA	NA	NA
chr11	118614340	g	A:16:1.000	G:32:0.696	A:29:G:14	A:12:G:15	A:49:G:31	NA	NA
chr11	118670985	c	T:11:0.688	C:20:1.000	T:32:C:13	NA	NA	NA	NA
chr11	120306849	t	T:9:0.643	G:12:0.571	T:13:G:14	T:26:G:7	NA	NA	NA
chr11	120467475	c	T:77:0.611	C:43:0.915	T:30:C:14	T:60:C:80	T:27:C:14	T:28:C:27	T:59:C:47
chr11	120607613	c	T:28:0.636	C:14:1.000	T:14:C:27	NA	NA	T:11:C:6	NA
chr11	120960402	T	T:13:0.684	C:12:1.000	T:13:C:22	NA	NA	NA	NA
chr11	122104175	a	G:15:0.652	A:19:0.731	G:14:A:18	NA	NA	NA	NA
chr11	123092778	c	T:24:0.750	C:26:1.000	T:10:C:23	NA	NA	NA	NA
chr11	123287528	c	T:14:0.636	C:27:1.000	T:33:C:23	T:12:C:13	NA	T:6:C:51	T:9:C:16
chr11	123946516	C	T:15:0.714	C:11:1.000	T:11:C:14	NA	NA	NA	NA
chr11	124320291	C	C:16:0.667	T:12:1.000	C:42:T:28	NA	NA	NA	NA
chr11	124479519	C	C:19:0.731	T:16:0.593	C:13:T:17	NA	NA	NA	NA
chr11	125109428	G	A:20:0.556	G:17:1.000	A:33:G:18	NA	A:17:G:19	NA	NA
chr11	125846139	t	G:8:0.667	T:16:1.000	G:13:T:11	NA	NA	G:10:T:9	NA
chr11	126048872	c	T:17:0.607	C:6:0.600	T:31:C:16	T:6:C:6	T:37:C:6	T:28:C:55	NA
chr11	126295331	c	C:29:0.906	T:8:0.615	C:31:T:20	NA	NA	NA	C:39:T:8
chr11	126897236	c	T:18:0.667	C:27:1.000	T:11:C:45	T:6:C:37	T:6:C:62	T:7:C:72	T:26:C:49
chr11	127093275	C	T:20:0.870	C:11:1.000	T:14:C:15	T:10:C:6	NA	T:17:C:48	NA
chr11	127136112	a	G:52:0.881	A:7:0.583	G:46:A:23	NA	NA	G:40:A:29	NA
chr11	127579560	t	A:94:0.584	T:20:0.690	A:50:T:31	A:19:T:56	A:85:T:114	A:26:T:56	A:9:T:38
chr11	128881581	t	C:16:0.571	T:11:0.917	C:33:T:22	NA	NA	NA	NA
chr11	129336079	c	T:10:0.833	C:31:0.596	T:26:C:26	T:6:C:51	NA	T:6:C:22	T:8:C:10
chr11	129992461	c	T:22:0.647	C:18:0.750	T:11:C:16	NA	NA	NA	NA
chr11	130765335	t	C:14:0.933	T:27:1.000	C:10:T:15	C:12:T:29	NA	NA	NA
chr11	130790964	g	G:27:0.931	A:40:1.000	G:13:A:15	G:5:A:11	NA	NA	NA
chr11	130912576	t	C:13:0.867	T:15:1.000	C:13:T:22	NA	NA	C:5:T:6	NA
chr11	131056419	a	T:19:0.905	C:9:0.900	T:18:C:12	NA	NA	NA	NA
chr11	131691615	g	A:19:0.731	G:31:1.000	A:11:G:39	NA	NA	NA	NA
chr11	133729099	T	G:10:0.714	T:11:1.000	G:10:T:15	NA	NA	NA	NA
chr12	22440	T	C:95:0.642	T:27:0.964	C:14:T:20	C:15:T:9	C:31:T:12	C:35:T:35	NA
chr12	528269	c	T:30:0.714	C:24:1.000	T:22:C:22	NA	NA	NA	NA
chr12	569517	T	A:31:0.596	T:23:0.767	A:17:T:13	A:26:T:12	NA	A:30:T:30	NA
chr12	633874	t	T:39:0.672	C:12:0.750	T:17:C:24	T:8:C:24	NA	T:45:C:19	NA
chr12	665369	T	T:43:0.741	C:9:0.900	T:25:C:26	T:17:C:12	NA	T:17:C:16	NA
chr12	713834	a	A:8:0.615	T:28:0.933	A:27:T:18	A:8:T:22	NA	A:7:T:9	NA
chr12	759533	A	T:49:0.598	A:23:0.622	T:13:A:16	T:9:A:15	NA	T:7:A:5	T:6:A:13
chr12	833603	a	A:25:0.641	G:17:0.680	A:12:G:18	NA	NA	A:30:G:25	A:8:G:10
chr12	845970	C	C:34:0.618	T:14:0.667	C:23:T:13	C:10:T:19	C:24:T:9	NA	NA
chr12	867693	t	T:47:0.553	A:14:0.778	T:17:A:25	T:17:A:9	NA	NA	NA
chr12	875005	C	T:37:0.925	C:9:0.900	T:15:C:13	T:6:C:15	NA	NA	NA
chr12	875156	T	T:48:0.615	C:18:0.783	T:10:C:11	NA	NA	T:22:C:17	NA
chr12	924284	t	T:29:0.806	C:16:0.800	T:11:C:12	NA	T:62:C:8	NA	NA
chr12	924954	c	T:26:0.565	C:28:0.875	T:22:C:15	T:17:C:15	NA	T:14:C:24	NA
chr12	974257	t	T:54:0.692	C:15:0.577	T:20:C:31	NA	NA	NA	NA
chr12	1343409	A	G:10:0.714	A:17:0.654	G:11:A:26	NA	NA	G:25:A:12	NA
chr12	1799943	c	T:10:0.588	C:9:0.818	T:11:C:13	NA	NA	T:16:C:28	NA
chr12	2292137	a	T:22:0.815	C:19:1.000	T:16:C:10	T:9:C:10	NA	NA	NA
chr12	2628104	T	T:37:0.649	A:11:1.000	T:10:A:13	NA	NA	NA	NA
chr12	2874606	A	A:17:1.000	T:18:1.000	A:12:T:16	A:8:T:11	NA	NA	NA
chr12	3948465	c	T:16:0.615	C:18:1.000	T:29:C:12	NA	NA	T:5:C:9	T:5:C:7
chr12	6436998	t	T:12:0.857	C:32:1.000	T:47:C:14	NA	NA	NA	NA
chr12	7402447	C	C:15:0.577	T:21:0.724	C:13:T:20	NA	NA	NA	NA
chr12	8072051	C	T:15:0.652	C:18:1.000	T:17:C:14	NA	NA	NA	NA
chr12	8072096	a	A:10:1.000	T:18:1.000	A:30:T:18	NA	NA	NA	NA
chr12	9652522	A	A:34:0.971	G:10:1.000	A:15:G:13	NA	NA	NA	NA
chr12	10040474	T	C:31:0.912	T:17:0.630	C:17:T:13	C:14:T:6	NA	C:12:T:11	NA
chr12	10084953	C	T:15:0.556	C:8:0.667	T:18:C:10	T:8:C:6	NA	NA	NA
chr12	10870305	t	A:18:0.692	T:18:1.000	A:12:T:21	NA	NA	NA	NA
chr12	10933981	c	T:83:0.557	C:31:0.886	T:16:C:43	T:22:C:31	T:17:C:40	T:29:C:54	T:25:C:8
chr12	11538846	t	T:16:0.842	C:15:0.882	T:17:C:12	T:15:C:12	NA	NA	NA
chr12	11888329	t	C:61:0.701	T:29:0.707	C:20:T:45	C:15:T:74	NA	C:8:T:12	NA
chr12	12073059	A	A:8:0.571	T:11:1.000	A:40:T:12	NA	A:7:T:9	NA	NA
chr12	12925945	c	T:15:0.625	C:17:1.000	T:10:C:10	T:8:C:23	NA	NA	NA
chr12	13070762	c	C:20:0.606	T:11:0.733	C:29:T:17	C:5:T:17	NA	NA	C:5:T:73
chr12	14694078	a	C:11:0.688	A:17:1.000	C:20:A:11	NA	NA	NA	NA
chr12	16093421	c	T:12:0.571	C:20:1.000	T:17:C:10	NA	T:8:C:9	T:8:C:32	NA
chr12	16137764	T	C:20:0.556	T:15:1.000	C:10:T:15	NA	NA	NA	NA
chr12	16305629	t	T:237:0.875	C:51:0.614	T:19:C:53	NA	T:40:C:28	T:60:C:16	NA
chr12	17018304	a	T:21:0.618	A:10:1.000	T:12:A:13	NA	NA	NA	NA
chr12	17560896	t	C:19:0.633	T:15:1.000	C:13:T:14	NA	NA	NA	NA
chr12	17635839	t	T:52:1.000	C:22:0.611	T:24:C:14	T:23:C:15	T:30:C:14	T:28:C:34	NA
chr12	20619785	C	G:31:0.795	C:23:0.793	G:11:C:23	NA	NA	NA	NA
chr12	20887422	a	G:10:0.667	A:64:1.000	G:21:A:10	NA	G:12:A:38	NA	NA
chr12	20889843	c	T:10:0.625	C:20:0.833	T:16:C:22	NA	NA	NA	NA
chr12	21113720	t	T:16:0.696	C:20:1.000	T:14:C:18	T:7:C:10	NA	T:11:C:8	NA
chr12	22226050	c	T:50:0.820	C:9:0.692	T:31:C:45	T:7:C:26	NA	T:14:C:70	T:16:C:5
chr12	22250375	a	G:18:0.621	A:11:0.917	G:13:A:17	NA	NA	NA	NA
chr12	22301947	a	C:14:0.583	A:19:1.000	C:55:A:17	NA	NA	C:5:A:18	NA
chr12	23674413	T	C:29:0.644	T:10:1.000	C:37:T:10	NA	NA	NA	NA
chr12	26186003	t	C:16:0.593	T:8:0.667	C:21:T:12	NA	NA	NA	NA
chr12	27075327	t	C:9:0.600	T:16:0.552	C:29:T:23	NA	C:20:T:11	NA	NA
chr12	28447828	C	T:14:0.560	C:13:0.765	T:12:C:11	NA	NA	T:7:C:40	T:22:C:14
chr12	28901726	t	C:29:1.000	T:16:1.000	C:20:T:12	NA	NA	C:14:T:9	NA
chr12	29101114	G	A:8:0.571	G:8:0.667	A:16:G:12	NA	NA	NA	NA
chr12	29623720	c	T:25:0.658	C:12:1.000	T:15:C:23	NA	NA	NA	NA
chr12	29661258	T	A:13:0.619	T:13:1.000	A:12:T:12	A:7:T:15	NA	NA	NA
chr12	30474851	t	C:35:0.583	T:26:1.000	C:13:T:14	NA	C:5:T:6	NA	NA
chr12	30870709	A	T:15:0.556	A:13:1.000	T:23:A:14	NA	NA	NA	NA
chr12	31683329	a	A:21:0.955	T:19:1.000	A:10:T:14	A:50:T:14	NA	NA	NA
chr12	34353289	C	T:14:0.560	C:16:0.762	T:18:C:10	NA	T:12:C:19	NA	NA
chr12	34722046	T	T:9:0.600	C:19:0.655	T:17:C:10	T:10:C:10	NA	NA	NA
chr12	36116557	t	T:11:0.611	C:11:0.579	T:16:C:19	T:12:C:6	NA	T:10:C:29	NA
chr12	36873654	T	T:11:1.000	C:8:0.800	T:24:C:14	NA	NA	NA	NA
chr12	37471531	c	T:15:0.750	C:14:0.700	T:16:C:15	T:6:C:15	T:9:C:6	NA	NA
chr12	37610302	t	T:23:0.885	C:16:0.842	T:12:C:13	NA	NA	NA	NA
chr12	37674004	C	T:17:0.607	C:10:1.000	T:14:C:15	NA	NA	NA	NA
chr12	38235891	c	C:13:0.591	T:9:0.900	C:11:T:16	C:7:T:11	NA	C:22:T:9	NA
chr12	38550304	c	T:22:0.815	C:15:0.556	T:23:C:12	NA	NA	T:6:C:9	NA
chr12	38963564	G	A:15:0.600	G:12:1.000	A:18:G:29	A:5:G:12	NA	NA	NA
chr12	39183015	a	A:23:0.697	T:13:0.684	A:16:T:16	A:30:T:26	NA	A:6:T:6	A:5:T:13
chr12	39183250	c	T:22:0.667	C:11:0.786	T:16:C:21	T:11:C:14	T:35:C:49	NA	T:14:C:48
chr12	39568163	g	G:23:0.885	A:9:0.900	G:21:A:13	NA	G:8:A:18	G:27:A:8	G:36:A:16
chr12	39574746	C	T:11:0.579	C:14:1.000	T:13:C:11	T:7:C:7	NA	NA	NA
chr12	39850875	t	A:16:0.552	T:13:1.000	A:17:T:10	NA	A:10:T:7	NA	NA
chr12	40803450	c	T:26:0.963	C:49:0.891	T:14:C:23	NA	NA	NA	NA
chr12	40997988	C	T:22:0.786	C:24:0.889	T:24:C:12	T:6:C:9	NA	NA	NA
chr12	41645297	A	A:32:1.000	T:39:0.975	A:10:T:16	A:7:T:5	NA	NA	NA
chr12	43447479	c	T:19:0.559	C:18:1.000	T:11:C:10	NA	T:10:C:39	NA	NA
chr12	43452029	t	T:9:0.692	C:24:0.828	T:13:C:33	T:5:C:11	NA	NA	NA
chr12	44738790	c	T:18:0.783	C:13:0.619	T:10:C:22	NA	NA	T:13:C:14	NA
chr12	46162327	a	A:26:1.000	C:11:0.846	A:11:C:12	NA	NA	NA	NA
chr12	46663047	C	T:16:0.640	C:12:0.750	T:12:C:11	NA	NA	NA	NA
chr12	46728717	a	C:11:0.579	A:26:1.000	C:15:A:22	NA	NA	NA	NA
chr12	47135703	t	T:26:1.000	C:20:0.571	T:25:C:11	NA	T:20:C:9	T:18:C:26	NA
chr12	47372785	c	T:17:0.607	C:14:1.000	T:16:C:18	NA	NA	T:8:C:25	NA
chr12	48647667	C	T:38:0.884	C:14:0.933	T:20:C:11	NA	T:13:C:50	NA	NA
chr12	49744381	c	T:33:0.892	C:19:0.864	T:19:C:21	T:35:C:24	NA	NA	NA
chr12	49995478	A	G:15:1.000	A:19:1.000	G:17:A:16	NA	NA	NA	NA
chr12	51823723	c	T:14:0.875	C:17:1.000	T:24:C:10	NA	NA	NA	NA
chr12	52074849	A	A:14:1.000	G:55:0.679	A:17:G:10	NA	NA	NA	NA
chr12	53841532	C	T:19:0.792	C:26:0.703	T:24:C:62	NA	NA	NA	NA
chr12	54377088	c	T:42:0.609	C:37:0.804	T:34:C:148	NA	T:17:C:124	T:32:C:101	T:13:C:41
chr12	54411823	C	T:19:0.792	C:40:1.000	T:23:C:11	NA	NA	T:17:C:47	NA
chr12	54448921	c	T:14:0.560	C:14:0.933	T:14:C:10	NA	NA	NA	NA
chr12	54630519	C	C:49:1.000	T:19:0.792	C:26:T:12	C:33:T:5	NA	NA	NA
chr12	55099854	g	G:26:1.000	A:12:0.800	G:25:A:15	NA	NA	NA	NA
chr12	55323436	C	T:35:0.854	C:25:0.833	T:13:C:17	NA	NA	NA	NA
chr12	57217343	c	C:18:0.857	T:47:0.887	C:10:T:12	C:7:T:6	C:10:T:63	NA	C:37:T:30
chr12	57281720	T	T:28:1.000	A:10:0.625	T:10:A:20	NA	NA	T:7:A:7	NA
chr12	58179867	C	T:23:0.676	C:23:1.000	T:15:C:21	NA	NA	NA	NA
chr12	58779368	c	T:34:0.723	C:13:1.000	T:10:C:15	T:11:C:13	NA	T:5:C:11	NA
chr12	59717479	T	C:15:1.000	T:11:1.000	C:12:T:14	C:14:T:7	NA	NA	NA
chr12	59777490	C	T:23:0.639	C:13:0.619	T:24:C:13	NA	NA	NA	NA
chr12	59863606	a	T:35:0.972	A:7:0.700	T:22:A:23	NA	NA	T:14:A:20	NA
chr12	60032858	c	T:154:0.691	C:131:0.675	T:42:C:131	T:119:C:102	T:162:C:223	T:143:C:198	NA
chr12	61391382	C	T:9:0.562	C:29:1.000	T:13:C:14	NA	NA	NA	NA
chr12	61891520	A	A:16:1.000	T:16:0.889	A:18:T:20	A:12:T:5	NA	NA	NA
chr12	64097682	A	A:29:0.630	G:16:1.000	A:15:G:13	NA	NA	NA	NA
chr12	64783323	G	G:30:0.968	A:19:1.000	G:29:A:34	NA	NA	NA	NA
chr12	66165260	T	A:10:0.588	T:54:0.982	A:19:T:34	A:8:T:15	NA	NA	NA
chr12	66247630	C	C:12:0.800	T:41:0.612	C:32:T:50	C:41:T:24	C:15:T:75	NA	NA
chr12	66381067	c	T:10:0.769	C:9:0.692	T:19:C:23	T:8:C:15	T:7:C:22	NA	NA
chr12	67170948	c	T:94:0.734	C:7:0.636	T:61:C:22	T:47:C:22	T:85:C:15	T:101:C:61	T:7:C:18
chr12	67347792	a	T:14:0.560	A:23:1.000	T:17:A:10	NA	NA	NA	NA
chr12	67672391	G	T:26:0.788	C:12:1.000	T:12:C:26	NA	T:7:C:14	NA	NA
chr12	67773897	C	T:10:0.667	C:10:1.000	T:22:C:15	NA	T:55:C:68	NA	NA
chr12	68011470	A	A:29:1.000	T:16:0.571	A:31:T:11	NA	NA	NA	NA
chr12	68532775	T	T:14:0.583	C:9:0.900	T:12:C:10	NA	T:52:C:13	NA	NA
chr12	69154518	c	T:18:0.621	C:12:0.857	T:22:C:11	NA	T:6:C:8	T:13:C:19	NA
chr12	69701112	c	T:13:0.812	C:17:0.567	T:16:C:21	NA	NA	T:27:C:19	NA
chr12	70799296	G	T:14:0.609	G:17:1.000	T:14:G:27	NA	NA	T:15:G:5	NA
chr12	70906848	a	G:29:0.935	A:19:1.000	G:17:A:10	NA	NA	NA	NA
chr12	71479296	G	G:29:0.604	A:12:0.923	G:15:A:12	G:10:A:28	NA	G:21:A:21	NA
chr12	71908991	G	G:42:1.000	A:10:0.833	G:47:A:32	NA	NA	NA	NA
chr12	72169072	t	T:13:1.000	A:13:1.000	T:17:A:24	NA	NA	T:7:A:6	NA
chr12	73183833	a	T:17:0.654	A:17:0.810	T:10:A:14	NA	NA	NA	NA
chr12	76864721	T	A:13:1.000	T:30:0.938	A:17:T:13	NA	NA	A:5:T:21	NA
chr12	77595703	t	T:34:0.829	C:10:1.000	T:13:C:19	NA	NA	NA	NA
chr12	78345474	g	T:10:0.556	G:26:1.000	T:23:G:15	T:6:G:7	NA	NA	NA
chr12	78835975	a	T:8:0.571	A:13:0.929	T:11:A:21	T:5:A:14	NA	NA	NA
chr12	78858720	g	T:12:1.000	G:21:1.000	T:16:G:23	T:6:G:6	NA	T:8:G:35	NA
chr12	81762382	T	T:30:1.000	C:7:0.636	T:64:C:12	NA	NA	T:6:C:5	NA
chr12	82078986	c	T:14:0.700	C:12:1.000	T:11:C:12	T:6:C:7	NA	NA	NA
chr12	82447561	A	A:15:1.000	C:12:1.000	A:10:C:17	NA	NA	NA	NA
chr12	83079708	g	A:10:0.667	G:43:1.000	A:31:G:10	A:14:G:13	NA	A:7:G:15	NA
chr12	83097407	A	C:15:0.600	A:14:1.000	C:14:A:15	NA	C:83:A:6	C:18:A:34	NA
chr12	84392079	C	C:13:0.591	T:7:0.583	C:11:T:12	C:13:T:8	NA	C:7:T:17	NA
chr12	84416264	A	G:10:0.556	A:23:0.958	G:13:A:29	NA	G:9:A:8	NA	NA
chr12	86719624	T	G:29:0.967	T:9:0.643	G:13:T:21	G:8:T:7	NA	NA	NA
chr12	88555816	T	C:15:0.652	T:10:1.000	C:26:T:24	NA	NA	NA	NA
chr12	88602636	c	C:9:0.562	T:21:0.808	C:21:T:10	C:6:T:6	NA	NA	NA
chr12	88702324	C	T:22:0.611	C:20:0.870	T:11:C:14	NA	NA	NA	NA
chr12	90002583	a	T:23:0.657	A:32:0.744	T:17:A:10	NA	NA	NA	NA
chr12	90164419	c	T:14:0.636	C:16:1.000	T:19:C:19	NA	NA	NA	NA
chr12	90180474	T	T:15:0.682	A:26:0.867	T:15:A:13	NA	T:6:A:60	NA	NA
chr12	90605008	T	C:29:0.580	T:6:0.600	C:26:T:65	NA	NA	NA	NA
chr12	90988793	C	T:10:0.588	C:13:1.000	T:13:C:33	NA	NA	T:7:C:12	NA
chr12	92852734	A	T:18:1.000	A:9:0.750	T:12:A:14	NA	NA	NA	NA
chr12	93821425	c	T:10:0.588	C:10:1.000	T:10:C:11	NA	NA	NA	NA
chr12	93909478	c	C:61:0.642	T:12:0.571	C:14:T:12	C:18:T:29	C:73:T:13	C:23:T:27	NA
chr12	94190416	C	T:20:0.667	C:16:0.762	T:12:C:11	NA	NA	NA	NA
chr12	94449549	C	C:26:1.000	T:18:1.000	C:14:T:40	NA	NA	NA	NA
chr12	95157373	C	T:24:0.828	C:11:0.917	T:13:C:24	T:10:C:8	NA	NA	NA
chr12	95620093	c	T:12:0.632	C:15:0.938	T:19:C:15	NA	NA	NA	NA
chr12	95841758	c	T:30:0.833	C:24:0.828	T:125:C:55	NA	T:7:C:14	T:9:C:26	NA
chr12	96101441	C	T:7:0.636	C:13:1.000	T:40:C:15	NA	NA	NA	NA
chr12	96565058	C	T:25:0.833	C:8:0.571	T:24:C:12	NA	NA	NA	NA
chr12	96581110	c	T:29:0.967	C:18:1.000	T:20:C:15	NA	NA	NA	NA
chr12	96944385	c	T:20:1.000	C:26:0.929	T:18:C:15	T:16:C:8	NA	T:19:C:5	NA
chr12	96987057	g	A:43:0.956	G:10:1.000	A:10:G:18	NA	NA	NA	NA
chr12	98678688	G	G:21:0.955	A:12:1.000	G:13:A:11	NA	NA	NA	NA
chr12	99107952	c	T:9:0.643	C:13:1.000	T:22:C:10	T:5:C:13	NA	NA	NA
chr12	99170932	G	A:19:0.576	G:25:1.000	A:15:G:11	NA	NA	NA	NA
chr12	99634421	C	C:29:0.617	T:13:1.000	C:30:T:10	NA	NA	NA	C:7:T:9
chr12	100828876	T	T:19:0.792	G:11:0.917	T:18:G:24	NA	NA	T:28:G:29	NA
chr12	101633091	G	A:8:0.667	G:28:0.875	A:16:G:22	A:5:G:17	NA	NA	NA
chr12	101886107	C	T:23:0.852	C:9:0.750	T:10:C:21	NA	T:34:C:225	NA	NA
chr12	101935423	c	T:38:0.792	C:12:0.600	T:17:C:27	T:12:C:8	T:20:C:26	T:20:C:31	T:16:C:11
chr12	103824797	C	T:26:0.839	C:18:0.720	T:17:C:20	NA	NA	NA	NA
chr12	104101156	C	C:15:1.000	T:13:0.619	C:42:T:20	C:12:T:11	NA	NA	NA
chr12	104674898	c	T:19:0.792	C:11:1.000	T:13:C:22	NA	NA	T:7:C:6	NA
chr12	104780058	c	C:24:0.828	T:8:0.667	C:15:T:26	NA	NA	C:22:T:8	NA
chr12	105915580	C	C:13:0.591	T:11:0.846	C:23:T:14	NA	NA	NA	NA
chr12	106130234	t	G:6:0.600	T:7:0.636	G:10:T:11	NA	NA	NA	NA
chr13	3163	T	T:142:0.953	C:25:0.676	T:42:C:11	NA	NA	T:103:C:10	NA
chr13	187195	a	T:36:0.973	A:6:0.600	T:14:A:13	NA	NA	NA	NA
chr13	192431	C	C:86:0.637	T:19:0.613	C:39:T:47	C:39:T:16	C:185:T:77	NA	NA
chr13	2117751	T	C:12:0.571	T:10:1.000	C:17:T:20	NA	C:5:T:149	C:11:T:15	NA
chr13	2299559	a	G:29:0.630	A:21:0.618	G:10:A:16	G:7:A:34	NA	G:13:A:17	NA
chr13	2316137	T	C:16:1.000	T:11:1.000	C:11:T:17	NA	NA	NA	NA
chr13	2825885	A	A:60:1.000	T:26:0.812	A:18:T:10	NA	NA	NA	NA
chr13	3245400	C	T:14:0.667	C:15:1.000	T:10:C:12	NA	NA	NA	NA
chr13	3259055	c	C:58:0.592	T:29:0.725	C:33:T:27	C:56:T:10	C:70:T:18	C:56:T:19	C:97:T:37
chr13	3452404	c	C:23:0.920	T:12:1.000	C:13:T:17	NA	NA	NA	NA
chr13	3534146	C	T:9:0.750	C:19:0.594	T:29:C:18	NA	NA	NA	T:12:C:20
chr13	3723047	T	T:16:0.667	C:52:1.000	T:12:C:32	T:9:C:12	NA	T:8:C:13	NA
chr13	3978716	A	A:12:0.571	T:11:1.000	A:14:T:25	NA	NA	NA	NA
chr13	4389613	A	A:14:0.700	C:44:1.000	A:11:C:10	NA	NA	NA	NA
chr13	4719696	C	T:11:0.579	C:17:0.739	T:24:C:15	NA	T:22:C:27	NA	NA
chr13	5123922	C	C:21:0.700	T:8:0.727	C:19:T:14	NA	NA	NA	NA
chr13	5254951	t	G:14:0.609	T:11:0.733	G:13:T:14	NA	G:8:T:9	NA	NA
chr13	5332556	c	T:14:0.737	C:10:0.833	T:18:C:22	NA	NA	NA	NA
chr13	8139201	c	T:15:0.625	C:17:1.000	T:32:C:21	NA	NA	NA	T:7:C:30
chr13	8285086	C	T:14:0.636	C:10:1.000	T:12:C:19	T:9:C:8	NA	T:15:C:15	NA
chr13	8761393	T	T:22:0.710	C:24:1.000	T:13:C:10	NA	NA	NA	NA
chr13	9909519	C	T:24:0.615	C:10:1.000	T:12:C:15	NA	NA	NA	NA
chr13	11417046	c	C:33:0.825	T:22:0.688	C:14:T:19	C:15:T:5	C:16:T:36	C:12:T:6	NA
chr13	12568738	t	T:18:0.581	C:44:1.000	T:214:C:12	NA	NA	NA	NA
chr13	13503596	T	G:14:0.667	T:18:0.750	G:34:T:12	NA	G:13:T:7	NA	NA
chr13	13726730	c	T:41:0.976	C:11:1.000	T:39:C:15	NA	NA	T:19:C:8	NA
chr13	14706747	t	C:28:0.718	T:10:1.000	C:13:T:11	NA	NA	NA	NA
chr13	14754264	C	T:32:0.640	C:7:0.700	T:11:C:10	NA	NA	NA	NA
chr13	16092001	C	T:16:0.640	C:12:1.000	T:14:C:12	NA	NA	T:7:C:8	NA
chr13	16215211	T	T:16:0.667	C:14:1.000	T:16:C:19	NA	NA	NA	NA
chr13	16222171	A	T:28:0.824	A:12:1.000	T:13:A:18	T:26:A:10	NA	T:10:A:8	NA
chr13	16301600	T	T:12:0.857	C:11:0.647	T:21:C:17	NA	NA	NA	NA
chr13	16398984	c	T:18:0.667	C:11:0.647	T:18:C:17	NA	NA	T:16:C:10	NA
chr13	16521939	C	T:22:0.957	C:17:0.944	T:20:C:17	NA	NA	NA	NA
chr13	17647734	A	A:17:0.607	T:16:0.889	A:11:T:24	NA	NA	NA	NA
chr13	20025319	T	T:10:0.667	C:13:1.000	T:10:C:24	NA	NA	NA	NA
chr13	21281706	T	T:27:0.659	C:20:0.833	T:11:C:12	NA	NA	NA	NA
chr13	22036627	t	A:30:0.938	T:7:0.700	A:10:T:12	NA	NA	NA	NA
chr13	23828882	c	C:8:0.571	T:14:0.824	C:18:T:26	NA	NA	NA	NA
chr13	24039567	C	C:19:0.905	T:8:0.727	C:15:T:25	NA	C:88:T:19	C:48:T:22	NA
chr13	24253080	C	T:26:0.812	C:15:1.000	T:24:C:22	NA	T:9:C:5	T:29:C:11	NA
chr13	24785181	a	G:9:0.562	A:17:0.895	G:21:A:26	G:5:A:31	NA	NA	NA
chr13	25578916	C	T:16:0.762	C:8:0.571	T:12:C:14	NA	NA	NA	NA
chr13	25886584	C	T:22:0.564	C:8:0.800	T:12:C:22	NA	NA	T:5:C:11	NA
chr13	26303835	c	T:11:0.786	C:14:0.583	T:11:C:19	NA	NA	T:8:C:11	NA
chr13	27424430	T	T:17:0.739	C:16:1.000	T:10:C:24	NA	NA	NA	NA
chr13	27540445	C	T:28:0.718	C:10:1.000	T:22:C:10	NA	NA	T:10:C:17	NA
chr13	27583808	c	T:33:0.786	C:21:1.000	T:10:C:41	T:6:C:5	NA	T:6:C:7	NA
chr13	28954673	G	G:29:0.674	T:10:1.000	G:15:T:12	NA	NA	NA	NA
chr13	29383158	t	C:16:0.615	T:20:0.571	C:13:T:13	C:6:T:8	NA	NA	C:5:T:22
chr13	29751591	A	G:56:0.700	A:34:0.773	G:19:A:16	NA	NA	G:21:A:17	G:19:A:149
chr13	29794486	c	T:16:0.696	C:16:0.571	T:26:C:27	T:21:C:21	T:20:C:35	T:28:C:33	T:17:C:20
chr13	29877150	t	T:35:1.000	C:24:0.750	T:40:C:35	NA	NA	NA	T:8:C:10
chr13	29901107	t	T:23:1.000	G:10:0.588	T:21:G:13	NA	NA	NA	NA
chr13	30554296	c	T:17:0.607	C:11:0.647	T:10:C:22	NA	T:17:C:34	NA	NA
chr13	30718287	A	T:10:0.667	A:43:1.000	T:10:A:25	T:15:A:13	T:18:A:20	NA	NA
chr13	31409800	a	A:20:1.000	T:18:1.000	A:27:T:28	NA	NA	NA	NA
chr13	31710868	a	G:18:0.900	A:12:1.000	G:22:A:13	NA	NA	NA	NA
chr13	31931761	c	C:20:0.588	T:10:1.000	C:13:T:17	NA	NA	C:7:T:12	NA
chr13	32529319	c	T:33:0.846	C:29:0.580	T:15:C:38	NA	NA	NA	NA
chr13	32739686	t	T:14:0.778	C:11:0.647	T:15:C:16	NA	NA	NA	NA
chr13	32919670	c	T:18:0.667	C:38:0.792	T:11:C:12	NA	NA	NA	NA
chr13	34722626	T	T:9:0.900	C:14:0.875	T:10:C:30	NA	NA	T:5:C:5	NA
chr13	34989861	C	T:41:0.911	C:13:0.722	T:16:C:11	NA	NA	NA	NA
chr13	36058637	g	C:31:0.886	T:29:0.784	C:19:T:12	C:12:T:20	NA	NA	NA
chr13	36459911	c	T:12:0.750	C:15:1.000	T:18:C:12	NA	NA	NA	NA
chr13	37548718	G	T:34:1.000	G:12:0.750	T:26:G:33	NA	NA	NA	NA
chr13	37590051	T	C:21:0.750	T:19:1.000	C:19:T:10	NA	NA	NA	NA
chr13	37929558	C	T:37:0.755	C:12:0.857	T:11:C:18	NA	NA	NA	NA
chr13	38527067	t	C:25:0.862	T:27:1.000	C:13:T:14	NA	NA	NA	NA
chr13	38601798	T	A:11:0.688	T:7:0.700	A:27:T:22	A:7:T:9	NA	NA	A:17:T:5
chr13	38781165	C	T:16:0.615	C:8:0.727	T:15:C:17	NA	NA	NA	NA
chr13	39122168	C	C:10:0.556	T:15:0.789	C:10:T:16	NA	NA	C:8:T:7	NA
chr13	39360289	C	C:25:0.714	T:11:0.917	C:27:T:12	C:7:T:166	NA	NA	NA
chr13	40006625	c	C:39:0.951	T:15:1.000	C:11:T:10	NA	NA	NA	NA
chr13	40317857	G	T:16:0.696	G:16:1.000	T:15:G:12	NA	NA	NA	NA
chr13	40853122	c	T:17:0.739	C:22:1.000	T:31:C:17	NA	NA	NA	NA
chr13	41021179	t	T:9:0.692	C:15:1.000	T:18:C:15	T:14:C:6	NA	T:10:C:44	NA
chr13	41649808	c	C:34:0.557	T:21:0.636	C:48:T:20	C:17:T:6	NA	C:37:T:8	NA
chr13	42428988	C	C:16:0.727	T:11:0.917	C:10:T:10	NA	NA	NA	NA
chr13	42522916	c	T:13:0.619	C:11:1.000	T:10:C:12	NA	NA	NA	NA
chr13	42720482	C	T:12:0.571	C:51:0.944	T:16:C:10	NA	NA	NA	NA
chr13	44477019	g	A:29:1.000	G:17:1.000	A:27:G:13	NA	NA	NA	NA
chr13	44831410	G	G:8:0.667	T:14:0.700	G:13:T:10	NA	NA	G:9:T:28	NA
chr13	44947053	A	A:25:1.000	G:14:1.000	A:35:G:14	A:8:G:19	A:24:G:10	A:9:G:36	NA
chr13	45534161	T	T:18:0.857	C:8:0.667	T:11:C:21	T:6:C:9	NA	NA	NA
chr13	46082215	C	C:10:0.625	A:30:0.857	C:16:A:20	NA	C:37:A:11	NA	NA
chr13	46633137	C	T:19:1.000	C:12:1.000	T:11:C:18	NA	NA	NA	NA
chr13	46936942	t	T:26:1.000	C:20:0.769	T:19:C:11	NA	NA	NA	NA
chr13	47794634	T	T:33:1.000	C:9:0.750	T:16:C:21	NA	NA	NA	NA
chr13	48054161	C	C:33:0.825	T:16:1.000	C:18:T:12	NA	NA	NA	NA
chr13	48058342	T	T:18:0.581	C:8:0.727	T:14:C:13	NA	NA	T:8:C:11	NA
chr13	48315887	C	T:15:0.682	C:25:1.000	T:14:C:22	NA	NA	NA	NA
chr13	49471625	C	T:14:0.636	C:12:1.000	T:12:C:22	T:5:C:12	NA	T:8:C:15	NA
chr13	49690082	c	T:29:0.935	C:28:1.000	T:11:C:11	T:8:C:9	NA	T:10:C:6	NA
chr13	50802541	a	A:26:1.000	G:10:0.714	A:14:G:11	NA	NA	A:9:G:8	NA
chr13	51699834	c	T:12:0.750	C:13:0.867	T:13:C:13	NA	NA	NA	NA
chr13	52489448	c	T:24:0.750	C:15:0.625	T:19:C:11	NA	NA	NA	NA
chr13	52588456	T	T:21:0.750	C:10:1.000	T:10:C:17	NA	NA	NA	NA
chr13	53021760	A	G:10:0.667	A:11:1.000	G:18:A:10	NA	NA	NA	NA
chr13	53540064	C	T:13:0.684	C:36:1.000	T:11:C:11	T:8:C:13	NA	NA	NA
chr13	53547340	C	T:15:0.577	C:12:1.000	T:14:C:13	NA	NA	NA	T:16:C:6
chr13	53990350	A	T:7:0.583	A:13:1.000	T:14:A:17	T:7:A:15	T:8:A:7	T:6:A:5	NA
chr13	54014365	t	C:28:0.875	T:20:0.588	C:10:T:12	NA	NA	C:5:T:9	NA
chr13	54077031	C	T:17:0.850	C:14:0.737	T:22:C:32	T:7:C:8	NA	T:25:C:8	NA
chr13	55286147	G	T:19:1.000	G:40:0.741	T:15:G:11	NA	NA	NA	NA
chr13	55634758	t	C:23:0.575	T:14:0.700	C:11:T:21	C:6:T:8	NA	C:22:T:31	NA
chr13	55644138	C	T:9:0.562	C:24:1.000	T:21:C:23	NA	NA	NA	NA
chr13	55954149	a	T:18:0.750	C:15:1.000	T:10:C:16	T:10:C:11	T:26:C:15	T:7:C:5	NA
chr13	57127298	C	T:23:0.697	C:6:0.600	T:10:C:44	T:5:C:13	NA	NA	NA
chr13	57417089	T	T:9:0.643	A:22:0.579	T:22:A:12	T:20:A:9	NA	NA	NA
chr13	57680751	c	T:18:0.750	C:11:0.846	T:24:C:11	T:11:C:27	NA	NA	NA
chr13	58469846	C	T:13:0.619	C:19:0.760	T:22:C:13	NA	NA	NA	NA
chr13	59840472	t	C:29:0.967	T:16:0.762	C:14:T:13	C:14:T:16	NA	C:10:T:10	NA
chr13	63148983	G	A:20:0.571	G:21:1.000	A:22:G:32	NA	A:88:G:98	NA	NA
chr13	63465185	c	T:9:0.692	C:12:0.857	T:11:C:16	T:11:C:12	T:7:C:21	T:6:C:24	NA
chr13	64462951	G	T:14:0.636	G:14:1.000	T:13:G:14	NA	NA	NA	NA
chr13	64753402	C	T:36:0.735	C:17:1.000	T:50:C:51	NA	T:10:C:18	NA	NA
chr13	65205056	c	C:13:0.650	T:12:0.923	C:42:T:13	C:6:T:17	NA	C:9:T:17	NA
chr13	65624066	t	C:21:0.600	T:26:1.000	C:10:T:13	NA	NA	NA	NA
chr13	66037210	c	T:29:0.744	C:78:1.000	T:10:C:25	NA	NA	NA	NA
chr13	68619698	c	T:7:0.583	C:12:1.000	T:19:C:32	NA	NA	NA	NA
chr13	68686581	A	G:24:0.585	A:10:1.000	G:10:A:22	NA	NA	NA	NA
chr13	69772741	t	A:14:0.583	T:19:1.000	A:19:T:10	NA	NA	NA	NA
chr13	70633645	t	T:168:0.625	C:62:0.674	T:58:C:88	T:56:C:57	T:28:C:80	T:39:C:63	T:58:C:59
chr13	71020298	C	T:39:0.780	C:11:0.647	T:10:C:16	T:10:C:10	NA	T:5:C:22	NA
chr13	71033778	G	A:15:0.577	G:47:1.000	A:29:G:61	NA	NA	NA	NA
chr13	71318425	c	T:21:0.808	C:15:1.000	T:13:C:12	NA	NA	NA	NA
chr13	71688749	c	T:28:0.800	C:18:1.000	T:16:C:22	T:7:C:5	NA	T:10:C:29	NA
chr13	72128203	T	A:17:0.586	T:17:1.000	A:15:T:15	NA	NA	NA	NA
chr13	74778491	T	T:20:0.909	C:12:0.667	T:40:C:19	NA	NA	NA	NA
chr13	75942640	c	C:7:0.583	T:13:1.000	C:16:T:11	C:20:T:5	NA	NA	NA
chr13	75981924	t	T:21:0.618	C:10:1.000	T:13:C:15	T:6:C:5	NA	NA	NA
chr13	75988197	c	T:36:0.947	C:12:0.706	T:12:C:15	NA	NA	T:36:C:5	NA
chr13	75989665	t	C:8:0.800	T:12:1.000	C:12:T:18	NA	NA	NA	NA
chr13	78675280	t	T:19:0.704	C:10:1.000	T:13:C:12	NA	NA	NA	NA
chr13	79199669	c	T:23:0.885	C:12:1.000	T:16:C:13	T:15:C:5	NA	NA	NA
chr13	79970699	c	T:14:0.778	C:13:0.867	T:10:C:12	NA	NA	T:5:C:19	NA
chr13	79971940	C	T:13:0.619	C:14:1.000	T:18:C:20	NA	NA	T:38:C:11	NA
chr13	81574355	C	T:51:0.614	C:55:0.775	T:16:C:24	T:11:C:24	T:10:C:13	T:21:C:21	T:19:C:7
chr13	82618074	t	A:8:0.727	T:10:1.000	A:11:T:32	NA	NA	NA	NA
chr13	82900846	c	C:78:0.586	T:53:0.589	C:68:T:48	C:52:T:66	NA	C:80:T:97	C:129:T:111
chr13	83597381	a	A:28:1.000	G:12:1.000	A:16:G:12	NA	NA	NA	NA
chr13	83762196	T	T:18:0.750	C:37:1.000	T:11:C:35	NA	NA	NA	NA
chr13	84085375	A	T:17:0.567	A:10:1.000	T:18:A:17	T:22:A:19	NA	NA	NA
chr13	84449077	C	T:12:0.750	C:7:0.583	T:15:C:16	T:12:C:7	T:15:C:15	T:5:C:31	NA
chr13	84974893	t	C:14:0.609	T:13:1.000	C:13:T:10	NA	NA	NA	NA
chr13	85334658	c	T:46:0.561	C:28:0.757	T:12:C:29	T:18:C:19	T:32:C:19	T:22:C:56	T:18:C:50
chr13	86049474	c	T:55:0.733	C:16:0.640	T:29:C:14	T:9:C:8	NA	NA	NA
chr13	86292702	t	T:8:0.615	C:18:0.750	T:11:C:11	NA	NA	T:9:C:13	NA
chr13	86616740	t	T:44:0.898	C:7:0.583	T:14:C:12	NA	NA	T:10:C:5	NA
chr13	86651793	A	A:27:1.000	T:14:1.000	A:22:T:10	NA	NA	NA	NA
chr13	87491153	t	C:271:0.561	T:45:0.978	C:17:T:47	C:13:T:48	NA	C:9:T:32	NA
chr13	88838386	a	A:14:0.933	T:14:1.000	A:15:T:14	A:17:T:8	A:22:T:24	NA	NA
chr13	88931880	G	A:26:0.619	G:13:1.000	A:13:G:10	NA	NA	NA	NA
chr13	89697708	C	T:170:0.637	C:58:0.763	T:19:C:32	T:16:C:24	T:64:C:50	T:63:C:47	T:34:C:71
chr13	89700537	T	C:86:0.555	T:28:1.000	C:27:T:13	C:20:T:33	C:11:T:97	C:10:T:71	C:17:T:25
chr13	95736316	c	T:44:0.638	C:18:0.621	T:28:C:29	T:26:C:12	T:138:C:20	T:29:C:17	T:37:C:15
chr13	95756232	c	T:43:0.597	C:19:0.633	T:20:C:64	T:5:C:27	NA	T:13:C:62	NA
chr13	96047411	a	G:40:0.952	A:14:1.000	G:11:A:11	NA	NA	NA	NA
chr13	96216728	C	T:14:0.609	C:17:0.810	T:12:C:10	NA	NA	NA	NA
chr13	96862685	t	C:25:0.862	T:20:1.000	C:21:T:11	NA	NA	NA	NA
chr13	97020412	c	C:9:0.643	T:17:0.810	C:31:T:11	C:16:T:13	NA	NA	NA
chr13	97199898	A	G:34:0.944	A:14:1.000	G:16:A:12	NA	NA	NA	NA
chr13	97744452	c	T:22:1.000	C:10:1.000	T:10:C:17	T:12:C:6	NA	NA	NA
chr13	98459420	T	C:17:0.654	T:15:1.000	C:19:T:10	NA	NA	C:19:T:24	NA
chr13	99298993	t	C:8:0.800	T:32:1.000	C:14:T:22	C:7:T:24	NA	C:6:T:27	NA
chr13	99571696	t	C:28:0.757	T:26:0.929	C:19:T:15	NA	NA	C:8:T:20	NA
chr13	100061156	c	T:13:0.684	C:13:1.000	T:10:C:32	NA	NA	NA	T:10:C:19
chr13	100769028	G	A:21:0.750	G:10:1.000	A:13:G:14	NA	NA	NA	NA
chr13	100996618	t	C:29:0.967	T:12:1.000	C:11:T:18	NA	NA	NA	NA
chr13	101222895	c	C:15:0.577	T:12:0.600	C:25:T:11	C:22:T:5	NA	NA	NA
chr13	101278384	C	C:16:0.640	T:14:0.583	C:10:T:10	NA	NA	NA	NA
chr13	103274143	g	A:6:0.600	G:21:0.955	A:33:G:19	NA	NA	NA	NA
chr13	104032243	t	G:7:0.583	T:8:0.615	G:13:T:14	NA	NA	NA	NA
chr13	104441885	t	T:18:0.600	A:17:0.810	T:18:A:12	NA	NA	NA	NA
chr13	105020799	c	C:18:0.900	T:10:0.714	C:10:T:10	NA	NA	NA	NA
chr13	105352762	a	A:17:0.708	G:14:1.000	A:14:G:13	A:13:G:14	NA	NA	NA
chr13	105652903	t	C:25:0.658	T:18:0.720	C:21:T:33	C:16:T:19	NA	C:38:T:60	C:18:T:60
chr13	106095439	c	T:12:0.571	C:13:1.000	T:16:C:11	NA	T:10:C:6	NA	NA
chr13	106608868	C	C:13:0.591	T:11:1.000	C:18:T:20	NA	NA	NA	NA
chr13	106888885	c	T:20:0.690	C:19:0.633	T:13:C:14	NA	T:94:C:56	T:10:C:6	NA
chr13	107221051	C	T:34:0.829	C:8:0.800	T:15:C:11	T:17:C:13	NA	NA	NA
chr13	107371236	T	C:24:0.889	T:18:1.000	C:27:T:10	C:9:T:9	C:5:T:8	NA	NA
chr13	107609559	a	G:33:0.971	A:19:0.864	G:26:A:20	NA	NA	NA	NA
chr13	108327870	a	T:18:0.621	A:70:1.000	T:30:A:17	NA	NA	T:13:A:14	NA
chr13	108473896	t	T:28:1.000	A:13:0.765	T:15:A:34	NA	NA	NA	NA
chr13	108546625	a	A:24:1.000	G:16:0.640	A:13:G:14	NA	NA	NA	NA
chr13	109577566	t	T:81:0.643	C:14:0.636	T:42:C:10	NA	NA	T:28:C:8	NA
chr13	109628361	c	T:64:0.653	C:12:0.667	T:16:C:18	T:14:C:17	T:25:C:6	T:15:C:32	T:15:C:8
chr13	109662200	T	T:23:0.821	C:28:0.933	T:12:C:21	NA	NA	NA	NA
chr13	110103644	c	T:33:0.917	C:36:0.632	T:22:C:52	T:32:C:40	T:31:C:74	T:24:C:50	T:24:C:24
chr13	110106142	a	T:17:1.000	A:12:1.000	T:26:A:15	NA	T:13:A:43	NA	NA
chr13	110406493	a	G:22:1.000	A:26:0.839	G:31:A:17	NA	NA	NA	NA
chr13	110769094	C	T:23:0.561	C:10:0.833	T:17:C:12	NA	NA	T:5:C:15	NA
chr13	111007023	t	A:7:0.583	T:12:1.000	A:30:T:16	NA	NA	NA	NA
chr13	111131953	C	T:15:0.714	C:7:0.700	T:20:C:37	NA	NA	NA	NA
chr13	111500839	T	T:14:1.000	C:20:0.769	T:13:C:20	NA	NA	NA	NA
chr13	111776645	c	T:19:0.655	C:14:0.875	T:14:C:36	NA	NA	T:21:C:34	NA
chr13	111903297	A	A:17:0.567	C:8:0.800	A:10:C:19	NA	NA	NA	NA
chr13	112315978	a	C:15:0.556	A:26:1.000	C:12:A:37	NA	NA	NA	NA
chr13	113416926	a	T:15:1.000	A:11:0.688	T:11:A:13	NA	NA	NA	NA
chr13	113697169	T	T:45:0.714	C:16:1.000	T:19:C:20	T:24:C:10	NA	NA	NA
chr13	113864028	T	C:15:0.577	T:14:0.824	C:11:T:19	C:13:T:44	C:32:T:39	C:15:T:21	NA
chr13	115251925	c	T:23:0.821	C:10:1.000	T:10:C:24	T:14:C:18	NA	NA	NA
chr13	115282217	C	T:15:0.652	C:28:1.000	T:76:C:17	T:5:C:11	NA	T:19:C:5	NA
chr13	115645285	T	T:31:0.705	C:9:0.643	T:14:C:15	NA	NA	NA	NA
chr13	115686769	A	A:15:0.556	T:13:0.684	A:14:T:14	NA	NA	NA	NA
chr13	115769642	a	A:38:0.559	G:29:0.763	A:20:G:20	A:18:G:8	NA	A:20:G:23	NA
chr13	116104197	g	A:14:0.560	G:34:1.000	A:33:G:10	A:8:G:9	NA	NA	NA
chr13	116104230	a	G:17:0.567	A:40:1.000	G:19:A:12	G:8:A:14	NA	NA	NA
chr13	116144610	t	T:9:0.600	C:14:0.609	T:24:C:34	T:41:C:24	T:8:C:12	T:61:C:19	NA
chr13	116941829	t	C:16:0.615	T:37:1.000	C:13:T:16	NA	NA	NA	NA
chr13	117323339	a	G:22:1.000	A:15:1.000	G:11:A:10	NA	NA	NA	NA
chr13	117524562	c	C:26:0.929	T:23:0.639	C:13:T:15	NA	NA	NA	NA
chr13	118076276	g	G:62:0.939	A:10:0.909	G:16:A:12	G:9:A:5	NA	NA	NA
chr13	118244098	C	T:11:0.579	C:31:1.000	T:25:C:18	T:6:C:8	T:53:C:8	T:11:C:13	NA
chr13	120097461	a	G:12:0.600	A:19:1.000	G:12:A:12	NA	NA	NA	NA
chr13	121134934	T	T:23:1.000	C:33:0.846	T:18:C:18	NA	NA	NA	NA
chr13	121135647	C	C:17:0.850	A:12:0.923	C:13:A:17	NA	NA	C:6:A:15	NA
chr13	121274403	A	A:8:0.615	T:14:1.000	A:16:T:14	A:8:T:19	NA	A:10:T:12	NA
chr13	122042122	A	A:29:1.000	T:55:0.705	A:12:T:15	A:17:T:7	NA	NA	NA
chr13	122562287	T	T:35:1.000	A:8:0.800	T:13:A:14	NA	NA	NA	NA
chr13	122765397	g	G:16:1.000	A:52:0.897	G:17:A:10	NA	NA	NA	NA
chr13	123580238	T	A:17:0.567	T:14:1.000	A:59:T:16	A:14:T:15	NA	A:6:T:15	NA
chr13	123598887	C	T:21:0.583	C:10:1.000	T:13:C:14	NA	NA	NA	NA
chr13	123657597	c	C:18:0.857	T:11:0.579	C:30:T:10	NA	NA	C:16:T:7	NA
chr13	123903963	G	A:14:0.583	G:13:1.000	A:14:G:16	NA	NA	A:22:G:6	NA
chr13	124273569	c	T:10:0.667	C:11:1.000	T:16:C:13	NA	T:69:C:42	NA	NA
chr13	124350311	a	A:20:0.556	G:10:1.000	A:21:G:23	NA	NA	NA	NA
chr13	125381009	G	A:10:0.625	G:13:1.000	A:14:G:13	NA	NA	NA	NA
chr13	125669770	C	C:11:0.611	T:10:1.000	C:11:T:18	NA	C:25:T:43	C:23:T:6	NA
chr13	126097959	c	T:15:0.833	C:12:0.706	T:10:C:16	NA	NA	NA	NA
chr13	126297637	A	T:23:0.958	A:20:0.909	T:11:A:10	T:11:A:5	NA	NA	NA
chr13	126641387	C	C:38:0.905	T:10:0.909	C:13:T:11	NA	NA	NA	NA
chr13	126822377	C	A:9:0.643	C:10:1.000	A:32:C:16	A:9:C:5	NA	NA	NA
chr13	127165727	C	T:29:0.806	C:12:1.000	T:15:C:18	T:7:C:21	NA	NA	NA
chr13	128357618	c	T:21:0.778	C:32:1.000	T:16:C:11	NA	NA	NA	NA
chr13	129860505	c	T:21:0.913	C:22:0.759	T:16:C:13	T:21:C:6	NA	T:21:C:10	NA
chr13	130476829	c	C:24:0.727	T:12:1.000	C:26:T:10	C:8:T:7	NA	NA	NA
chr13	130527238	A	A:47:1.000	T:10:1.000	A:23:T:11	A:20:T:15	A:15:T:7	NA	NA
chr13	131096131	t	C:14:0.933	T:31:0.861	C:21:T:11	C:26:T:9	C:34:T:17	NA	NA
chr13	131628705	t	A:16:0.800	T:13:0.867	A:15:T:23	A:5:T:6	NA	NA	NA
chr13	131826844	C	C:25:0.833	T:27:1.000	C:10:T:19	NA	NA	NA	NA
chr13	133162633	c	C:29:0.784	T:7:0.700	C:21:T:21	NA	NA	NA	NA
chr13	133849890	A	A:12:1.000	G:8:0.667	A:50:G:10	NA	NA	NA	NA
chr13	134335246	a	G:19:1.000	A:25:1.000	G:24:A:21	NA	NA	NA	NA
chr13	134835606	c	C:13:0.650	T:17:1.000	C:12:T:11	NA	NA	C:13:T:25	NA
chr13	134943273	C	C:14:0.636	T:21:0.955	C:11:T:15	NA	NA	NA	NA
chr13	135352524	t	A:8:0.667	T:27:1.000	A:11:T:16	NA	NA	NA	NA
chr13	135411845	C	C:17:0.607	T:31:0.861	C:22:T:14	NA	NA	NA	NA
chr13	135416657	c	T:16:0.571	C:11:1.000	T:19:C:15	NA	NA	NA	NA
chr13	135438612	t	C:26:1.000	T:23:0.885	C:19:T:23	NA	NA	NA	NA
chr13	135446509	g	T:11:0.579	G:10:0.909	T:20:G:21	T:9:G:10	T:9:G:8	NA	NA
chr13	136594102	C	T:180:0.632	C:54:0.900	T:51:C:95	T:79:C:126	T:48:C:221	T:18:C:131	NA
chr13	136724812	c	T:32:0.653	C:25:0.926	T:20:C:42	T:23:C:26	T:24:C:20	NA	T:39:C:27
chr13	136783569	c	T:56:0.609	C:22:0.786	T:15:C:20	T:7:C:17	NA	NA	T:21:C:6
chr13	136807622	C	T:14:0.778	C:6:0.600	T:13:C:10	NA	NA	NA	T:6:C:5
chr13	137153393	T	T:54:0.684	C:25:0.625	T:40:C:14	T:41:C:22	T:43:C:6	NA	NA
chr14	515	t	T:10:1.000	C:26:0.788	T:26:C:18	T:12:C:13	T:10:C:74	T:22:C:20	T:146:C:36
chr14	166892	T	C:14:0.583	T:12:0.571	C:16:T:22	NA	NA	C:6:T:5	NA
chr14	1141695	C	T:25:0.556	C:19:0.792	T:18:C:11	T:5:C:29	NA	NA	NA
chr14	1806938	g	A:11:1.000	G:12:1.000	A:17:G:11	A:12:G:17	NA	NA	NA
chr14	2988828	A	G:51:0.761	A:17:1.000	G:21:A:16	G:16:A:15	G:27:A:45	NA	G:8:A:5
chr14	3985372	a	A:38:1.000	G:46:1.000	A:12:G:12	NA	NA	A:10:G:13	NA
chr14	5466114	G	A:30:1.000	G:20:1.000	A:15:G:10	NA	NA	NA	NA
chr14	5721554	C	T:16:0.889	C:26:1.000	T:15:C:19	NA	NA	T:9:C:8	NA
chr14	5851943	G	T:22:0.611	G:14:0.875	T:19:G:17	NA	NA	NA	NA
chr14	6943797	t	C:21:0.677	T:18:1.000	C:21:T:20	NA	C:15:T:7	NA	NA
chr14	6950360	t	T:17:0.654	C:17:0.895	T:22:C:17	NA	NA	T:10:C:7	NA
chr14	7899693	c	T:28:0.700	C:10:1.000	T:13:C:15	T:5:C:6	NA	NA	NA
chr14	8972057	t	T:17:0.708	C:10:1.000	T:16:C:16	NA	NA	NA	NA
chr14	9819797	G	G:31:0.969	A:16:1.000	G:17:A:22	NA	NA	NA	NA
chr14	10040674	G	T:11:0.579	G:7:0.583	T:11:G:22	NA	NA	NA	NA
chr14	10694838	C	T:19:0.731	C:17:1.000	T:13:C:21	NA	NA	NA	NA
chr14	11227081	t	T:33:0.846	C:9:0.900	T:29:C:17	NA	NA	NA	NA
chr14	13598745	t	T:37:0.949	G:21:1.000	T:20:G:12	NA	NA	NA	NA
chr14	13642764	T	C:39:0.975	T:12:0.800	C:22:T:24	NA	NA	C:16:T:24	NA
chr14	13790997	c	T:21:1.000	C:11:1.000	T:36:C:10	NA	T:8:C:11	NA	NA
chr14	13934054	c	T:22:0.564	C:12:1.000	T:24:C:20	NA	T:55:C:20	T:8:C:41	NA
chr14	14802221	c	T:39:0.696	C:35:0.875	T:17:C:17	T:30:C:13	NA	T:13:C:14	T:15:C:12
chr14	15488817	C	T:13:0.591	C:18:0.783	T:12:C:29	NA	NA	T:31:C:17	NA
chr14	16054201	C	T:12:0.706	C:12:1.000	T:12:C:40	T:10:C:5	NA	T:7:C:22	NA
chr14	16340280	g	T:18:0.581	C:9:0.692	T:20:C:10	NA	NA	NA	NA
chr14	16660698	A	A:17:1.000	G:15:0.652	A:11:G:11	NA	NA	A:11:G:11	NA
chr14	17018764	C	C:15:0.833	T:9:0.750	C:16:T:12	NA	NA	C:7:T:5	NA
chr14	17190035	T	C:20:0.556	T:24:1.000	C:31:T:18	NA	NA	C:12:T:5	NA
chr14	17359852	A	C:8:0.615	T:21:1.000	C:15:T:26	NA	C:27:T:7	C:8:T:22	C:30:T:13
chr14	24327363	a	T:15:0.714	A:10:1.000	T:17:A:17	NA	NA	NA	NA
chr14	24874166	c	T:50:0.926	C:12:1.000	T:94:C:10	NA	T:15:C:17	NA	NA
chr14	25326227	c	T:13:0.619	C:31:0.816	T:13:C:14	NA	NA	NA	NA
chr14	26104575	t	T:18:0.857	C:9:0.692	T:31:C:11	NA	NA	NA	NA
chr14	26644964	c	T:14:0.609	C:14:1.000	T:13:C:20	NA	NA	NA	NA
chr14	26743141	c	T:30:1.000	C:12:0.923	T:21:C:12	NA	NA	T:12:C:18	NA
chr14	27572688	t	T:23:0.639	C:12:0.800	T:26:C:30	T:27:C:12	NA	NA	NA
chr14	27856689	c	C:11:0.917	T:22:1.000	C:18:T:13	C:5:T:11	NA	NA	NA
chr14	29029779	c	T:14:0.700	C:13:0.765	T:28:C:19	T:14:C:7	NA	NA	NA
chr14	29067011	a	T:45:1.000	A:24:1.000	T:33:A:11	NA	NA	NA	NA
chr14	29140102	t	C:25:0.781	T:23:1.000	C:14:T:10	NA	NA	NA	NA
chr14	29733586	t	T:9:0.692	C:23:0.958	T:12:C:21	NA	NA	T:5:C:14	NA
chr14	29739129	c	T:17:0.773	C:7:0.636	T:14:C:13	T:6:C:11	T:27:C:107	NA	NA
chr14	30281804	C	T:24:0.828	C:14:0.778	T:23:C:14	NA	T:64:C:17	T:11:C:9	NA
chr14	30306886	T	T:13:0.650	C:17:0.654	T:14:C:25	T:12:C:7	NA	NA	NA
chr14	30877026	T	T:13:0.812	C:49:0.891	T:16:C:32	NA	NA	NA	NA
chr14	31382700	C	T:12:1.000	C:13:0.684	T:20:C:13	T:9:C:8	NA	NA	NA
chr14	31445030	t	T:14:0.933	C:11:0.647	T:17:C:27	T:6:C:5	NA	NA	T:8:C:8
chr14	32054895	C	C:8:0.615	T:6:0.600	C:17:T:10	NA	NA	NA	NA
chr14	33336868	c	T:18:0.643	C:26:0.667	T:25:C:37	T:18:C:25	T:15:C:131	T:22:C:44	T:31:C:8
chr14	33931630	c	C:12:0.571	T:23:1.000	C:18:T:27	NA	NA	NA	NA
chr14	34203859	G	G:14:0.560	T:16:1.000	G:13:T:12	NA	NA	NA	NA
chr14	35859142	c	T:8:0.615	C:18:1.000	T:11:C:21	NA	NA	NA	NA
chr14	36121673	c	T:23:0.742	C:65:1.000	T:10:C:11	NA	T:6:C:15	T:14:C:13	NA
chr14	36594717	A	A:12:0.571	T:12:1.000	A:25:T:13	NA	NA	NA	NA
chr14	36654270	C	T:16:0.727	C:12:0.571	T:14:C:19	T:6:C:14	NA	NA	NA
chr14	37257605	g	G:29:0.580	A:24:1.000	G:18:A:29	G:13:A:10	NA	NA	NA
chr14	38303846	C	C:14:0.560	T:13:1.000	C:11:T:26	NA	NA	C:6:T:8	NA
chr14	38538282	G	A:16:0.727	G:16:1.000	A:14:G:12	NA	NA	NA	NA
chr14	38577953	G	G:11:0.647	A:16:0.552	G:12:A:22	G:16:A:5	NA	G:10:A:13	NA
chr14	39347666	c	T:11:0.733	C:16:1.000	T:12:C:10	NA	NA	NA	NA
chr14	39371058	t	A:9:0.562	T:22:1.000	A:11:T:15	NA	NA	NA	NA
chr14	39456267	t	G:9:0.643	T:14:0.700	G:10:T:25	NA	NA	G:16:T:9	NA
chr14	40033037	C	T:26:0.867	C:12:0.857	T:38:C:37	T:8:C:11	NA	T:14:C:39	NA
chr14	40876292	C	T:35:0.946	C:10:1.000	T:16:C:10	T:17:C:29	NA	NA	T:6:C:15
chr14	41584801	A	A:25:1.000	C:16:0.842	A:16:C:14	NA	NA	NA	NA
chr14	41702902	G	A:16:0.667	G:11:1.000	A:10:G:17	NA	NA	NA	NA
chr14	41882198	T	T:12:0.667	C:14:0.636	T:10:C:19	NA	NA	NA	NA
chr14	42897424	A	C:12:0.571	T:26:0.765	C:15:T:11	NA	NA	NA	NA
chr14	43004525	c	T:32:0.800	C:10:1.000	T:18:C:32	T:11:C:13	NA	NA	NA
chr14	43453531	T	C:10:0.833	T:16:1.000	C:17:T:18	NA	NA	NA	NA
chr14	43487603	C	C:32:0.914	T:21:1.000	C:26:T:20	NA	NA	C:6:T:25	NA
chr14	43540972	C	C:22:0.595	T:9:0.643	C:12:T:10	C:13:T:7	NA	NA	NA
chr14	44093422	T	A:13:0.565	T:13:1.000	A:15:T:38	NA	NA	NA	NA
chr14	44850533	c	T:32:0.800	C:27:1.000	T:15:C:11	T:7:C:17	NA	NA	NA
chr14	44851218	C	C:15:0.556	T:14:0.667	C:22:T:23	C:10:T:5	NA	NA	C:6:T:8
chr14	45373696	A	G:16:0.552	A:19:1.000	G:19:A:24	G:6:A:11	G:7:A:14	NA	NA
chr14	45545615	C	T:20:0.667	C:18:0.857	T:24:C:15	NA	NA	NA	NA
chr14	45946046	C	T:25:1.000	C:38:1.000	T:12:C:12	NA	NA	NA	NA
chr14	46296783	C	T:14:0.609	C:14:1.000	T:15:C:14	NA	NA	NA	NA
chr14	46399232	C	C:8:0.615	T:20:0.870	C:19:T:12	C:7:T:8	NA	NA	NA
chr14	46757977	t	C:39:0.722	T:28:1.000	C:13:T:14	NA	NA	NA	NA
chr14	46872175	c	T:11:0.611	C:50:1.000	T:12:C:15	NA	NA	NA	NA
chr14	48293783	A	A:11:0.688	T:10:0.667	A:17:T:13	NA	NA	NA	NA
chr14	49874626	C	C:9:0.643	T:14:0.667	C:20:T:16	C:5:T:7	NA	NA	NA
chr14	50676412	G	T:23:0.885	C:11:1.000	T:10:C:20	NA	NA	NA	NA
chr14	51811839	C	T:14:0.824	C:8:0.667	T:13:C:13	NA	NA	NA	NA
chr14	54045243	T	T:27:1.000	A:10:1.000	T:21:A:13	T:24:A:6	NA	NA	NA
chr14	54066449	c	T:10:0.625	C:21:0.840	T:11:C:19	NA	T:65:C:11	NA	NA
chr14	54388323	a	T:81:0.570	A:119:0.810	T:13:A:96	T:17:A:139	T:34:A:243	T:15:A:155	T:36:A:183
chr14	54442912	C	C:19:0.559	T:27:0.964	C:10:T:14	NA	NA	NA	NA
chr14	54565659	C	T:13:0.565	C:15:1.000	T:14:C:12	NA	NA	NA	NA
chr14	55342029	T	C:15:0.577	T:12:1.000	C:13:T:17	NA	NA	C:12:T:16	NA
chr14	56221435	a	A:8:0.615	T:24:0.727	A:11:T:21	NA	NA	NA	NA
chr14	56403427	c	T:22:0.815	C:19:0.826	T:12:C:18	NA	NA	T:13:C:21	NA
chr14	56666420	G	T:39:0.848	C:10:1.000	T:13:C:31	NA	NA	NA	NA
chr14	56906670	C	T:19:0.760	C:11:0.611	T:13:C:45	NA	T:8:C:104	NA	T:5:C:10
chr14	57711358	a	G:9:0.750	A:12:1.000	G:17:A:21	NA	NA	NA	NA
chr14	59434128	C	T:10:0.625	C:12:1.000	T:29:C:16	NA	T:32:C:58	NA	NA
chr14	60416882	c	T:19:0.864	C:31:0.861	T:13:C:11	NA	NA	T:27:C:20	NA
chr14	60445363	g	T:8:0.615	G:20:1.000	T:17:G:12	NA	NA	NA	NA
chr14	61790661	c	T:22:0.688	C:16:0.889	T:10:C:18	NA	NA	T:6:C:32	NA
chr14	62195988	c	C:20:0.800	T:11:0.579	C:14:T:15	NA	NA	C:23:T:10	NA
chr14	64075837	c	C:29:0.829	T:6:0.600	C:20:T:23	NA	NA	NA	NA
chr14	64323612	T	T:14:0.778	C:14:0.636	T:13:C:10	NA	NA	NA	NA
chr14	64642249	c	T:83:0.735	C:32:0.627	T:16:C:29	T:30:C:31	NA	T:19:C:40	T:12:C:12
chr14	64880529	t	T:30:0.789	C:8:0.615	T:22:C:15	NA	NA	NA	T:54:C:8
chr14	65006781	t	T:27:1.000	C:9:0.900	T:13:C:12	NA	NA	NA	NA
chr14	65071775	a	A:11:0.611	G:12:1.000	A:21:G:17	NA	NA	NA	NA
chr14	65746796	c	T:18:0.667	C:26:0.650	T:11:C:10	NA	NA	T:22:C:60	NA
chr14	65754551	c	C:22:0.733	T:17:1.000	C:12:T:13	C:15:T:5	NA	NA	NA
chr14	66149009	A	T:10:0.556	A:17:1.000	T:16:A:18	NA	NA	NA	NA
chr14	67805427	c	T:27:0.600	C:32:0.681	T:17:C:14	T:18:C:6	NA	T:35:C:18	NA
chr14	68462920	A	T:11:0.611	A:11:1.000	T:13:A:21	NA	NA	NA	NA
chr14	69431199	T	T:9:0.562	C:9:0.600	T:25:C:14	NA	NA	NA	NA
chr14	69617897	c	T:8:0.571	C:18:0.783	T:10:C:14	NA	NA	NA	NA
chr14	71383884	A	A:44:1.000	T:30:0.588	A:10:T:95	A:16:T:105	NA	NA	NA
chr14	71385122	T	T:27:1.000	C:33:0.611	T:28:C:36	NA	T:8:C:6	NA	NA
chr14	71388842	T	T:68:1.000	C:28:0.622	T:23:C:13	T:12:C:8	T:160:C:6	T:22:C:8	NA
chr14	71417053	t	C:14:0.583	T:18:1.000	C:48:T:11	C:7:T:31	NA	NA	NA
chr14	71467631	A	T:16:0.842	C:20:1.000	T:20:C:18	T:6:C:14	NA	NA	NA
chr14	71888995	C	C:58:0.921	T:6:0.600	C:30:T:13	NA	NA	NA	NA
chr14	71907289	C	C:20:0.571	T:11:1.000	C:13:T:11	NA	NA	NA	NA
chr14	72618661	a	A:15:0.600	G:12:1.000	A:11:G:15	NA	NA	NA	NA
chr14	72839762	C	C:9:0.692	T:10:0.667	C:10:T:15	NA	NA	NA	NA
chr14	74137336	C	C:16:0.552	T:19:0.864	C:24:T:12	NA	NA	NA	NA
chr14	74518957	c	T:34:1.000	C:14:0.933	T:11:C:14	NA	NA	NA	NA
chr14	75193986	t	A:17:0.654	T:19:1.000	A:12:T:36	NA	NA	NA	A:52:T:5
chr14	75333242	c	T:11:0.611	C:9:0.600	T:16:C:13	NA	NA	NA	NA
chr14	75348061	C	T:16:0.762	C:22:0.957	T:24:C:16	NA	NA	NA	T:10:C:49
chr14	76754637	c	T:12:0.706	C:11:1.000	T:15:C:16	NA	NA	NA	NA
chr14	76855660	C	T:16:0.640	C:20:1.000	T:10:C:28	NA	NA	T:7:C:5	NA
chr14	76909929	C	C:14:0.737	T:16:0.696	C:10:T:10	C:6:T:6	NA	NA	NA
chr14	77433274	t	T:24:0.960	C:21:0.700	T:38:C:10	NA	NA	NA	NA
chr14	77882495	C	T:31:0.674	C:28:0.966	T:29:C:20	NA	NA	NA	NA
chr14	78164588	C	C:24:1.000	T:13:0.765	C:14:T:17	NA	NA	NA	NA
chr14	79198581	T	T:146:0.869	C:22:0.647	T:12:C:32	NA	NA	T:42:C:36	NA
chr14	79210625	g	A:40:0.580	G:18:0.750	A:10:G:23	NA	A:67:G:54	A:24:G:13	A:24:G:22
chr14	79256406	C	C:18:0.692	A:32:1.000	C:13:A:11	NA	NA	NA	NA
chr14	79324115	a	G:48:0.615	A:32:0.681	G:18:A:37	G:14:A:47	G:43:A:23	G:33:A:21	NA
chr14	79449349	C	T:14:0.700	C:35:0.729	T:16:C:10	NA	NA	T:9:C:14	NA
chr14	79584444	C	C:32:0.941	T:27:1.000	C:23:T:11	NA	NA	NA	NA
chr14	80055832	G	T:15:0.556	G:10:0.556	T:19:G:34	T:34:G:12	NA	NA	NA
chr14	80759113	c	C:23:0.605	T:13:0.650	C:19:T:11	C:5:T:8	NA	C:19:T:6	C:9:T:74
chr14	81019468	c	T:26:1.000	C:18:0.857	T:31:C:10	NA	NA	NA	NA
chr14	81195694	t	A:14:0.609	T:16:1.000	A:11:T:12	NA	NA	NA	NA
chr14	81794621	C	C:14:0.700	T:26:0.722	C:15:T:12	NA	NA	NA	NA
chr14	81806941	t	T:23:1.000	C:27:1.000	T:38:C:14	NA	NA	T:45:C:6	NA
chr14	82579103	c	T:19:0.613	C:11:1.000	T:19:C:16	NA	NA	NA	NA
chr14	82591468	g	T:20:0.606	C:7:0.636	T:17:C:11	NA	NA	NA	NA
chr14	82630118	a	T:24:1.000	A:19:1.000	T:22:A:13	NA	T:8:A:13	NA	NA
chr14	83266763	c	C:8:0.571	T:15:0.938	C:12:T:13	NA	NA	NA	NA
chr14	83980511	t	C:53:0.552	T:19:0.864	C:18:T:32	C:20:T:44	NA	C:21:T:22	C:38:T:48
chr14	84307275	C	T:23:0.622	C:18:1.000	T:11:C:11	NA	NA	NA	NA
chr14	84349658	t	T:35:0.795	C:12:0.632	T:16:C:13	T:17:C:6	T:24:C:35	NA	NA
chr14	85089562	t	C:36:0.857	T:25:0.893	C:13:T:14	NA	NA	C:18:T:14	NA
chr14	85089573	a	G:20:0.556	A:28:1.000	G:11:A:14	NA	NA	NA	NA
chr14	85574915	c	C:33:0.971	T:29:0.967	C:21:T:16	C:25:T:15	NA	C:7:T:8	NA
chr14	88557626	C	T:33:0.673	C:23:1.000	T:12:C:11	NA	NA	NA	NA
chr14	89530618	G	G:61:0.581	T:12:0.706	G:37:T:23	G:12:T:27	G:10:T:7	NA	NA
chr14	89530884	T	T:78:1.000	A:75:0.670	T:57:A:15	T:33:A:21	T:21:A:5	NA	NA
chr14	89531028	C	T:117:0.921	C:61:0.762	T:13:C:20	T:41:C:18	NA	T:10:C:39	NA
chr14	89661969	C	T:49:0.700	C:29:0.644	T:35:C:24	T:49:C:32	NA	T:62:C:15	T:22:C:29
chr14	91437544	a	T:7:0.700	C:10:1.000	T:15:C:14	NA	NA	NA	NA
chr14	91635797	A	T:15:0.652	C:12:0.800	T:22:C:16	T:11:C:22	NA	NA	NA
chr14	91974804	g	G:18:0.667	A:11:0.846	G:26:A:18	G:11:A:14	G:181:A:18	NA	NA
chr14	92598480	T	T:26:0.897	C:19:0.576	T:18:C:11	T:21:C:7	NA	T:11:C:18	T:15:C:24
chr14	92734921	c	T:18:0.621	C:11:1.000	T:15:C:15	NA	NA	NA	NA
chr14	93205369	g	G:33:0.688	A:18:0.692	G:25:A:16	NA	G:18:A:20	G:30:A:17	G:30:A:5
chr14	93402233	C	T:20:0.571	C:22:1.000	T:10:C:19	NA	NA	NA	NA
chr14	94116878	c	C:35:0.565	T:28:0.848	C:18:T:24	C:47:T:14	C:20:T:70	C:21:T:5	C:8:T:59
chr14	94116971	a	A:41:0.788	G:24:0.857	A:30:G:14	NA	NA	A:37:G:9	A:19:G:91
chr14	94878142	c	T:18:0.643	C:21:0.840	T:32:C:16	T:8:C:9	NA	NA	NA
chr14	95406962	C	C:13:0.684	T:21:1.000	C:39:T:13	NA	NA	C:14:T:7	C:5:T:10
chr14	95816866	C	T:14:0.560	C:15:1.000	T:26:C:12	T:6:C:5	T:33:C:14	T:7:C:8	NA
chr14	96202044	c	T:10:0.556	C:19:1.000	T:10:C:10	NA	NA	NA	T:12:C:10
chr14	96413214	C	C:9:0.600	T:17:1.000	C:22:T:16	NA	NA	C:6:T:19	NA
chr14	96557068	C	T:32:0.681	C:29:0.906	T:20:C:25	T:8:C:24	NA	NA	NA
chr14	96915849	c	T:17:0.630	C:37:0.881	T:13:C:29	NA	NA	NA	NA
chr14	97644436	c	T:48:0.632	C:21:0.840	T:22:C:34	T:5:C:11	NA	NA	T:20:C:42
chr14	98959721	c	T:20:0.909	C:9:0.900	T:13:C:28	T:9:C:8	NA	T:20:C:14	NA
chr14	99005214	t	G:116:0.707	T:10:0.588	G:15:T:30	G:13:T:20	NA	G:15:T:20	NA
chr14	99213470	t	T:31:0.969	C:12:1.000	T:11:C:10	NA	NA	NA	NA
chr14	99947225	a	C:23:0.719	A:13:1.000	C:11:A:20	C:6:A:5	NA	C:7:A:6	C:6:A:6
chr14	100651777	c	T:16:0.640	C:10:1.000	T:16:C:10	NA	NA	NA	T:14:C:11
chr14	100786554	c	T:32:0.889	C:21:0.840	T:10:C:11	T:11:C:5	NA	NA	NA
chr14	101399213	c	T:53:0.946	C:94:0.734	T:11:C:59	T:42:C:82	T:5:C:165	T:32:C:87	T:71:C:8
chr14	101446082	a	T:17:0.607	A:22:1.000	T:10:A:14	NA	NA	NA	NA
chr14	101658959	G	G:7:0.583	A:21:0.656	G:25:A:24	NA	NA	G:7:A:24	NA
chr14	101775087	C	T:23:0.793	C:27:1.000	T:10:C:13	NA	NA	NA	NA
chr14	102312995	t	T:48:0.623	C:7:0.700	T:22:C:13	T:6:C:5	NA	T:13:C:9	NA
chr14	102933013	a	G:17:0.708	A:12:0.923	G:18:A:16	NA	NA	NA	NA
chr14	104101435	a	A:18:0.621	G:26:0.743	A:13:G:17	A:37:G:14	NA	NA	NA
chr14	106016496	C	T:27:0.675	C:12:0.632	T:11:C:22	T:5:C:10	NA	T:11:C:16	NA
chr14	106113305	G	A:32:1.000	G:18:1.000	A:12:G:18	NA	NA	NA	NA
chr14	106721019	T	A:22:1.000	T:37:1.000	A:17:T:13	NA	NA	NA	NA
chr14	107505570	g	T:15:1.000	G:21:1.000	T:13:G:15	NA	NA	T:10:G:15	NA
chr14	108565393	t	C:29:0.967	T:20:1.000	C:12:T:10	C:7:T:13	NA	NA	NA
chr14	108642429	C	T:22:1.000	C:38:1.000	T:17:C:17	NA	T:18:C:8	NA	NA
chr14	109134645	C	C:15:0.714	T:25:0.758	C:20:T:19	C:8:T:10	NA	C:14:T:31	NA
chr14	110811626	A	T:21:0.636	A:12:1.000	T:24:A:14	T:7:A:8	NA	NA	NA
chr14	111000217	T	C:33:0.868	T:14:1.000	C:10:T:10	NA	NA	NA	NA
chr14	111024823	g	T:19:0.559	G:12:1.000	T:11:G:14	NA	NA	NA	NA
chr14	111061437	c	T:10:0.714	C:10:0.909	T:10:C:44	NA	NA	NA	NA
chr14	111454552	c	C:33:0.688	T:13:0.591	C:15:T:21	C:35:T:11	C:30:T:39	C:37:T:24	C:23:T:9
chr14	111500758	c	T:19:0.655	C:15:1.000	T:12:C:18	NA	NA	T:20:C:11	NA
chr14	111634575	T	T:17:0.654	G:13:0.867	T:29:G:21	NA	NA	T:21:G:32	NA
chr14	112134102	t	A:11:1.000	T:15:0.625	A:24:T:10	NA	NA	NA	NA
chr14	112564088	c	T:27:0.562	C:18:1.000	T:20:C:14	NA	NA	T:6:C:20	NA
chr14	113163603	t	C:24:0.706	T:18:1.000	C:14:T:13	NA	NA	NA	NA
chr14	113234424	c	C:18:0.600	T:11:0.786	C:42:T:14	NA	NA	C:20:T:11	C:10:T:12
chr14	113423214	C	T:14:0.583	C:18:0.947	T:22:C:12	T:6:C:28	NA	T:14:C:14	NA
chr14	113586635	C	C:12:0.667	T:30:0.811	C:17:T:16	C:7:T:7	NA	NA	NA
chr14	113638003	A	G:12:0.600	A:37:0.902	G:13:A:33	NA	NA	NA	NA
chr14	114762175	C	T:12:0.632	C:11:1.000	T:10:C:15	NA	NA	T:11:C:17	NA
chr14	114923863	C	T:18:0.783	C:14:0.778	T:11:C:17	NA	NA	T:8:C:25	T:11:C:12
chr14	115253232	C	C:29:0.763	T:7:0.700	C:17:T:20	NA	NA	NA	NA
chr14	115454142	T	C:23:0.590	T:10:0.556	C:11:T:11	NA	NA	NA	NA
chr14	115839094	a	T:10:0.556	A:17:0.586	T:23:A:13	T:22:A:12	NA	T:11:A:13	NA
chr14	116095827	C	C:10:0.667	T:19:1.000	C:15:T:14	NA	NA	NA	NA
chr14	116436560	c	T:37:0.841	C:10:1.000	T:45:C:88	T:15:C:16	NA	T:10:C:5	NA
chr14	117605323	g	G:13:0.565	A:27:0.844	G:16:A:16	NA	NA	NA	NA
chr14	118488907	a	A:31:1.000	T:14:1.000	A:11:T:23	NA	NA	NA	NA
chr14	118945222	G	G:25:0.962	A:28:0.800	G:16:A:10	NA	NA	NA	NA
chr14	119601360	C	T:39:1.000	C:9:0.818	T:12:C:19	T:7:C:22	NA	NA	NA
chr14	121056007	G	A:15:0.577	G:13:1.000	A:12:G:12	A:7:G:7	A:9:G:43	NA	NA
chr14	121786541	g	A:41:0.976	G:9:0.600	A:33:G:13	NA	NA	A:11:G:44	NA
chr14	122025217	t	G:14:0.737	T:34:1.000	G:10:T:12	NA	NA	NA	NA
chr14	124031370	c	C:8:0.571	T:12:1.000	C:13:T:17	C:9:T:6	C:16:T:14	NA	NA
chr14	124232400	G	A:29:1.000	G:16:1.000	A:30:G:13	NA	A:84:G:56	NA	NA
chr14	124444307	T	T:25:0.806	C:9:0.643	T:20:C:22	T:9:C:24	T:9:C:9	NA	NA
chr14	124505363	T	C:14:0.737	T:105:0.938	C:26:T:14	C:9:T:7	NA	NA	NA
chr14	124617161	c	T:10:0.667	C:10:0.909	T:25:C:17	NA	NA	NA	NA
chr14	125058451	c	C:14:0.609	T:8:0.727	C:15:T:16	C:14:T:8	NA	NA	NA
chr14	125987205	G	T:26:0.722	C:12:1.000	T:16:C:13	NA	NA	NA	NA
chr14	126839923	t	T:11:0.786	C:17:0.810	T:13:C:19	NA	NA	NA	NA
chr14	127347660	C	T:15:0.652	C:19:1.000	T:10:C:17	NA	NA	NA	NA
chr14	128418562	t	T:14:1.000	A:14:1.000	T:20:A:10	NA	NA	NA	NA
chr14	130027449	c	C:12:0.800	T:8:0.571	C:18:T:16	NA	NA	NA	NA
chr14	130654242	c	T:16:1.000	C:10:0.588	T:26:C:20	NA	NA	NA	NA
chr14	132057301	c	T:24:0.706	C:16:1.000	T:10:C:10	NA	T:19:C:57	NA	NA
chr14	132636135	c	T:24:0.828	C:14:0.875	T:12:C:11	NA	T:7:C:41	NA	T:5:C:9
chr14	133563182	T	T:11:0.786	C:8:0.727	T:22:C:18	T:10:C:6	NA	NA	NA
chr14	133695485	t	T:27:0.818	C:12:1.000	T:11:C:14	NA	NA	NA	NA
chr14	134256633	c	T:12:0.857	C:10:1.000	T:33:C:26	T:8:C:7	NA	T:43:C:37	NA
chr14	134618983	c	T:12:0.857	C:12:0.632	T:23:C:11	T:5:C:6	NA	NA	NA
chr14	134642405	C	C:19:0.594	T:10:1.000	C:13:T:20	C:5:T:14	NA	NA	NA
chr14	134881718	T	C:10:0.556	T:16:1.000	C:11:T:16	NA	NA	NA	NA
chr15	18529	c	T:19:0.704	C:8:0.727	T:20:C:39	T:6:C:16	NA	T:18:C:15	NA
chr15	18540	c	T:13:0.591	C:10:0.909	T:12:C:31	NA	NA	NA	NA
chr15	446381	T	A:14:0.583	T:12:0.923	A:12:T:10	NA	NA	A:8:T:9	NA
chr15	512727	A	G:27:0.659	A:19:0.760	G:11:A:12	G:6:A:34	G:53:A:17	G:8:A:23	NA
chr15	882151	a	A:12:0.571	G:12:1.000	A:11:G:10	NA	NA	NA	NA
chr15	2021272	C	T:33:1.000	C:13:1.000	T:12:C:10	NA	NA	NA	NA
chr15	2486397	t	T:16:0.640	C:18:0.750	T:18:C:19	NA	NA	NA	NA
chr15	2489023	t	C:22:0.564	T:21:0.778	C:39:T:21	NA	C:10:T:10	C:20:T:5	NA
chr15	2611660	T	T:19:0.826	C:11:1.000	T:21:C:10	NA	NA	NA	NA
chr15	3386441	t	C:16:0.552	T:26:1.000	C:15:T:22	NA	NA	NA	NA
chr15	3424478	c	C:14:0.667	T:11:0.846	C:20:T:11	NA	NA	C:12:T:5	NA
chr15	3432533	t	G:95:0.597	T:10:1.000	G:17:T:12	G:9:T:15	NA	G:13:T:19	NA
chr15	3559883	T	C:9:0.600	T:14:0.933	C:12:T:17	NA	NA	NA	NA
chr15	3706715	c	T:39:0.929	C:9:0.643	T:22:C:14	T:11:C:39	NA	T:5:C:53	NA
chr15	3766289	c	T:20:0.870	C:10:0.714	T:15:C:10	NA	NA	NA	NA
chr15	4384187	a	G:19:0.950	A:14:1.000	G:27:A:14	NA	NA	NA	NA
chr15	5184747	G	A:589:0.649	G:148:0.632	A:179:G:208	A:90:G:121	A:183:G:142	A:137:G:165	A:125:G:88
chr15	5422036	c	T:23:0.885	C:39:0.867	T:14:C:17	NA	NA	NA	NA
chr15	5720346	c	T:21:0.840	C:20:0.800	T:22:C:14	NA	NA	NA	NA
chr15	6349296	a	A:19:0.559	G:10:1.000	A:13:G:17	NA	NA	NA	NA
chr15	9409406	a	A:8:0.727	T:14:0.609	A:19:T:49	NA	NA	A:9:T:13	NA
chr15	11501882	C	T:14:0.560	C:24:0.923	T:12:C:14	NA	NA	T:6:C:5	NA
chr15	11702436	T	T:18:1.000	A:26:1.000	T:18:A:12	NA	NA	NA	NA
chr15	11712308	T	T:22:1.000	G:14:1.000	T:15:G:13	NA	NA	NA	NA
chr15	12729882	T	C:16:0.842	T:16:0.889	C:10:T:10	NA	NA	NA	NA
chr15	13667341	C	C:25:0.595	T:14:0.824	C:38:T:18	NA	NA	NA	NA
chr15	14866312	t	T:21:0.600	C:20:0.571	T:37:C:20	T:36:C:28	T:32:C:45	NA	T:55:C:6
chr15	14978501	c	T:23:1.000	C:11:0.647	T:12:C:12	T:11:C:7	NA	NA	NA
chr15	15252361	c	T:13:0.765	C:11:1.000	T:14:C:14	NA	NA	NA	NA
chr15	17443767	C	C:23:0.697	T:14:0.778	C:14:T:12	NA	NA	NA	NA
chr15	17559216	a	G:16:1.000	A:16:1.000	G:18:A:13	G:15:A:7	NA	NA	NA
chr15	18646973	c	T:17:0.708	C:17:1.000	T:12:C:15	NA	NA	T:7:C:13	NA
chr15	18911723	c	T:17:0.680	C:26:1.000	T:20:C:10	NA	NA	NA	NA
chr15	19358593	c	C:14:0.560	T:14:1.000	C:18:T:12	NA	NA	NA	NA
chr15	20684758	t	C:23:0.605	T:10:1.000	C:18:T:12	NA	NA	NA	NA
chr15	20868018	c	T:25:0.758	C:15:0.652	T:10:C:16	NA	NA	NA	NA
chr15	21592019	c	T:16:0.696	C:30:1.000	T:13:C:17	NA	NA	NA	NA
chr15	22692105	t	C:12:0.632	T:10:0.833	C:20:T:11	NA	NA	C:7:T:18	NA
chr15	23065029	t	G:14:0.560	T:24:1.000	G:22:T:11	G:8:T:21	G:7:T:32	NA	NA
chr15	24240772	t	T:15:0.600	A:11:0.688	T:16:A:11	NA	NA	T:5:A:16	NA
chr15	24517363	C	C:23:0.657	T:9:0.750	C:27:T:20	NA	NA	NA	NA
chr15	24983753	c	T:11:0.611	C:10:0.667	T:10:C:36	T:7:C:18	T:12:C:9	NA	NA
chr15	25613240	A	T:19:0.559	A:15:1.000	T:12:A:16	NA	T:7:A:6	T:18:A:5	NA
chr15	25749590	c	T:12:0.706	C:17:0.895	T:18:C:15	NA	NA	NA	NA
chr15	26108674	c	T:25:0.641	C:11:0.786	T:23:C:17	NA	NA	T:18:C:14	NA
chr15	26758840	T	T:17:0.654	C:10:1.000	T:11:C:10	NA	NA	NA	NA
chr15	26806993	C	C:29:1.000	T:12:1.000	C:10:T:19	NA	NA	NA	NA
chr15	26968702	A	T:21:0.568	A:13:1.000	T:14:A:17	NA	NA	NA	NA
chr15	27606640	T	A:19:0.594	T:15:1.000	A:10:T:11	NA	NA	NA	NA
chr15	28750446	C	A:26:1.000	C:21:1.000	A:10:C:10	NA	NA	NA	NA
chr15	29735865	c	T:25:0.781	C:30:0.638	T:33:C:26	T:8:C:35	NA	T:31:C:9	NA
chr15	30074140	c	C:8:0.800	T:11:0.647	C:17:T:10	C:14:T:13	NA	NA	NA
chr15	30182828	C	T:19:0.731	C:17:1.000	T:29:C:13	T:5:C:8	NA	T:11:C:37	NA
chr15	31691792	a	G:10:0.556	A:34:1.000	G:16:A:39	G:7:A:13	NA	NA	NA
chr15	32064799	C	T:11:0.611	C:10:0.909	T:26:C:18	NA	NA	T:14:C:59	NA
chr15	32515817	c	T:229:0.626	C:63:0.618	T:22:C:46	T:34:C:54	T:51:C:49	T:42:C:64	T:122:C:87
chr15	32656438	c	T:11:0.733	C:27:1.000	T:24:C:26	T:9:C:30	NA	NA	NA
chr15	32938385	c	T:27:0.628	C:16:1.000	T:10:C:14	NA	NA	NA	NA
chr15	33982745	A	A:10:1.000	G:21:0.875	A:12:G:10	NA	NA	NA	NA
chr15	34810958	T	T:15:0.652	G:8:0.800	T:14:G:15	NA	NA	NA	NA
chr15	36595861	c	T:23:0.767	C:12:1.000	T:13:C:19	T:8:C:5	NA	NA	NA
chr15	36622534	C	T:28:0.933	C:9:0.818	T:14:C:20	T:24:C:16	NA	NA	NA
chr15	36682191	a	A:41:1.000	T:22:1.000	A:12:T:10	NA	NA	NA	NA
chr15	37240210	t	T:33:0.971	C:7:0.583	T:11:C:17	NA	T:44:C:5	NA	NA
chr15	37910430	C	T:13:0.650	C:7:0.583	T:13:C:18	NA	NA	NA	NA
chr15	42387691	c	T:12:0.706	C:37:0.649	T:19:C:21	NA	NA	NA	NA
chr15	42676181	T	C:18:1.000	T:8:0.800	C:14:T:13	NA	NA	NA	NA
chr15	43481197	T	T:29:0.744	C:15:0.682	T:16:C:10	NA	NA	NA	NA
chr15	43751841	a	A:42:0.977	C:36:0.783	A:25:C:13	NA	NA	NA	NA
chr15	43806592	T	T:12:1.000	C:12:0.632	T:14:C:27	NA	NA	NA	NA
chr15	43890254	c	T:19:0.679	C:16:1.000	T:13:C:17	NA	NA	NA	T:15:C:9
chr15	44314849	c	T:12:0.706	C:18:1.000	T:12:C:14	NA	T:10:C:12	T:10:C:5	NA
chr15	45574267	c	T:50:0.725	C:12:0.800	T:13:C:15	T:9:C:5	T:44:C:68	T:65:C:31	T:21:C:10
chr15	46207179	T	C:22:0.579	T:9:0.750	C:28:T:11	NA	NA	NA	NA
chr15	46404084	C	C:23:0.657	T:22:0.629	C:27:T:14	NA	NA	NA	NA
chr15	46839712	a	T:22:1.000	A:16:1.000	T:20:A:11	T:5:A:20	NA	NA	NA
chr15	47855816	A	A:10:0.556	T:19:1.000	A:15:T:33	NA	NA	NA	NA
chr15	47983213	t	T:20:1.000	C:15:1.000	T:10:C:13	NA	NA	T:18:C:7	NA
chr15	48912351	t	T:22:1.000	C:10:0.769	T:11:C:14	NA	NA	NA	NA
chr15	49308879	C	T:19:0.559	C:13:1.000	T:13:C:25	T:5:C:6	NA	NA	NA
chr15	51364955	A	G:14:1.000	A:27:0.818	G:15:A:16	NA	NA	NA	NA
chr15	52104348	G	G:14:0.560	T:18:0.643	G:16:T:11	NA	G:14:T:13	NA	NA
chr15	53245264	C	T:10:0.588	C:18:1.000	T:12:C:10	NA	NA	NA	NA
chr15	56921252	c	T:26:0.929	C:17:0.567	T:29:C:15	NA	T:7:C:29	T:17:C:11	NA
chr15	57012693	c	T:17:0.773	C:9:0.600	T:12:C:26	T:17:C:5	NA	NA	NA
chr15	57127550	C	T:13:1.000	C:9:0.900	T:14:C:15	T:7:C:6	NA	T:65:C:9	NA
chr15	57479641	T	T:31:0.969	A:15:1.000	T:24:A:12	NA	NA	NA	NA
chr15	58753920	t	G:13:0.565	T:11:1.000	G:11:T:10	NA	NA	NA	NA
chr15	59087983	A	C:13:0.650	A:10:1.000	C:22:A:10	NA	NA	C:8:A:14	NA
chr15	59344225	C	T:27:0.818	C:27:1.000	T:10:C:20	NA	NA	NA	NA
chr15	59771254	c	T:30:0.811	C:8:0.727	T:13:C:12	T:8:C:8	NA	NA	NA
chr15	60563665	t	A:20:0.625	T:10:1.000	A:14:T:12	NA	NA	NA	NA
chr15	61091379	c	T:22:0.667	C:10:0.556	T:11:C:12	NA	NA	NA	T:91:C:8
chr15	61135580	t	T:22:0.579	A:14:1.000	T:17:A:21	T:42:A:14	NA	NA	NA
chr15	62848065	a	T:9:0.562	C:21:1.000	T:13:C:15	NA	NA	NA	NA
chr15	63031064	C	T:28:0.700	C:19:1.000	T:19:C:14	NA	NA	T:7:C:13	NA
chr15	64492258	C	T:7:0.583	C:12:0.800	T:11:C:21	NA	T:11:C:17	NA	NA
chr15	64715038	C	T:19:0.792	C:23:1.000	T:16:C:15	T:10:C:9	NA	T:6:C:13	NA
chr15	64882007	A	T:16:0.762	C:9:0.643	T:16:C:12	NA	NA	NA	NA
chr15	65484769	t	C:25:0.595	T:30:1.000	C:10:T:20	NA	NA	NA	NA
chr15	65934009	c	T:17:0.773	C:16:1.000	T:11:C:10	NA	NA	NA	NA
chr15	66286948	C	A:9:0.750	C:13:0.565	A:14:C:21	NA	NA	NA	NA
chr15	67056137	t	T:36:0.900	C:12:1.000	T:15:C:19	NA	NA	NA	NA
chr15	67837760	C	T:24:0.649	C:22:1.000	T:12:C:17	NA	NA	NA	NA
chr15	68073523	T	T:15:1.000	C:12:1.000	T:12:C:12	NA	NA	NA	NA
chr15	68075739	g	G:20:0.645	A:15:1.000	G:11:A:18	NA	NA	NA	NA
chr15	68218857	g	T:22:0.579	G:10:1.000	T:15:G:11	NA	NA	NA	NA
chr15	68788504	g	T:21:0.955	G:14:1.000	T:12:G:13	NA	NA	NA	NA
chr15	69488024	A	T:19:0.950	A:12:1.000	T:11:A:10	NA	NA	NA	NA
chr15	70061765	G	T:28:1.000	G:12:1.000	T:12:G:17	NA	NA	NA	NA
chr15	71128470	C	C:17:0.773	T:16:1.000	C:21:T:15	NA	C:12:T:31	C:16:T:12	NA
chr15	71331489	c	T:15:0.682	C:9:0.900	T:16:C:13	NA	NA	NA	NA
chr15	71921692	t	A:30:0.857	T:26:1.000	A:12:T:16	NA	NA	NA	NA
chr15	72136386	c	C:18:0.621	T:16:0.941	C:12:T:11	NA	NA	NA	NA
chr15	72136405	c	C:16:0.640	T:16:0.941	C:13:T:10	NA	NA	NA	NA
chr15	72544133	t	C:28:0.933	T:18:1.000	C:30:T:17	NA	NA	C:6:T:7	NA
chr15	73927936	T	T:20:0.833	C:13:1.000	T:14:C:32	NA	NA	NA	NA
chr15	75426718	T	T:30:1.000	C:13:1.000	T:26:C:10	NA	NA	NA	NA
chr15	76064694	G	C:15:0.556	T:13:1.000	C:10:T:10	NA	NA	C:10:T:8	NA
chr15	76771623	C	C:17:0.708	T:13:0.650	C:13:T:12	NA	NA	NA	NA
chr15	76967651	c	T:23:0.920	C:16:1.000	T:14:C:14	T:9:C:15	NA	NA	NA
chr15	77235890	c	C:29:0.617	T:11:0.579	C:25:T:10	C:13:T:5	NA	C:8:T:16	C:11:T:8
chr15	77384688	C	C:12:0.571	T:23:0.575	C:24:T:10	NA	NA	NA	NA
chr15	77508949	C	T:22:0.815	C:15:0.789	T:14:C:11	NA	T:24:C:14	T:9:C:7	NA
chr15	77972524	c	T:14:0.560	C:18:1.000	T:17:C:14	NA	NA	T:18:C:15	NA
chr15	78504934	C	T:37:1.000	C:31:0.861	T:34:C:15	NA	NA	T:10:C:19	NA
chr15	79159241	C	C:17:0.630	T:12:1.000	C:10:T:10	NA	NA	NA	NA
chr15	79846270	t	A:15:0.938	T:8:0.615	A:20:T:20	A:10:T:24	NA	NA	NA
chr15	80177593	C	T:15:0.714	C:31:1.000	T:10:C:25	NA	NA	T:9:C:10	NA
chr15	80559600	C	T:20:0.714	C:16:1.000	T:10:C:22	NA	NA	NA	NA
chr15	81522936	G	A:22:1.000	G:10:1.000	A:47:G:10	NA	NA	NA	NA
chr15	82301536	t	T:23:1.000	C:15:0.714	T:21:C:14	NA	NA	NA	NA
chr15	82906040	t	A:15:0.577	T:14:1.000	A:17:T:10	NA	NA	A:9:T:12	NA
chr15	82921653	c	T:23:0.605	C:18:0.692	T:11:C:10	NA	NA	NA	NA
chr15	83188335	C	T:29:0.906	C:23:1.000	T:13:C:11	NA	NA	T:8:C:22	NA
chr15	83554553	t	C:12:0.571	T:13:1.000	C:10:T:14	NA	NA	NA	NA
chr15	85230669	A	A:20:0.645	C:14:1.000	A:12:C:14	NA	NA	NA	NA
chr15	86634993	c	C:14:0.636	T:9:0.562	C:24:T:13	C:10:T:8	NA	C:12:T:5	C:6:T:9
chr15	86830936	t	T:13:0.650	C:8:0.667	T:18:C:20	NA	NA	NA	T:31:C:7
chr15	86935718	C	T:9:0.900	C:24:1.000	T:28:C:17	T:6:C:5	T:15:C:16	NA	NA
chr15	86953624	t	T:15:0.714	C:17:1.000	T:15:C:32	T:29:C:12	NA	T:17:C:29	NA
chr15	87334445	c	T:16:0.640	C:8:0.571	T:10:C:28	T:6:C:11	NA	T:26:C:11	NA
chr15	87445148	T	C:20:0.870	T:15:0.789	C:27:T:11	C:24:T:10	NA	NA	NA
chr15	87563386	C	T:26:0.722	C:12:1.000	T:20:C:22	NA	NA	T:6:C:15	NA
chr15	89181335	A	T:13:0.650	A:24:0.960	T:10:A:12	NA	NA	NA	NA
chr15	89451998	c	T:30:0.909	C:13:1.000	T:33:C:10	NA	NA	NA	NA
chr15	90110046	a	T:20:1.000	A:15:0.882	T:18:A:14	NA	NA	NA	NA
chr15	90514945	c	T:18:0.750	C:19:0.864	T:10:C:10	T:9:C:14	T:10:C:19	T:13:C:21	T:7:C:61
chr15	91739540	c	T:18:0.600	C:11:1.000	T:10:C:14	NA	NA	T:5:C:9	T:6:C:11
chr15	92764678	C	C:9:0.750	T:35:0.875	C:14:T:23	C:16:T:5	NA	C:5:T:5	NA
chr15	93249986	T	T:11:0.579	C:14:0.667	T:16:C:11	NA	NA	T:7:C:12	NA
chr15	94803865	a	T:13:0.722	A:13:1.000	T:20:A:18	NA	NA	NA	NA
chr15	96970626	c	C:14:0.700	T:14:1.000	C:53:T:17	NA	C:12:T:6	NA	NA
chr15	97250635	T	T:48:1.000	C:11:1.000	T:11:C:13	NA	NA	NA	NA
chr15	97307251	t	T:116:0.817	C:16:0.696	T:28:C:36	T:18:C:8	T:73:C:72	T:12:C:19	T:15:C:12
chr15	97307266	t	T:100:0.806	C:16:0.593	T:39:C:37	T:18:C:8	T:73:C:72	T:13:C:8	T:20:C:12
chr15	97307340	C	T:57:0.731	C:29:0.707	T:45:C:15	T:21:C:27	T:52:C:57	T:57:C:19	T:125:C:29
chr15	97308932	A	G:72:0.720	A:16:0.593	G:11:A:13	G:35:A:14	NA	G:9:A:17	G:111:A:49
chr15	97310807	T	T:53:0.803	G:32:0.582	T:15:G:11	T:19:G:14	T:13:G:45	T:36:G:13	NA
chr15	97456939	t	T:13:0.684	C:17:0.739	T:10:C:55	NA	NA	NA	NA
chr15	98438448	c	T:65:0.956	C:18:0.857	T:26:C:24	T:32:C:49	T:154:C:48	T:32:C:6	T:92:C:21
chr15	99134114	C	T:21:0.618	C:14:1.000	T:12:C:23	NA	NA	NA	NA
chr15	99651014	c	T:15:0.938	C:11:1.000	T:12:C:14	NA	NA	NA	NA
chr15	100520467	t	C:9:0.600	T:15:1.000	C:31:T:70	NA	C:6:T:8	NA	NA
chr15	100834030	G	T:23:1.000	G:10:0.909	T:12:G:10	NA	NA	T:5:G:7	NA
chr15	102308277	A	A:27:1.000	G:15:1.000	A:10:G:14	NA	NA	NA	NA
chr15	102427551	c	T:10:0.667	C:13:1.000	T:19:C:10	NA	NA	T:10:C:19	NA
chr15	102749276	c	T:35:0.854	C:30:0.769	T:14:C:10	T:13:C:16	NA	T:20:C:5	NA
chr15	103826692	t	T:35:1.000	C:6:0.600	T:26:C:15	NA	NA	NA	NA
chr15	103964055	c	T:41:0.603	C:19:0.760	T:13:C:32	NA	T:5:C:76	T:10:C:32	T:12:C:5
chr15	104925782	T	C:46:0.979	T:7:0.636	C:33:T:10	C:12:T:13	NA	C:11:T:10	NA
chr15	104942457	C	T:9:0.600	C:8:0.727	T:28:C:48	NA	NA	T:6:C:17	NA
chr15	105736263	c	T:22:0.917	C:14:0.609	T:18:C:15	T:24:C:16	T:33:C:13	T:63:C:50	T:24:C:7
chr15	105845296	c	T:20:0.741	C:15:1.000	T:10:C:69	NA	NA	NA	NA
chr15	105855955	c	T:20:0.606	C:10:1.000	T:17:C:11	T:9:C:10	NA	NA	NA
chr15	105937150	c	T:19:1.000	C:25:1.000	T:26:C:11	NA	NA	T:9:C:14	NA
chr15	105986176	g	A:22:0.880	G:15:0.882	A:22:G:22	NA	NA	A:33:G:6	NA
chr15	106361088	T	T:15:0.938	G:38:0.950	T:13:G:149	NA	NA	NA	NA
chr15	107061885	c	T:14:0.667	C:23:0.920	T:16:C:14	NA	T:31:C:10	T:30:C:52	NA
chr15	107334022	c	C:19:0.826	T:12:1.000	C:10:T:21	C:7:T:15	C:9:T:33	NA	NA
chr15	107580504	a	C:11:1.000	A:15:0.882	C:21:A:11	NA	NA	NA	NA
chr15	107846331	T	T:16:1.000	C:13:0.591	T:30:C:12	T:13:C:6	NA	T:9:C:12	NA
chr15	108232210	T	A:20:0.556	T:25:0.862	A:15:T:12	NA	A:28:T:12	NA	NA
chr15	108733197	T	T:33:0.786	C:13:0.565	T:25:C:34	T:27:C:5	NA	T:22:C:6	NA
chr15	108771412	T	T:28:1.000	C:8:0.571	T:26:C:11	NA	NA	NA	NA
chr15	109671139	A	T:16:0.615	A:12:1.000	T:14:A:26	NA	NA	NA	NA
chr15	109671259	C	T:19:0.731	C:14:0.737	T:10:C:17	T:6:C:16	NA	NA	T:8:C:11
chr15	110606651	C	T:49:0.690	C:56:0.778	T:31:C:34	T:36:C:40	T:57:C:71	T:33:C:42	T:21:C:141
chr15	110638958	T	T:28:0.560	C:14:0.583	T:11:C:13	NA	NA	NA	NA
chr15	110757982	T	C:46:0.622	T:18:0.750	C:12:T:26	NA	NA	NA	NA
chr15	110770471	A	T:30:0.556	A:10:1.000	T:13:A:16	NA	NA	NA	NA
chr15	110848480	A	C:46:0.554	A:16:0.640	C:14:A:15	C:11:A:10	NA	NA	NA
chr15	110852502	T	T:219:0.771	C:30:0.625	T:131:C:41	T:94:C:26	NA	T:137:C:15	T:96:C:14
chr15	111351022	c	T:51:0.879	C:22:0.957	T:14:C:12	T:11:C:17	T:6:C:15	T:5:C:10	NA
chr15	111898616	C	T:13:0.650	C:18:1.000	T:26:C:21	T:7:C:7	NA	T:9:C:15	NA
chr16	77201	t	T:17:0.680	C:9:0.750	T:10:C:21	NA	NA	NA	NA
chr16	634316	t	C:10:0.714	T:20:0.667	C:16:T:13	NA	C:6:T:22	C:5:T:10	NA
chr16	650270	C	T:30:0.556	C:43:0.796	T:23:C:39	T:8:C:9	T:29:C:122	T:17:C:54	T:14:C:25
chr16	835156	C	T:14:0.700	C:15:0.750	T:21:C:13	NA	T:7:C:29	NA	NA
chr16	842563	C	T:20:0.800	C:21:0.808	T:10:C:25	NA	NA	NA	NA
chr16	1812048	C	T:10:0.556	C:11:1.000	T:29:C:23	NA	NA	NA	NA
chr16	2187064	T	C:13:0.812	T:13:1.000	C:11:T:19	C:8:T:6	NA	NA	NA
chr16	2221846	C	T:15:0.556	C:28:1.000	T:11:C:14	NA	NA	NA	NA
chr16	3261180	t	C:25:1.000	T:11:1.000	C:11:T:10	NA	NA	C:5:T:9	NA
chr16	4396300	t	A:19:0.760	T:13:1.000	A:12:T:16	NA	NA	NA	NA
chr16	5591085	c	C:9:0.562	T:11:0.786	C:20:T:12	NA	NA	C:27:T:8	NA
chr16	5799200	T	T:23:0.676	C:13:1.000	T:39:C:17	NA	T:57:C:9	T:14:C:15	NA
chr16	5905119	t	G:29:0.806	T:22:1.000	G:25:T:19	NA	NA	NA	NA
chr16	5969329	C	T:22:0.629	C:11:1.000	T:15:C:15	NA	NA	T:5:C:12	NA
chr16	6032312	t	T:33:0.647	C:23:0.793	T:17:C:32	T:13:C:12	NA	T:22:C:42	T:80:C:28
chr16	6075250	G	T:24:0.632	C:15:1.000	T:14:C:16	NA	T:12:C:7	NA	NA
chr16	6254479	c	T:17:0.586	C:25:0.735	T:12:C:12	NA	NA	NA	NA
chr16	6498003	c	A:21:0.568	C:15:1.000	A:13:C:13	NA	NA	NA	NA
chr16	7150725	a	A:17:1.000	C:9:0.900	A:12:C:11	NA	NA	NA	NA
chr16	7301702	g	G:19:0.704	A:20:0.870	G:20:A:12	G:5:A:15	G:18:A:21	G:12:A:15	NA
chr16	7419775	c	C:24:0.706	T:14:0.737	C:21:T:17	C:13:T:21	NA	C:9:T:19	NA
chr16	8075538	t	C:17:0.850	T:99:1.000	C:31:T:14	C:17:T:8	C:8:T:32	C:11:T:10	NA
chr16	8578573	g	A:14:0.667	G:25:0.658	A:30:G:24	NA	NA	NA	NA
chr16	8785458	C	C:10:0.714	T:7:0.636	C:15:T:47	NA	NA	NA	NA
chr16	9207360	t	T:17:0.944	C:11:0.786	T:17:C:13	NA	NA	NA	NA
chr16	9303022	c	T:31:0.969	C:10:0.625	T:13:C:11	T:10:C:22	T:107:C:7	NA	NA
chr16	11171920	A	G:29:0.674	A:10:0.588	G:11:A:54	NA	NA	NA	G:32:A:19
chr16	11497059	G	T:17:1.000	G:7:0.583	T:12:G:11	NA	NA	NA	NA
chr16	11955514	c	C:12:0.800	T:24:0.750	C:14:T:32	NA	C:167:T:26	NA	NA
chr16	12344591	C	T:28:0.683	C:14:1.000	T:13:C:16	NA	NA	NA	NA
chr16	13161783	c	T:29:0.725	C:55:0.821	T:16:C:29	T:14:C:32	T:23:C:83	T:12:C:54	T:28:C:37
chr16	13250812	C	T:32:0.889	C:10:0.667	T:22:C:19	T:31:C:16	NA	T:6:C:6	NA
chr16	13520638	c	T:13:0.591	C:31:1.000	T:13:C:16	NA	NA	NA	NA
chr16	14284635	G	A:24:0.600	G:10:1.000	A:11:G:44	NA	NA	NA	NA
chr16	14515508	C	T:59:1.000	C:12:1.000	T:19:C:12	T:9:C:7	NA	NA	NA
chr16	14869106	t	A:11:0.579	T:45:1.000	A:13:T:26	NA	NA	A:14:T:5	NA
chr16	16799815	c	C:18:0.783	T:13:0.722	C:38:T:12	C:27:T:14	NA	C:13:T:8	NA
chr16	17510366	c	C:35:0.556	T:18:0.720	C:32:T:10	C:31:T:14	NA	C:23:T:23	NA
chr16	17847112	c	C:7:0.583	T:14:1.000	C:11:T:15	NA	NA	NA	NA
chr16	17895284	c	C:36:0.923	T:13:0.812	C:18:T:12	NA	NA	NA	NA
chr16	19092063	t	C:28:0.609	T:23:1.000	C:10:T:28	NA	NA	C:12:T:9	NA
chr16	20297621	g	A:21:0.600	G:22:1.000	A:25:G:10	NA	NA	NA	NA
chr16	20460264	c	T:15:0.789	C:17:0.773	T:13:C:17	T:8:C:14	NA	NA	NA
chr16	21235690	g	A:8:0.667	G:12:0.706	A:25:G:13	NA	NA	NA	NA
chr16	21524634	t	T:56:0.933	G:18:1.000	T:21:G:19	T:18:G:12	T:15:G:14	T:42:G:77	NA
chr16	21541648	T	C:27:0.574	T:20:1.000	C:17:T:97	C:13:T:6	NA	NA	NA
chr16	22123718	c	T:92:0.708	C:25:1.000	T:13:C:21	T:18:C:17	T:31:C:85	T:40:C:50	NA
chr16	22167127	C	C:81:0.600	T:16:0.640	C:40:T:16	C:51:T:21	C:35:T:18	C:20:T:14	C:33:T:18
chr16	22177350	a	A:175:0.829	T:14:0.667	A:20:T:27	NA	NA	NA	NA
chr16	23317413	c	A:19:0.679	C:14:0.933	A:14:C:42	NA	NA	NA	NA
chr16	23622898	c	T:53:0.671	C:22:0.710	T:35:C:13	T:9:C:7	NA	NA	NA
chr16	24132222	T	T:41:0.695	A:8:0.571	T:10:A:21	NA	NA	NA	NA
chr16	24442881	C	C:22:0.688	T:15:0.882	C:16:T:17	NA	NA	NA	NA
chr16	24945176	A	G:16:0.571	A:16:1.000	G:13:A:19	NA	NA	NA	NA
chr16	25345252	C	T:13:0.565	C:36:1.000	T:10:C:14	NA	NA	NA	NA
chr16	26117202	g	T:12:0.800	C:16:1.000	T:15:C:18	T:10:C:6	NA	NA	NA
chr16	26229512	C	T:12:0.600	C:12:1.000	T:16:C:13	NA	NA	NA	NA
chr16	26542138	t	A:96:0.686	T:47:0.797	A:19:T:34	A:11:T:50	NA	A:19:T:20	NA
chr16	26544792	A	G:84:0.706	A:47:0.618	G:25:A:43	G:12:A:17	G:8:A:150	G:25:A:44	G:16:A:90
chr16	26544928	T	C:120:0.556	T:44:0.772	C:21:T:38	C:13:T:42	C:65:T:144	C:53:T:70	C:133:T:66
chr16	26889648	t	C:36:0.571	T:15:0.682	C:19:T:23	C:7:T:39	C:12:T:9	C:14:T:13	NA
chr16	26908883	C	C:198:0.683	T:44:0.721	C:47:T:27	C:18:T:42	NA	C:32:T:28	C:35:T:27
chr16	28139307	c	C:6:0.600	T:14:1.000	C:30:T:15	NA	C:17:T:7	NA	NA
chr16	28151657	C	T:21:0.618	C:36:1.000	T:10:C:20	NA	NA	NA	NA
chr16	28452795	C	T:8:0.571	C:35:1.000	T:14:C:24	NA	NA	T:8:C:8	NA
chr16	31038363	g	A:27:1.000	G:10:0.769	A:12:G:10	NA	NA	NA	NA
chr16	31063326	t	C:17:0.586	T:13:1.000	C:16:T:15	C:8:T:6	NA	NA	NA
chr16	32184646	c	T:51:0.823	C:22:0.579	T:13:C:15	T:17:C:32	T:17:C:10	T:21:C:11	NA
chr16	32220172	g	G:72:0.791	A:20:0.606	G:36:A:10	G:15:A:41	NA	G:19:A:36	G:15:A:25
chr16	32257604	G	G:197:0.699	A:75:0.664	G:84:A:60	G:82:A:94	G:14:A:54	G:84:A:30	G:180:A:95
chr16	32457812	c	T:29:0.707	C:20:1.000	T:74:C:30	T:36:C:7	T:34:C:12	T:43:C:10	NA
chr16	32457828	c	T:24:0.727	C:25:0.833	T:84:C:23	NA	T:36:C:9	T:41:C:9	NA
chr16	32730723	a	A:18:0.857	C:11:1.000	A:10:C:17	NA	NA	NA	NA
chr16	32858262	c	T:21:0.778	C:21:0.913	T:12:C:15	T:8:C:19	NA	T:8:C:9	NA
chr16	32913310	c	C:12:0.571	T:17:0.654	C:23:T:15	NA	NA	C:20:T:11	NA
chr16	33121689	c	T:19:0.594	C:13:1.000	T:13:C:19	T:5:C:12	T:8:C:5	T:34:C:20	T:8:C:17
chr16	33316327	C	T:21:0.840	C:25:0.833	T:10:C:16	NA	NA	NA	NA
chr16	33340937	c	T:22:0.710	C:27:0.794	T:10:C:17	NA	NA	T:5:C:17	NA
chr16	33899448	c	C:12:0.632	T:8:0.667	C:22:T:14	NA	NA	NA	NA
chr16	36008634	c	T:47:0.839	C:18:1.000	T:31:C:13	NA	NA	T:7:C:10	NA
chr16	36415313	a	C:7:0.636	A:21:1.000	C:13:A:20	NA	NA	C:12:A:13	NA
chr16	36994080	t	C:16:0.727	T:7:0.636	C:21:T:13	NA	NA	C:20:T:8	NA
chr16	37034284	G	A:28:0.718	G:29:1.000	A:28:G:16	NA	NA	NA	NA
chr16	37505621	A	T:26:0.619	A:17:1.000	T:11:A:11	NA	T:9:A:15	NA	NA
chr16	37772798	C	T:11:0.688	C:37:1.000	T:21:C:23	T:9:C:15	NA	T:14:C:23	NA
chr16	37801304	C	T:10:0.588	C:17:1.000	T:16:C:16	T:7:C:10	NA	NA	NA
chr16	38480399	c	T:22:0.611	C:15:1.000	T:18:C:11	NA	NA	NA	NA
chr16	38710098	c	T:17:0.586	C:48:1.000	T:12:C:18	T:5:C:15	NA	NA	NA
chr16	38988076	t	T:9:0.818	C:13:0.565	T:10:C:14	NA	NA	NA	NA
chr16	40044283	c	T:45:0.978	C:18:1.000	T:14:C:11	NA	NA	T:9:C:43	T:9:C:12
chr16	41062608	c	T:29:0.763	C:23:0.697	T:19:C:28	T:5:C:24	NA	T:17:C:37	NA
chr16	41228216	C	T:21:0.808	C:22:0.880	T:24:C:16	T:14:C:8	NA	NA	NA
chr16	41351572	G	T:27:1.000	A:12:1.000	T:10:A:11	NA	NA	NA	NA
chr16	41712541	G	T:14:0.737	G:13:1.000	T:20:G:11	NA	NA	NA	NA
chr16	43058188	c	T:16:0.667	C:15:1.000	T:19:C:13	NA	NA	NA	NA
chr16	43112704	c	T:21:0.553	C:20:0.741	T:32:C:24	T:9:C:15	T:15:C:37	T:19:C:10	T:18:C:60
chr16	44408898	t	A:17:1.000	T:15:1.000	A:11:T:12	NA	NA	NA	NA
chr16	44410119	A	G:10:1.000	A:15:1.000	G:18:A:13	NA	NA	NA	NA
chr16	44449852	t	T:14:0.636	C:28:0.903	T:10:C:21	T:6:C:13	NA	NA	NA
chr16	45344379	C	T:13:0.619	C:25:1.000	T:15:C:29	NA	NA	NA	T:6:C:16
chr16	46176278	G	C:45:0.570	G:11:0.579	C:45:G:24	C:16:G:13	NA	NA	NA
chr16	46184025	C	T:28:0.718	C:17:0.567	T:27:C:35	T:20:C:29	T:104:C:32	NA	NA
chr16	46184689	T	A:34:0.567	T:10:0.556	A:21:T:11	A:35:T:14	NA	A:23:T:11	NA
chr16	46306406	t	T:122:0.992	C:14:0.560	T:53:C:18	T:73:C:11	NA	NA	NA
chr16	46989947	g	A:15:0.714	G:13:1.000	A:21:G:15	NA	NA	NA	NA
chr16	48252063	a	A:14:0.583	T:24:0.774	A:11:T:35	NA	A:16:T:13	A:20:T:66	NA
chr16	49408186	c	C:21:0.955	T:7:0.700	C:23:T:13	NA	NA	NA	NA
chr16	49508955	c	T:28:0.757	C:16:1.000	T:13:C:21	T:17:C:13	NA	T:5:C:10	T:7:C:18
chr16	49611859	t	T:32:1.000	C:12:0.857	T:12:C:13	T:17:C:10	NA	NA	NA
chr16	49721224	T	C:18:0.621	T:12:0.706	C:11:T:13	NA	NA	NA	NA
chr16	52585713	T	C:11:0.733	T:21:1.000	C:12:T:12	NA	NA	NA	NA
chr16	52705313	c	T:38:0.594	C:16:0.696	T:11:C:35	T:17:C:22	T:22:C:77	T:39:C:43	T:28:C:59
chr16	52749669	C	C:20:0.952	T:33:0.868	C:20:T:12	NA	NA	NA	NA
chr16	52988571	t	T:15:0.682	C:16:1.000	T:10:C:12	NA	NA	NA	NA
chr16	54843733	c	T:22:0.595	C:11:1.000	T:12:C:10	NA	T:25:C:13	NA	NA
chr16	55349945	c	T:150:0.711	C:25:0.758	T:25:C:89	T:15:C:51	T:109:C:139	T:65:C:120	T:61:C:48
chr16	55351345	c	C:13:0.591	T:11:1.000	C:12:T:26	NA	NA	NA	NA
chr16	56379306	t	T:33:0.917	C:14:1.000	T:10:C:18	NA	NA	T:11:C:17	NA
chr16	56672941	C	T:10:0.588	C:24:0.632	T:17:C:13	NA	NA	NA	NA
chr16	57444901	g	T:31:0.939	G:19:1.000	T:19:G:10	NA	NA	NA	NA
chr16	57640683	T	T:25:0.962	C:12:0.571	T:22:C:14	NA	NA	NA	NA
chr16	57695948	c	T:42:0.560	C:17:0.739	T:19:C:38	T:21:C:6	NA	T:35:C:22	T:13:C:33
chr16	57709387	T	A:51:0.680	T:33:0.688	A:64:T:26	A:7:T:22	NA	A:18:T:25	A:9:T:9
chr16	57739013	A	T:19:0.731	A:22:0.957	T:23:A:14	NA	T:133:A:127	T:23:A:6	T:25:A:19
chr16	58258570	t	C:19:0.594	T:39:1.000	C:11:T:17	C:13:T:14	NA	NA	NA
chr16	58961320	t	T:38:0.585	C:16:0.696	T:16:C:12	T:9:C:6	NA	T:12:C:8	NA
chr16	58968870	C	T:38:0.667	C:13:0.650	T:27:C:20	NA	NA	T:14:C:39	NA
chr16	59165508	C	T:69:0.552	C:30:0.968	T:46:C:24	T:25:C:7	NA	T:47:C:27	T:116:C:50
chr16	60002510	c	T:20:0.800	C:17:1.000	T:13:C:16	NA	NA	T:17:C:8	NA
chr16	60042590	c	T:18:0.692	C:41:1.000	T:26:C:11	NA	T:10:C:32	NA	NA
chr16	61748859	g	A:15:0.625	G:14:1.000	A:13:G:12	A:6:G:7	A:28:G:9	NA	NA
chr16	63277154	c	C:18:0.581	T:15:0.577	C:15:T:25	NA	NA	NA	NA
chr16	64093908	c	C:17:0.708	T:6:0.600	C:10:T:13	C:18:T:7	NA	C:25:T:9	NA
chr16	64391400	c	T:10:0.667	C:35:1.000	T:11:C:43	T:14:C:16	T:12:C:14	NA	NA
chr16	64629091	T	T:10:0.769	A:22:0.917	T:13:A:12	NA	T:20:A:26	NA	NA
chr16	64683122	t	A:8:0.615	T:16:1.000	A:10:T:11	NA	NA	NA	NA
chr16	65041201	c	T:23:0.793	C:7:0.583	T:32:C:11	T:33:C:7	T:7:C:16	T:5:C:38	NA
chr16	65046945	T	T:14:0.778	C:15:1.000	T:21:C:11	NA	NA	NA	NA
chr16	65073040	t	T:12:0.750	C:14:0.933	T:11:C:12	T:7:C:7	NA	NA	NA
chr16	65293119	C	T:18:0.562	C:10:1.000	T:22:C:44	NA	NA	NA	T:6:C:9
chr16	65401503	T	T:8:0.800	C:12:0.571	T:12:C:22	NA	NA	T:9:C:7	NA
chr16	65471483	G	G:35:0.972	A:10:1.000	G:28:A:10	NA	NA	NA	NA
chr16	65603791	c	T:30:0.968	C:19:1.000	T:19:C:29	NA	T:6:C:41	T:9:C:27	NA
chr16	66569074	C	C:9:0.750	T:8:0.727	C:10:T:13	NA	NA	C:17:T:5	NA
chr16	67144677	c	T:39:0.907	C:25:0.641	T:15:C:14	NA	NA	NA	NA
chr16	67447678	A	G:28:0.560	A:20:1.000	G:84:A:10	NA	G:7:A:13	NA	NA
chr16	67726429	G	A:16:0.593	G:10:1.000	A:12:G:13	NA	NA	NA	NA
chr16	67918871	t	T:16:0.696	C:17:0.680	T:20:C:13	T:12:C:9	T:34:C:7	NA	NA
chr16	68270669	C	T:9:0.643	C:21:1.000	T:14:C:15	T:18:C:14	T:12:C:10	NA	NA
chr16	68558567	C	T:9:0.562	C:14:0.778	T:25:C:17	NA	NA	T:8:C:8	NA
chr16	70112386	G	T:16:0.640	G:19:0.950	T:38:G:11	NA	NA	T:6:G:10	NA
chr16	70282778	t	A:10:0.625	T:14:1.000	A:13:T:11	NA	NA	NA	NA
chr16	71959522	A	A:18:1.000	T:7:0.636	A:16:T:18	NA	NA	NA	NA
chr16	71997794	g	G:9:0.643	A:10:1.000	G:16:A:18	NA	NA	NA	NA
chr16	72142538	a	T:22:0.710	A:11:1.000	T:10:A:31	T:8:A:5	NA	NA	NA
chr16	73518426	c	T:32:0.615	C:22:0.688	T:22:C:26	T:15:C:14	T:11:C:12	T:33:C:32	T:20:C:9
chr16	73873216	g	A:13:0.591	G:17:1.000	A:41:G:13	NA	NA	NA	NA
chr16	74406938	c	A:10:0.667	C:14:1.000	A:12:C:17	NA	A:132:C:12	NA	NA
chr16	74531143	T	T:17:0.773	C:13:1.000	T:11:C:18	NA	NA	NA	NA
chr16	74914191	t	C:31:0.969	T:10:1.000	C:12:T:16	C:5:T:13	NA	NA	NA
chr16	75226934	t	A:39:0.848	T:40:1.000	A:12:T:28	NA	A:9:T:33	NA	NA
chr16	76001086	C	T:17:0.586	C:12:0.706	T:19:C:16	NA	NA	NA	NA
chr16	76995569	T	C:9:0.562	T:10:1.000	C:27:T:11	NA	NA	NA	NA
chr16	77166775	c	T:22:0.629	C:12:0.600	T:13:C:19	T:15:C:10	NA	NA	NA
chr16	79890095	c	T:21:0.778	C:14:1.000	T:17:C:20	NA	NA	T:6:C:10	NA
chr16	80764711	t	T:27:0.692	C:23:1.000	T:14:C:32	NA	NA	NA	NA
chr17	95200	T	T:38:0.927	C:30:0.612	T:34:C:10	T:12:C:8	NA	T:38:C:12	NA
chr17	143296	c	T:60:0.674	C:20:0.714	T:11:C:17	T:13:C:39	NA	T:8:C:38	T:6:C:29
chr17	180849	c	T:51:0.785	C:13:0.812	T:18:C:11	NA	T:6:C:20	NA	NA
chr17	190349	t	T:63:0.840	C:21:0.955	T:12:C:11	NA	NA	NA	NA
chr17	203948	t	C:48:0.615	T:32:1.000	C:43:T:18	C:34:T:34	NA	C:19:T:13	NA
chr17	282076	T	T:138:0.798	C:30:0.732	T:14:C:30	T:15:C:17	T:75:C:6	T:69:C:27	T:11:C:55
chr17	283641	A	G:95:0.693	A:36:0.679	G:51:A:31	G:24:A:40	G:31:A:19	G:25:A:31	G:47:A:9
chr17	287546	a	G:104:0.707	A:29:0.853	G:54:A:18	G:24:A:76	NA	G:38:A:105	G:23:A:8
chr17	287560	c	T:100:0.654	C:37:0.860	T:27:C:70	T:45:C:58	T:83:C:14	T:61:C:65	NA
chr17	289266	C	T:89:0.645	C:22:0.957	T:15:C:19	T:33:C:12	T:30:C:16	T:51:C:36	T:11:C:5
chr17	492124	A	A:67:0.626	G:49:0.653	A:22:G:69	A:14:G:19	A:19:G:52	A:44:G:43	A:17:G:52
chr17	523671	c	T:8:0.571	C:15:1.000	T:23:C:17	T:12:C:7	NA	T:7:C:20	NA
chr17	541699	a	T:10:0.556	A:19:1.000	T:19:A:12	NA	T:76:A:10	NA	NA
chr17	821350	c	T:11:0.611	C:10:1.000	T:20:C:26	NA	NA	NA	NA
chr17	982877	A	A:17:0.630	G:25:1.000	A:13:G:37	NA	NA	NA	NA
chr17	1213092	t	T:48:0.828	A:19:0.559	T:11:A:12	T:12:A:18	T:19:A:7	NA	T:50:A:9
chr17	1259949	A	T:17:0.607	A:13:1.000	T:14:A:13	NA	NA	NA	NA
chr17	1632009	t	T:11:0.611	C:48:1.000	T:13:C:13	NA	NA	T:30:C:5	NA
chr17	1639943	g	T:15:0.938	C:10:0.833	T:18:C:28	NA	NA	NA	NA
chr17	1771290	C	T:29:0.707	C:11:1.000	T:11:C:10	NA	NA	T:8:C:12	T:16:C:10
chr17	2335382	C	T:19:0.826	C:22:1.000	T:17:C:19	T:26:C:16	NA	NA	NA
chr17	3696904	c	T:26:0.684	C:14:0.667	T:10:C:21	T:15:C:25	T:38:C:54	T:11:C:26	T:32:C:27
chr17	4058413	c	T:19:0.576	C:15:0.750	T:19:C:12	T:10:C:7	NA	NA	NA
chr17	4153747	t	C:26:0.867	T:12:1.000	C:26:T:10	NA	NA	NA	NA
chr17	4524308	C	T:17:1.000	C:12:0.800	T:27:C:18	NA	T:6:C:10	NA	NA
chr17	4700851	C	T:13:0.722	C:17:0.810	T:10:C:10	NA	NA	NA	NA
chr17	4904679	c	C:19:0.594	T:32:0.800	C:13:T:19	NA	NA	C:28:T:11	C:17:T:16
chr17	5351170	c	T:23:0.657	C:9:0.643	T:15:C:10	T:8:C:20	NA	T:13:C:21	T:7:C:8
chr17	5681103	C	T:18:0.692	C:19:1.000	T:10:C:17	NA	NA	T:6:C:6	NA
chr17	5694953	A	G:21:0.568	A:17:1.000	G:17:A:16	NA	NA	NA	NA
chr17	6336178	t	C:26:0.553	T:11:1.000	C:13:T:20	NA	NA	NA	NA
chr17	7130792	A	A:17:0.680	G:14:1.000	A:14:G:16	NA	NA	NA	NA
chr17	7420820	A	T:27:1.000	A:6:0.600	T:13:A:12	NA	NA	T:9:A:8	NA
chr17	7657929	c	C:14:0.560	T:12:0.571	C:41:T:27	NA	NA	C:20:T:19	NA
chr17	7893990	a	G:30:0.909	A:13:0.867	G:11:A:10	NA	NA	NA	NA
chr17	8605619	C	T:12:0.667	C:11:1.000	T:28:C:51	T:9:C:18	NA	T:26:C:23	NA
chr17	8828147	a	A:18:1.000	T:12:1.000	A:20:T:15	NA	A:59:T:7	NA	NA
chr17	9963611	c	T:10:0.556	C:8:0.800	T:15:C:30	NA	NA	NA	NA
chr17	11374734	G	G:42:0.977	A:11:0.733	G:29:A:17	NA	NA	NA	NA
chr17	11901990	t	T:10:0.588	C:10:0.769	T:14:C:18	NA	NA	NA	NA
chr17	11972772	C	T:12:0.600	C:13:1.000	T:12:C:18	NA	NA	NA	NA
chr17	12579015	T	T:40:1.000	C:25:1.000	T:12:C:13	T:6:C:6	NA	NA	NA
chr17	13468989	G	G:19:0.559	T:10:1.000	G:10:T:19	NA	NA	NA	NA
chr17	13890417	C	T:20:0.606	C:11:0.917	T:11:C:13	T:17:C:7	T:19:C:9	NA	NA
chr17	14103269	g	T:14:0.636	C:10:0.556	T:13:C:21	NA	NA	NA	NA
chr17	14492787	c	T:44:0.917	C:15:0.789	T:14:C:16	NA	NA	NA	NA
chr17	14497494	c	T:27:1.000	C:13:0.812	T:12:C:11	NA	NA	T:10:C:10	NA
chr17	15896184	C	T:22:0.710	C:21:0.724	T:10:C:14	NA	NA	NA	NA
chr17	15938721	g	C:44:0.957	G:11:0.917	C:14:G:12	NA	NA	NA	NA
chr17	15939300	C	T:31:0.738	C:28:1.000	T:17:C:17	NA	NA	NA	NA
chr17	16110371	G	T:18:0.621	G:16:1.000	T:16:G:15	NA	NA	NA	NA
chr17	16920150	C	T:21:0.840	C:11:0.647	T:11:C:23	NA	NA	NA	T:6:C:22
chr17	18292340	C	C:14:0.636	T:10:1.000	C:24:T:18	NA	NA	NA	NA
chr17	18292367	C	C:10:0.556	T:10:1.000	C:19:T:16	NA	NA	NA	NA
chr17	18448445	A	G:25:0.714	A:15:1.000	G:26:A:13	NA	NA	NA	NA
chr17	18763094	T	T:17:0.944	C:15:0.714	T:31:C:18	NA	NA	NA	NA
chr17	19230753	g	T:45:0.900	C:38:0.950	T:16:C:11	NA	NA	T:19:C:10	NA
chr17	19586692	C	C:9:0.562	T:10:0.588	C:33:T:22	NA	NA	NA	NA
chr17	20066504	A	A:15:1.000	G:9:0.692	A:11:G:15	NA	NA	NA	NA
chr17	20615660	T	T:47:0.959	C:17:1.000	T:13:C:21	T:7:C:7	NA	NA	NA
chr17	20653403	a	A:17:0.654	T:9:0.818	A:16:T:12	NA	NA	NA	NA
chr17	21742104	t	T:13:0.722	C:10:1.000	T:11:C:10	NA	NA	NA	NA
chr17	22143083	C	C:30:0.909	T:7:0.636	C:19:T:29	NA	NA	NA	NA
chr17	22455602	c	T:40:0.580	C:48:0.889	T:15:C:20	T:25:C:33	T:102:C:92	T:20:C:56	NA
chr17	22562176	c	C:19:0.704	T:10:0.667	C:28:T:22	NA	NA	NA	NA
chr17	22571590	C	T:15:0.556	C:12:0.923	T:16:C:20	NA	NA	NA	NA
chr17	22865144	C	C:21:0.677	T:12:1.000	C:16:T:25	NA	NA	C:13:T:13	NA
chr17	23240308	C	T:19:0.613	C:25:0.714	T:10:C:11	T:5:C:7	NA	NA	NA
chr17	23291490	C	T:19:0.594	C:9:0.562	T:18:C:12	NA	NA	NA	NA
chr17	24299466	A	T:30:0.600	A:9:0.750	T:15:A:14	NA	NA	NA	NA
chr17	24344158	c	C:16:0.571	T:16:0.727	C:36:T:44	NA	C:39:T:19	NA	NA
chr17	24404844	A	A:18:0.621	G:24:1.000	A:12:G:23	NA	NA	A:13:G:16	NA
chr17	24578763	C	T:17:0.944	C:12:0.706	T:10:C:13	NA	T:24:C:9	NA	NA
chr17	25110189	c	T:21:0.840	C:14:0.778	T:23:C:22	NA	T:14:C:18	T:30:C:23	NA
chr17	25587901	A	A:27:1.000	G:15:1.000	A:27:G:14	NA	NA	NA	NA
chr17	26486421	c	T:63:0.750	C:20:0.870	T:10:C:11	T:18:C:20	T:12:C:35	T:29:C:25	NA
chr17	26519088	C	T:11:0.647	C:8:0.615	T:13:C:13	NA	NA	T:12:C:14	NA
chr17	27178922	g	G:43:0.705	A:22:0.710	G:21:A:16	G:33:A:12	G:72:A:39	G:11:A:9	NA
chr17	27201474	T	T:20:0.870	C:21:1.000	T:14:C:12	NA	NA	NA	T:7:C:9
chr17	27922369	c	T:308:0.740	C:184:0.554	T:207:C:269	NA	T:245:C:122	T:281:C:361	T:290:C:240
chr17	28170254	t	C:23:0.575	T:8:0.727	C:15:T:26	C:13:T:9	C:14:T:24	NA	NA
chr17	28593446	t	A:17:0.895	T:17:0.850	A:12:T:12	NA	NA	NA	NA
chr17	28594202	t	C:16:0.762	T:17:1.000	C:10:T:28	C:9:T:11	NA	C:19:T:10	NA
chr17	29655879	C	T:10:0.909	C:11:1.000	T:14:C:13	T:17:C:18	T:5:C:34	NA	NA
chr17	29968583	a	A:15:0.600	T:9:0.900	A:16:T:23	NA	NA	A:6:T:12	NA
chr17	30671957	c	C:101:0.697	T:51:0.600	C:63:T:36	C:38:T:74	C:73:T:147	C:63:T:109	C:25:T:22
chr17	30698316	C	T:11:0.647	C:11:1.000	T:20:C:25	NA	NA	NA	NA
chr17	30991530	C	C:27:1.000	T:14:1.000	C:14:T:16	NA	NA	C:15:T:14	NA
chr17	31608756	T	T:64:0.727	C:12:0.800	T:19:C:25	NA	T:9:C:52	T:24:C:16	NA
chr17	31617471	T	T:29:0.659	C:22:0.595	T:23:C:15	NA	T:15:C:25	T:29:C:11	NA
chr17	31633104	a	A:29:0.906	T:18:0.720	A:48:T:10	NA	NA	A:55:T:6	NA
chr17	32272943	c	A:45:1.000	C:11:0.917	A:25:C:14	NA	NA	NA	NA
chr17	33955157	c	T:32:0.744	C:12:1.000	T:13:C:13	NA	NA	T:5:C:12	NA
chr17	34101100	t	C:41:0.932	T:10:1.000	C:12:T:16	NA	NA	NA	NA
chr17	34437105	C	C:7:0.700	T:38:0.884	C:26:T:11	C:18:T:24	NA	C:22:T:9	C:12:T:8
chr17	34550750	t	C:11:0.786	T:12:0.600	C:26:T:23	C:11:T:21	NA	C:15:T:9	NA
chr17	34550888	a	A:25:1.000	G:14:0.737	A:18:G:15	NA	NA	NA	NA
chr17	34959012	C	C:35:0.729	T:14:0.875	C:41:T:11	NA	NA	NA	C:8:T:18
chr17	34979359	c	T:26:0.605	C:10:1.000	T:19:C:11	T:5:C:6	NA	NA	NA
chr17	36569713	C	T:29:0.763	C:8:0.727	T:10:C:27	T:6:C:5	NA	T:11:C:19	NA
chr17	36937651	a	A:13:0.812	G:11:1.000	A:11:G:10	NA	NA	NA	NA
chr17	39216896	C	T:20:0.909	C:17:1.000	T:18:C:13	T:18:C:19	NA	T:5:C:6	NA
chr17	39800719	c	C:13:0.650	T:16:0.571	C:17:T:16	C:8:T:21	NA	NA	NA
chr17	39981209	C	C:23:0.958	T:9:0.643	C:11:T:16	NA	NA	NA	NA
chr17	40114373	c	C:19:0.731	T:12:1.000	C:10:T:13	NA	NA	C:9:T:5	NA
chr17	40622406	T	T:18:0.667	C:20:0.571	T:12:C:17	NA	NA	NA	NA
chr17	41225737	C	T:34:0.723	C:13:1.000	T:32:C:24	NA	NA	T:13:C:15	NA
chr17	41349144	A	A:21:0.568	C:11:0.688	A:10:C:18	A:11:C:5	NA	A:14:C:8	NA
chr17	41366144	T	C:19:0.704	T:34:0.850	C:19:T:11	C:8:T:30	C:42:T:9	C:6:T:39	NA
chr17	41378623	c	T:40:0.870	C:10:1.000	T:24:C:12	T:6:C:14	NA	T:8:C:24	NA
chr17	41386559	a	T:25:0.625	A:13:0.765	T:17:A:19	T:16:A:38	T:8:A:51	T:31:A:13	NA
chr17	41446457	t	T:25:0.862	C:24:1.000	T:23:C:18	NA	NA	NA	NA
chr17	41480146	C	C:18:0.621	T:20:1.000	C:16:T:26	C:14:T:18	NA	C:13:T:15	NA
chr17	41522307	A	T:29:0.806	C:8:0.571	T:12:C:28	T:36:C:8	NA	T:44:C:6	T:5:C:11
chr17	41557396	C	T:20:0.741	C:13:0.722	T:14:C:16	T:9:C:5	T:11:C:62	NA	NA
chr17	41567911	G	G:45:0.714	A:35:0.875	G:18:A:12	G:11:A:13	NA	G:16:A:22	NA
chr17	41892477	t	T:28:0.667	C:13:0.684	T:11:C:10	T:11:C:6	NA	T:22:C:19	NA
chr17	41918417	a	C:28:0.622	A:26:0.650	C:34:A:27	C:16:A:21	NA	C:9:A:42	NA
chr17	41918455	a	T:20:0.741	A:28:0.667	T:15:A:14	NA	NA	NA	NA
chr17	42493584	g	G:13:0.591	A:10:1.000	G:24:A:13	NA	NA	G:18:A:11	NA
chr17	43468549	T	A:49:1.000	T:6:0.600	A:13:T:10	NA	NA	NA	NA
chr17	43591299	c	T:23:0.742	C:10:1.000	T:13:C:14	NA	NA	NA	NA
chr17	44526274	t	T:37:1.000	A:15:0.882	T:18:A:17	NA	NA	NA	NA
chr17	44619816	c	C:11:0.611	T:14:1.000	C:21:T:12	NA	C:10:T:22	NA	NA
chr17	44966464	c	T:22:0.759	C:13:0.650	T:20:C:41	T:41:C:5	NA	T:35:C:19	T:42:C:34
chr17	45089922	g	A:23:0.676	G:11:0.611	A:18:G:13	A:6:G:17	NA	NA	NA
chr17	45090244	t	C:34:0.642	T:10:0.556	C:10:T:30	C:17:T:19	NA	NA	NA
chr17	45125920	t	T:16:0.552	C:6:0.600	T:12:C:35	T:7:C:21	T:18:C:28	T:6:C:11	NA
chr17	45125950	C	C:15:0.600	T:9:0.600	C:41:T:21	C:15:T:15	NA	C:14:T:5	NA
chr17	45134889	t	T:28:0.667	C:10:0.714	T:15:C:23	T:30:C:13	T:6:C:40	T:7:C:27	NA
chr17	45152179	a	A:37:0.627	T:17:1.000	A:24:T:38	A:11:T:16	A:8:T:36	NA	NA
chr17	45154984	T	T:27:0.643	C:11:0.579	T:13:C:10	T:16:C:9	NA	NA	NA
chr17	45220298	C	C:25:0.641	T:17:0.895	C:12:T:41	C:15:T:15	C:6:T:5	C:18:T:5	NA
chr17	45386195	T	T:13:0.565	A:25:0.926	T:18:A:61	T:20:A:21	T:21:A:81	T:7:A:13	NA
chr17	45386661	a	A:33:0.673	T:23:0.719	A:12:T:20	NA	NA	NA	NA
chr17	47018466	g	G:29:0.935	A:9:0.643	G:11:A:10	NA	NA	NA	NA
chr17	48276550	C	C:11:0.647	T:12:0.857	C:14:T:15	NA	NA	NA	NA
chr17	48653682	C	C:22:0.846	T:7:0.700	C:18:T:19	C:14:T:9	C:46:T:12	NA	NA
chr17	48957040	T	T:25:0.676	C:16:0.593	T:17:C:28	NA	NA	NA	NA
chr17	49579516	C	C:11:0.647	T:12:0.800	C:15:T:12	NA	NA	NA	NA
chr17	49958830	g	A:20:0.769	G:14:1.000	A:12:G:10	NA	NA	NA	A:8:G:10
chr17	50594196	a	A:27:0.551	T:27:1.000	A:22:T:11	NA	NA	NA	NA
chr17	50610855	G	G:16:0.571	T:11:0.579	G:12:T:16	NA	NA	NA	NA
chr17	52478436	c	C:40:0.930	T:16:0.667	C:29:T:11	NA	NA	NA	NA
chr17	52825813	c	C:10:0.909	T:34:0.971	C:11:T:18	C:11:T:6	NA	NA	NA
chr17	53235094	a	G:10:0.667	A:35:1.000	G:20:A:11	NA	NA	NA	NA
chr17	53506144	c	T:16:0.640	C:13:0.591	T:19:C:14	NA	NA	NA	T:7:C:26
chr17	53709112	a	G:16:0.889	A:16:0.889	G:19:A:15	NA	NA	G:27:A:13	NA
[truncated: 3,072 more rows]
