# Supplementary material for: De novo DNA methylation during monkey pre-implantation embryogenesis
Source: Cell Res. 2017 Feb 24;27(4):526–39. doi: 10.1038/cr.2017.25 (PMC5385613; doi:10.1038/cr.2017.25)
Supplement: Supplementary information, Table S3 — The list of all pairwise comparisons derived DMR regions. [file cr201725x11.xlsx]

## Sheet: Table S3
Supplementary Table S3. The list of all pairwise comparisons derived DMR regions.
DMR_ID	CHR	Start	End	Length	CpG_#	Methy_Level_in_1st	Methy_Level_in_2nd	P_value	State	1st_vs_2nd	Sperm		Oocyte		Zygote		2Cell		8Cell		Morula		ICM
											CpG_#	Methy_Level	CpG_#	Methy_Level	CpG_#	Methy_Level	CpG_#	Methy_Level	CpG_#	Methy_Level	CpG_#	Methy_Level	CpG_#	Methy_Level
1	chr10	73860	74063	204	10	0.36	0.67	2.95152e-05	hypo	morulavsicm	12	0.654	0	NA	0	NA	0	NA	9	0.2636	11	0.3515	20	0.7017
2	chr10	91468	91718	251	14	0.99	0.21	5.15915e-48	hyper	spermvszygote	14	0.9846	0	NA	14	0.1473	1	0	0	NA	7	0.5782	1	1
3	chr10	101199	101426	228	13	0.91	0.2	7.04812e-30	hyper	spermvszygote	26	0.9321	7	0.5714	13	0.2196	0	NA	0	NA	12	0.7	0	NA
4	chr10	151473	152015	543	13	0.77	0.15	3.97435e-29	hyper	spermvsoocyte	23	0.8124	14	0.18	4	0.3639	3	0.6556	7	0.5729	15	0.2947	1	1
5	chr10	153086	153889	804	19	0.93	0.08	9.97437e-68	hyper	spermvsoocyte	31	0.9221	19	0.1053	4	0	10	0.075	8	0.125	17	0.1018	0	NA
6	chr10	175981	177655	1675	27	0.93	0	3.80695e-140	hyper	spermvsoocyte	90	0.9066	27	0	14	0.0609	24	0.1024	16	0.5871	35	0.081	24	0.624
7	chr10	179579	179714	136	10	0.97	0.02	3.06351e-47	hyper	spermvszygote	11	0.9653	4	0.25	10	0.0154	4	0.8333	1	0.0435	4	0.4342	0	NA
8	chr10	184790	185674	885	24	0.64	0.14	1.21296e-69	hyper	spermvsoocyte	57	0.7422	24	0.1017	11	0.4689	19	0.4291	20	0.3743	40	0.4002	21	0.4289
9	chr10	185711	186172	462	24	0.59	0.11	1.05378e-67	hyper	spermvsoocyte	36	0.6115	24	0.1582	30	0.4101	28	0.2493	25	0.3522	31	0.2423	23	0.1479
10	chr10	204065	204300	236	14	0.01	1	1.78501e-52	hypo	spermvsoocyte	32	0.0024	14	1	0	NA	2	0.3889	0	NA	8	0.1562	0	NA
11	chr10	242873	243628	756	17	0.85	0.01	4.48151e-63	hyper	spermvsoocyte	23	0.8941	21	0.0079	8	0.5227	7	0.2381	8	0.25	7	0.2884	7	0.3816
12	chr10	249519	250374	856	12	0.11	0.59	1.16791e-15	hypo	morulavsicm	30	0.7708	19	0.0702	1	0	13	0.1423	11	0.1903	26	0.2269	16	0.6288
13	chr10	249810	250415	606	17	0.83	0.04	1.02897e-49	hyper	spermvsoocyte	29	0.8166	21	0.0663	1	0	13	0.2192	11	0.2718	22	0.2219	14	0.6258
14	chr10	262876	262981	106	17	0.98	0.45	6.5447e-61	hyper	zygotevs2cell	18	0.9179	9	1	18	0.9764	17	0.4135	14	0.733	18	0.5202	18	0.7898
15	chr10	275615	275668	54	10	0.62	0.13	3.20567e-26	hyper	morulavsicm	11	0.7456	3	0.5429	1	0.3077	2	0.3643	3	0.5152	11	0.665	10	0.2424
16	chr10	279729	280165	437	12	0.94	0.08	2.08368e-35	hyper	spermvszygote	26	0.9504	3	1	13	0.0462	7	0.7675	4	0.75	16	0.6878	6	0.9167
17	chr10	292383	292896	514	10	1	0.62	3.53223e-34	hyper	8cellvsmorula	15	0.8734	5	1	0	NA	1	1	12	0.9991	13	0.567	3	0.6667
18	chr10	349883	350039	157	16	0.09	0.95	4.10579e-51	hypo	spermvsoocyte	33	0.1036	16	0.9375	0	NA	0	NA	1	0	17	0.1056	3	1
19	chr10	359624	359770	147	19	0	0.99	1.66858e-111	hypo	spermvsoocyte	25	0.0025	20	0.9944	0	NA	5	1	3	0	12	0.2888	9	0.7852
20	chr10	359934	360128	195	19	0	0.95	2.73706e-87	hypo	spermvszygote	19	0	0	NA	25	0.8092	0	NA	0	NA	18	0.7386	2	0.5
21	chr10	360380	360698	319	10	0.01	1	4.74024e-61	hypo	spermvsoocyte	39	0.0113	10	1	2	0	15	0.1792	10	0	26	0.3876	11	0.7007
22	chr10	361868	362632	765	28	0.05	0.93	1.03652e-91	hypo	spermvsoocyte	120	0.037	31	0.9335	10	0.06	7	0	34	0.376	68	0.4775	7	0.7025
23	chr10	362359	362450	92	10	0.01	0.7	9.90034e-24	hypo	8cellvsmorula	23	0.0156	0	NA	0	NA	2	0	12	0.0238	11	0.6888	0	NA
24	chr10	369822	370170	349	10	0.35	0.7	1.39566e-07	hypo	morulavsicm	14	0.9028	5	1	0	NA	8	0.8542	0	NA	19	0.3913	10	0.7096
25	chr10	374853	374957	105	10	0.77	0.19	3.04541e-14	hyper	8cellvsmorula	14	0.7566	0	NA	4	0.246	3	0.3333	10	0.7499	14	0.3563	2	0.5
26	chr10	387505	387691	187	15	0.19	0.79	4.45671e-37	hypo	spermvszygote	16	0.2061	11	0.6979	15	0.7976	11	0.4383	18	0.7224	24	0.6164	13	0.5743
27	chr10	387524	387691	168	11	0.45	0.86	1.29273e-24	hypo	2cellvs8cell	14	0.2038	11	0.6979	13	0.7863	11	0.4383	16	0.7189	20	0.5954	11	0.5826
28	chr10	387553	387691	139	10	0.8	0.46	4.39085e-09	hyper	zygotevs2cell	13	0.2076	10	0.6984	12	0.793	10	0.4621	15	0.7037	18	0.5876	10	0.6123
29	chr10	408170	408410	241	13	0.77	0.4	3.13922e-16	hyper	8cellvsmorula	20	0.5657	3	0.6	12	0.4672	9	0.5005	13	0.7142	23	0.4169	24	0.4133
30	chr10	433750	435083	1334	11	0.66	1	8.85572e-14	hypo	spermvsoocyte	55	0.2443	11	1	2	0.75	9	0.1648	5	0.4024	33	0.4324	9	0.6667
31	chr10	435691	435774	84	11	0	0.8	1.88e-30	hypo	spermvszygote	16	0	3	1	11	0.7987	0	NA	0	NA	0	NA	0	NA
32	chr10	435749	435879	131	13	0.01	0.99	7.67319e-46	hypo	spermvsoocyte	25	0.0057	13	0.989	3	0.9048	0	NA	0	NA	2	0.9091	0	NA
33	chr10	441589	441944	356	14	0.85	0.23	7.89978e-23	hyper	spermvszygote	24	0.8637	0	NA	15	0.2258	3	0.6667	13	0.7107	21	0.3155	13	0.6762
34	chr10	457201	457360	160	10	0.78	0.17	8.04796e-15	hyper	spermvszygote	13	0.8101	6	0.2788	12	0.1771	10	0.0975	6	0.5366	15	0.3205	6	0.3869
35	chr10	463034	463434	401	11	0.92	0.01	8.86171e-66	hyper	spermvsoocyte	26	0.9234	11	0.0061	5	0.0889	4	0	3	0.3333	18	0.2157	0	NA
36	chr10	527813	528596	784	10	0.01	1	1.3015e-66	hypo	spermvsoocyte	71	0.0355	10	1	0	NA	11	0.5455	18	0.3843	30	0.4541	8	0.475
37	chr10	535559	535850	292	11	0.74	0.39	4.36598e-14	hyper	8cellvsmorula	16	0.8241	3	0.6098	3	0.4481	1	0.0769	12	0.7871	20	0.5835	4	0.614
38	chr10	541310	541485	176	10	0.41	0.85	2.82683e-12	hypo	morulavsicm	11	0.555	0	NA	2	0.8334	10	0.4145	7	0.5524	14	0.3455	10	0.8538
39	chr10	585021	585136	116	14	0.68	0.37	4.3521e-39	hyper	8cellvsmorula	16	0.5776	15	0.4736	12	0.4692	13	0.4154	14	0.623	16	0.341	15	0.3827
40	chr10	600149	600361	213	17	0.3	0.77	3.56202e-23	hypo	2cellvs8cell	26	0.6768	19	0.6078	0	NA	19	0.3224	25	0.7629	25	0.354	11	0.5887
41	chr10	610593	610883	291	18	0.96	0.2	7.4158e-42	hyper	spermvszygote	38	0.9449	0	NA	28	0.1714	0	NA	14	0.9286	0	NA	7	1
42	chr10	637837	638193	357	14	0.61	0.98	1.06873e-15	hypo	morulavsicm	25	0.9222	4	1	7	0.6891	3	0.9877	8	1	24	0.6644	18	0.9861
43	chr10	645956	646362	407	12	0.42	0.87	1.75753e-25	hypo	morulavsicm	16	0.8918	4	0.8667	3	0.5926	5	0.8445	0	NA	17	0.3752	15	0.7741
44	chr10	688453	688520	68	10	0.91	0.5	1.13694e-15	hyper	8cellvsmorula	10	0.579	0	NA	0	NA	5	0.68	10	0.9145	10	0.4907	7	0.3746
45	chr10	726556	727508	953	13	0.95	0.07	1.8894e-42	hyper	spermvsoocyte	60	0.9449	13	0.0769	1	0.7692	6	0	7	0.4286	26	0.3137	14	0.5738
46	chr10	728175	728748	574	25	0.94	0.01	1.27755e-154	hyper	spermvsoocyte	60	0.9062	26	0.0065	4	0	5	0.1429	0	NA	22	0.3429	12	0.75
47	chr10	741655	741831	177	13	0.89	0.01	2.83125e-34	hyper	spermvsoocyte	28	0.9017	14	0.0143	0	NA	0	NA	0	NA	2	0.5	0	NA
48	chr10	745200	745470	271	14	0.72	0.17	5.56806e-25	hyper	spermvsoocyte	19	0.7255	17	0.2259	11	0.4402	11	0.2051	13	0.4546	23	0.2175	9	0.4622
49	chr10	752083	753063	981	21	0.94	0.02	3.77545e-113	hyper	spermvsoocyte	59	0.9279	21	0.0212	4	0	5	0.12	12	0.5	24	0.2152	14	0.5951
50	chr10	756053	756570	518	16	0.91	0.02	6.03381e-60	hyper	spermvszygote	49	0.8758	9	0	16	0.0179	7	0.5429	13	0.0048	40	0.0207	0	NA
51	chr10	761645	762291	647	10	0.96	0.1	1.42923e-30	hyper	spermvszygote	37	0.9104	5	0.12	17	0.0588	12	0.3211	9	0	24	0.061	5	0.609
52	chr10	763544	764230	687	11	0.14	0.66	1.40733e-20	hypo	morulavsicm	29	0.8763	2	0	3	0.7833	12	0.5942	4	0.151	21	0.1525	15	0.5956
53	chr10	789590	790050	461	16	0.74	0.23	7.10681e-22	hyper	spermvsoocyte	25	0.7342	16	0.2777	4	0.4055	14	0.5674	14	0.5842	24	0.4574	12	0.4239
54	chr10	790109	790954	846	14	0.73	0.37	3.13204e-11	hyper	spermvszygote	38	0.8402	11	0.1794	14	0.3051	15	0.3013	7	0.3815	26	0.3297	16	0.2964
55	chr10	790406	790955	550	12	0.76	0.18	8.75192e-28	hyper	spermvsoocyte	27	0.8318	12	0.2228	12	0.3559	11	0.3008	7	0.3815	18	0.3589	16	0.2964
56	chr10	797422	798305	884	12	0.43	0	6.00875e-19	hyper	spermvsoocyte	80	0.4044	12	0	13	0.1265	17	0.1548	24	0.3832	21	0.2322	22	0.3531
57	chr10	827947	828701	755	16	0.96	0.09	8.78838e-44	hyper	spermvsoocyte	47	0.9258	20	0.0833	3	0.5333	5	0.6	10	0	20	0.0872	13	0.2367
58	chr10	841285	841609	325	14	0.91	0.18	1.43981e-27	hyper	spermvszygote	26	0.897	0	NA	15	0.1159	0	NA	0	NA	8	0.25	4	0
59	chr10	846083	846287	205	15	0.95	0.37	5.10177e-31	hyper	spermvszygote	22	0.947	8	0.925	15	0.3304	11	0.471	1	0	13	0.3156	4	0
60	chr10	851409	851923	515	12	0.85	0.23	4.656e-20	hyper	spermvszygote	35	0.8595	17	0.5068	12	0.174	7	0	12	0.2037	14	0.3262	18	0.1906
61	chr10	856128	856190	63	11	0.78	0.45	6.61504e-09	hyper	spermvsoocyte	13	0.7665	11	0.4238	6	0.7154	6	0.6667	5	0.5894	5	0.3569	0	NA
62	chr10	858638	858744	107	14	0.47	0.82	2.70342e-09	hypo	spermvsoocyte	22	0.5263	15	0.8008	12	0.706	17	0.4348	19	0.6717	23	0.4883	19	0.5975
63	chr10	858730	858895	166	11	0.3	0.69	8.6818e-16	hypo	morulavsicm	16	0.6852	15	0.64	4	0.9166	9	0.4731	8	0.6637	17	0.3281	11	0.7465
64	chr10	875462	876307	846	19	0.92	0.27	4.4677e-40	hyper	spermvsoocyte	54	0.926	26	0.4896	9	0.5671	24	0.0935	3	0	34	0.2763	18	0.2857
65	chr10	900064	901171	1108	31	0.93	0.12	3.69189e-100	hyper	spermvsoocyte	72	0.8998	37	0.1582	8	0.3309	18	0.1978	17	0.5873	39	0.3186	34	0.2716
66	chr10	902127	902300	174	10	0.92	0	1.91045e-32	hyper	spermvsoocyte	18	0.9311	15	0	0	NA	0	NA	4	0.75	3	0.0159	7	0
67	chr10	906658	907276	619	10	0.91	0.1	1.09939e-19	hyper	spermvszygote	29	0.8716	2	0	10	0.1	4	1	10	0.1056	9	0.2302	7	0.7143
68	chr10	908199	908540	342	16	0.94	0.03	1.02854e-84	hyper	spermvsoocyte	33	0.9338	16	0.0257	3	1	14	0.4014	5	0	10	0.57	5	0.0036
69	chr10	911297	911627	331	15	0.54	0.08	1.30965e-55	hyper	spermvsoocyte	19	0.5751	16	0.1013	18	0.3136	17	0.1991	15	0.1863	22	0.2781	20	0.2101
70	chr10	911342	911627	286	13	0.08	0.39	2.99645e-21	hypo	oocytevszygote	15	0.5519	14	0.1158	16	0.3528	14	0.2418	13	0.2149	18	0.2771	17	0.1884
71	chr10	912476	913048	573	17	0.76	0.05	1.63831e-52	hyper	spermvsoocyte	26	0.8266	19	0.0561	9	0.4709	20	0.3056	10	0.5945	24	0.2643	13	0.2025
72	chr10	917618	917958	341	10	1	0.3	3.79039e-63	hyper	8cellvsmorula	19	0.9853	0	NA	4	0.9583	5	0.6667	11	1	12	0.3306	9	0.8889
73	chr10	923666	924612	947	13	0.97	0.15	2.45815e-44	hyper	spermvsoocyte	36	0.9423	16	0.1339	11	0.6195	5	0.4	2	0.5	21	0.2342	0	NA
74	chr10	944747	945520	774	10	0.94	0.14	2.40713e-21	hyper	spermvszygote	50	0.9088	8	0	11	0.0909	12	0.0556	14	0.2387	20	0.1202	13	0.4615
75	chr10	949154	949478	325	10	0	0.82	1.18575e-34	hypo	spermvsoocyte	28	0	10	0.875	2	0.1666	3	0	1	0	10	0	4	0.45
76	chr10	960118	960612	495	16	0.5	0.06	2.50698e-23	hyper	spermvszygote	39	0.7522	16	0.7358	17	0.0966	18	0.253	3	0	24	0.3005	8	0
77	chr10	960340	960666	327	11	0.39	0.89	2.40137e-14	hypo	spermvsoocyte	33	0.755	12	0.7936	16	0.1026	14	0.2539	4	0.25	15	0.3075	6	0
78	chr10	961073	961184	112	12	0	0.83	4.77798e-45	hypo	2cellvs8cell	13	0.9692	8	0.875	8	0	12	0	22	0.8703	21	0.8023	12	0.9917
79	chr10	963830	963919	90	11	0.53	0	1.72644e-53	hyper	morulavsicm	8	0.6639	0	NA	4	0.9844	9	0.2081	0	NA	14	0.5334	11	0
80	chr10	992909	993182	274	11	0.2	0.55	5.18723e-09	hypo	morulavsicm	24	0.8686	0	NA	0	NA	4	0.0417	9	0.3048	12	0.2528	18	0.5057
81	chr10	1052612	1053103	492	18	0.94	0.08	5.1467e-51	hyper	spermvsoocyte	29	0.9446	25	0.08	7	0	5	0.0444	4	0.25	16	0.2909	6	0.0045
82	chr10	1053811	1054258	448	11	0.93	0.19	6.13209e-21	hyper	spermvszygote	27	0.9184	6	0	12	0.1667	3	0	5	0.6	11	0.0341	15	0.498
83	chr10	1055812	1056608	797	10	0.93	0	1.52439e-51	hyper	spermvsoocyte	39	0.9105	13	0	4	1	9	0.1333	4	0.25	17	0.3131	3	0.303
84	chr10	1063888	1064863	976	25	0.94	0.11	1.77394e-78	hyper	spermvsoocyte	64	0.9413	31	0.0672	9	0.5778	9	0.0741	11	0.6364	50	0.1574	17	0.5991
85	chr10	1066010	1066251	242	12	0.95	0	5.71552e-40	hyper	spermvszygote	31	0.9431	4	0	12	0	0	NA	3	0	7	0	5	0.2
86	chr10	1075649	1075953	305	17	0.83	0.12	2.60485e-28	hyper	spermvsoocyte	23	0.8421	18	0.1093	0	NA	3	0.2778	0	NA	20	0.169	5	0.5714
87	chr10	1081303	1081771	469	11	0.12	0.47	7.51887e-08	hypo	morulavsicm	20	0.9127	4	0	4	0.9	2	0	15	0.2667	24	0.2508	15	0.4836
88	chr10	1100948	1101330	383	10	0.99	0.24	3.79387e-27	hyper	spermvsoocyte	33	0.9645	11	0.1818	6	0.1666	5	0.0364	9	0.4444	28	0.0937	16	0.5336
89	chr10	1165339	1165999	661	15	0.91	0.04	1.66868e-50	hyper	spermvsoocyte	38	0.8914	15	0.0382	7	0.0204	3	0	2	0	14	0.2225	6	0.4971
90	chr10	1380269	1380747	479	12	0.81	0	6.85009e-44	hyper	spermvsoocyte	34	0.8581	12	0	0	NA	7	0.0286	5	0.8	9	0.2501	10	0.5057
91	chr10	1385562	1386073	512	13	0.92	0.05	1.7587e-64	hyper	spermvsoocyte	35	0.9295	13	0.0769	5	0.153	4	0.3077	1	0	9	0.0444	3	0.3333
92	chr10	1401389	1401479	91	11	0.42	0.91	1.44525e-50	hypo	morulavsicm	12	0.7026	0	NA	5	0.2675	9	0.4634	9	0.5259	14	0.34	11	0.8055
93	chr10	1401423	1401834	412	10	0.81	0.05	7.92474e-26	hyper	spermvszygote	24	0.809	1	0	11	0.0591	8	0.5021	8	0.5417	15	0.2898	19	0.7852
94	chr10	1418082	1418810	729	11	0.92	0.09	1.14557e-48	hyper	spermvsoocyte	24	0.9187	11	0.101	7	0.3469	9	0.1857	3	0.2917	16	0.1857	4	0.25
95	chr10	1477068	1477329	262	16	0	0.81	2.94501e-55	hypo	spermvsoocyte	49	0.0038	16	0.8125	15	0.0667	5	0	10	0.8	16	0.0813	0	NA
96	chr10	1482097	1482862	766	12	0.94	0.08	6.617e-37	hyper	spermvsoocyte	22	0.9498	12	0.0952	0	NA	6	0.1517	4	0.5	10	0.4233	3	0.8235
97	chr10	1520353	1521376	1024	22	0.76	0.4	2.45973e-15	hyper	spermvszygote	50	0.8494	26	0.7269	23	0.3459	26	0.3829	18	0.6383	43	0.5469	16	0.7198
98	chr10	1521874	1522013	140	10	0.68	0.3	6.03919e-07	hyper	spermvszygote	19	0.7111	2	0.6667	10	0.2743	4	0.2028	5	0.4632	18	0.3515	13	0.553
99	chr10	1522816	1523255	440	11	0.64	0.25	2.43685e-09	hyper	spermvszygote	21	0.7286	5	0.96	11	0.2536	10	0.2309	10	0.7223	19	0.4393	10	0.543
100	chr10	1530734	1531197	464	12	0.81	0.07	1.66896e-31	hyper	spermvsoocyte	34	0.7902	12	0.1021	13	0.8129	7	0.2328	12	0.4044	27	0.3134	9	0.5216
101	chr10	1547506	1547858	353	11	0.88	0.24	3.49558e-23	hyper	spermvszygote	24	0.8885	7	1	11	0.1988	7	0.127	7	0.8571	7	0.2789	0	NA
102	chr10	1551483	1551593	111	13	0.99	0.6	1.07974e-22	hyper	spermvszygote	14	0.9863	0	NA	13	0.5458	4	0.45	0	NA	3	1	7	0.8571
103	chr10	1565675	1565829	155	11	0.68	0.17	5.69247e-26	hyper	8cellvsmorula	14	0.6918	4	0.6222	7	0.1676	14	0.4601	11	0.5901	14	0.2217	10	0.3463
104	chr10	1601268	1601754	487	16	0.85	0	3.90631e-49	hyper	spermvsoocyte	30	0.8858	18	0	10	0	1	0	3	0.3333	10	0.2	0	NA
105	chr10	1622963	1623247	285	12	0.93	0.02	7.23184e-73	hyper	spermvszygote	25	0.904	0	NA	12	0.0278	5	0.25	10	0.2	16	0.6012	1	0
106	chr10	1638023	1638367	345	12	0.98	0.09	2.53069e-42	hyper	spermvszygote	31	0.9506	2	1	13	0.1538	11	0.4727	6	1	14	0.4023	4	0.7422
107	chr10	1671212	1671381	170	11	0.96	0.16	9.07677e-30	hyper	spermvszygote	21	0.9616	0	NA	11	0.1636	3	0	1	0	10	0	2	0
108	chr10	1686037	1687127	1091	18	0.81	0.13	4.81787e-35	hyper	spermvszygote	59	0.8391	8	0.6083	19	0.1326	16	0.1096	11	0.6068	40	0.4323	7	0.6952
109	chr10	1691223	1691753	531	14	0.88	0.12	1.01202e-28	hyper	spermvszygote	33	0.9344	10	0.28	15	0.1409	4	0.1299	7	0	16	0.273	14	0.5211
110	chr10	1692386	1692975	590	12	0.79	0	6.42682e-40	hyper	spermvsoocyte	33	0.913	13	0	6	0.1667	8	0.0556	5	0.8	20	0.1083	11	0.3636
111	chr10	1693364	1693812	449	15	0.98	0.21	4.98081e-53	hyper	spermvsoocyte	51	0.9235	15	0.264	10	0.76	0	NA	0	NA	24	0.1418	15	0.4
112	chr10	1699386	1700134	749	13	0.94	0.32	1.53384e-26	hyper	spermvszygote	32	0.9488	3	1	13	0.3164	7	0.7143	4	0.2812	22	0.7692	4	0.35
113	chr10	1701996	1702123	128	11	0.26	0.73	1.2386e-11	hypo	morulavsicm	20	0.7273	7	0.9056	6	0.7857	10	0.4158	11	0.4045	21	0.3322	11	0.7231
114	chr10	1702991	1703410	420	10	0.89	0.41	2.79965e-13	hyper	spermvszygote	25	0.9168	5	0.8323	10	0.37	14	0.4531	6	0.6574	13	0.4577	3	0.6667
115	chr10	1706747	1706844	98	10	0.98	0.28	1.40396e-32	hyper	spermvsoocyte	14	0.9904	10	0.2397	0	NA	2	0.0109	0	NA	7	0.0504	0	NA
116	chr10	1710095	1710220	126	11	0.94	0.07	4.05579e-38	hyper	spermvszygote	17	0.9615	0	NA	11	0.0519	0	NA	6	0.6667	8	0.6955	0	NA
117	chr10	1711235	1711859	625	11	0.89	0.21	1.74716e-30	hyper	spermvszygote	44	0.9199	4	1	11	0.1775	7	0.3571	9	0.4444	23	0.4134	18	0.5556
118	chr10	1724897	1725324	428	16	0.94	0.17	3.66533e-60	hyper	spermvsoocyte	38	0.9199	16	0.0921	5	0	11	0	8	0.0756	10	0.453	16	0.4031
119	chr10	1725112	1725756	645	15	0.91	0.04	1.75458e-48	hyper	spermvszygote	47	0.9132	17	0.028	16	0.0625	10	0	10	0.0605	16	0.1747	14	0.2821
120	chr10	1727339	1728074	736	20	0.88	0.15	2.84862e-48	hyper	spermvsoocyte	44	0.9179	22	0.1667	1	0.0909	1	0	3	1	28	0.3024	2	0
121	chr10	1728214	1728941	728	10	0.76	0.26	3.30338e-13	hyper	spermvsoocyte	27	0.8781	10	0.1515	6	0.5714	2	0	9	0.1111	14	0.1996	5	0
122	chr10	1737505	1738170	666	11	0.89	0.02	2.79307e-53	hyper	spermvsoocyte	22	0.8672	11	0.0545	2	0	15	0.1876	4	0	17	0.1486	3	0.1579
123	chr10	1739208	1741168	1961	34	0.85	0.02	5.33396e-132	hyper	spermvsoocyte	85	0.8423	35	0.0406	13	0.0909	20	0.1877	12	0.4837	39	0.1962	23	0.4907
124	chr10	1753720	1754253	534	16	0.93	0.08	2.66122e-53	hyper	spermvsoocyte	57	0.9417	16	0.0625	5	0.8	1	1	6	0	19	0.2536	14	0.5
125	chr10	1758316	1759285	970	12	0.97	0.21	1.76023e-36	hyper	spermvsoocyte	40	0.8741	12	0.231	5	0.7714	5	0.32	7	0.4286	19	0.3551	2	0.4894
126	chr10	1762984	1763777	794	26	0.92	0.23	3.29856e-62	hyper	spermvsoocyte	57	0.9369	27	0.1827	15	0.4522	5	0.3699	20	0.2	33	0.2235	2	0.5
127	chr10	1763224	1763427	204	10	0.96	0.22	1.49967e-40	hyper	spermvszygote	19	0.9475	4	0.25	10	0.2583	0	NA	6	0	10	0.2233	2	0.5
128	chr10	1771552	1772762	1211	20	0.89	0.18	1.00319e-53	hyper	spermvsoocyte	77	0.8853	20	0.0982	8	1	9	0.0873	18	0.3896	24	0.1505	18	0.2646
129	chr10	1782039	1782643	605	13	0.96	0.22	2.04988e-39	hyper	spermvsoocyte	38	0.9552	13	0.1407	0	NA	9	0.1904	6	0.5	21	0.0146	7	0.1599
130	chr10	1784807	1785343	537	13	0.96	0.2	2.68138e-36	hyper	spermvsoocyte	26	0.9561	13	0.14	0	NA	2	0.3333	7	0.4349	21	0.1746	0	NA
131	chr10	1790978	1791551	574	10	0.85	0.1	2.65042e-36	hyper	spermvsoocyte	31	0.8946	10	0.1368	2	0.1666	10	0.3667	1	1	11	0.1976	2	1
132	chr10	1792845	1793414	570	10	0.91	0.21	7.31374e-28	hyper	spermvszygote	38	0.8757	3	0	14	0.3423	8	0.0069	11	0.013	11	0.4112	3	0
133	chr10	1794832	1795549	718	15	0.82	0.06	9.56886e-41	hyper	spermvsoocyte	43	0.832	16	0.1458	7	0.2117	4	0	9	0.744	12	0.3902	10	0.5037
134	chr10	1801896	1802935	1040	19	0.98	0.07	2.61558e-65	hyper	spermvsoocyte	56	0.9643	19	0.0737	3	0.5	11	0.3636	25	0.1	19	0.2388	12	0.6058
135	chr10	1814836	1815107	272	13	0.83	0.05	2.96402e-32	hyper	spermvsoocyte	27	0.8507	13	0.0769	0	NA	2	0	0	NA	7	0.1831	9	0.5099
136	chr10	1815416	1816500	1085	10	0.05	0.61	1.32867e-17	hypo	morulavsicm	35	0.8479	5	0.0286	3	0.3333	0	NA	5	0.6	26	0.119	13	0.7573
137	chr10	1816966	1817455	490	13	0.92	0.12	4.10387e-29	hyper	spermvszygote	52	0.9309	3	0.6667	16	0.25	10	0.1	10	0.7983	16	0.1399	10	0.475
138	chr10	1818942	1819356	415	21	0.92	0.05	8.026e-66	hyper	spermvsoocyte	41	0.8976	21	0.0675	4	0	2	0	9	0.3765	22	0.044	9	0.6667
139	chr10	1820966	1821079	114	11	0.96	0	3.42121e-43	hyper	spermvsoocyte	11	0.9515	11	0	0	NA	0	NA	0	NA	2	0	3	0
140	chr10	1825498	1825777	280	15	0.91	0	4.2707e-66	hyper	spermvsoocyte	29	0.9326	15	0	8	0.45	0	NA	0	NA	14	0.0525	5	0.6572
141	chr10	1839064	1839785	722	17	0.89	0	3.57672e-71	hyper	spermvsoocyte	45	0.8803	17	0	1	0	2	1	4	0.25	28	0.1128	20	0.4224
142	chr10	1849938	1850462	525	11	1	0.2	5.74134e-38	hyper	spermvszygote	32	0.9438	5	0	11	0.1503	8	0.3765	0	NA	7	0.1964	1	1
143	chr10	1857065	1858169	1105	20	0.88	0.02	4.19213e-89	hyper	spermvsoocyte	68	0.9005	20	0.0232	3	0	7	0	16	0.2	19	0	9	0.4321
144	chr10	1859353	1860432	1080	25	0.91	0.03	5.05124e-94	hyper	spermvsoocyte	78	0.8997	25	0.0417	10	0.2039	5	0	20	0.65	40	0.2591	2	0
145	chr10	1861715	1862082	368	11	0.98	0.06	8.57267e-58	hyper	spermvsoocyte	25	0.9778	12	0.0555	6	0	2	0	5	0.1333	12	0.3625	2	0.5
146	chr10	1867665	1868249	585	12	0.9	0	2.73379e-47	hyper	spermvsoocyte	32	0.9374	13	0	7	0.7143	2	0.05	4	0	20	0.126	8	0.3505
147	chr10	1882108	1883093	986	26	0.58	0.08	3.41962e-57	hyper	spermvsoocyte	42	0.5715	28	0.0684	12	0.5345	19	0.461	13	0.478	50	0.5081	16	0.3954
148	chr10	1884224	1885126	903	18	0.63	0.17	4.68103e-22	hyper	spermvszygote	64	0.7208	10	0.0083	22	0.2902	17	0.2972	14	0.1467	49	0.1854	10	0.2076
149	chr10	1886715	1887659	945	15	0.83	0.05	1.165e-31	hyper	spermvsoocyte	49	0.8267	19	0.0582	12	0.1944	14	0	13	0.1538	28	0.0891	23	0.4495
150	chr10	1890558	1891830	1273	12	0.97	0.03	2.0153e-64	hyper	spermvsoocyte	40	0.9421	12	0.037	12	0.3932	12	0.0278	10	0.0182	17	0.0501	16	0.5764
151	chr10	1896003	1896487	485	14	0.99	0.12	2.07048e-55	hyper	spermvszygote	39	0.963	9	0	14	0.1429	8	0.25	9	0.0899	16	0.3857	7	0.5238
152	chr10	1909691	1909801	111	12	0.97	0.05	2.54814e-56	hyper	spermvsoocyte	14	0.9493	12	0.0833	4	0.75	4	0	3	1	8	0.1094	0	NA
153	chr10	1911229	1912112	884	18	0.98	0.05	4.05359e-97	hyper	spermvsoocyte	44	0.9583	18	0.1111	5	0.1805	7	0.1071	12	0.0833	25	0.032	9	0.6898
154	chr10	1917010	1918049	1040	12	0.91	0.01	3.19761e-55	hyper	spermvsoocyte	66	0.9173	12	0.0064	8	0.375	3	0	5	0.0105	35	0.2186	11	0.6667
155	chr10	1918159	1918297	139	17	0.94	0.05	4.75132e-53	hyper	spermvszygote	22	0.9515	1	1	17	0.0588	6	0.8125	0	NA	6	0.0417	1	1
156	chr10	1920215	1921671	1457	27	0.93	0.04	5.50583e-108	hyper	spermvsoocyte	86	0.9032	28	0.0214	2	0.4445	14	0.3469	14	0.0714	48	0.1795	28	0.3935
157	chr10	1935043	1935623	581	11	0.96	0.11	1.1575e-46	hyper	spermvsoocyte	35	0.9471	11	0.1212	0	NA	12	0.2333	0	NA	18	0.1318	6	0.3656
158	chr10	1936615	1937451	837	21	0.87	0.05	6.42258e-60	hyper	spermvsoocyte	49	0.8643	22	0.0784	5	0.4	10	0.625	0	NA	43	0.2613	10	0.3782
159	chr10	1940716	1941247	532	13	0.89	0.08	1.69874e-47	hyper	spermvsoocyte	37	0.9386	13	0.0499	7	0.4286	8	0.0208	6	0	16	0.0695	1	0
160	chr10	1950174	1951267	1094	12	0.84	0.04	5.51197e-38	hyper	spermvsoocyte	60	0.9084	12	0.0452	18	0.3539	20	0.15	7	0.0396	32	0.1207	20	0.5471
161	chr10	1958603	1959561	959	14	0.83	0.05	6.56517e-51	hyper	spermvsoocyte	39	0.8894	19	0.1579	3	0.1515	16	0.1215	17	0.2574	31	0.1896	14	0.3004
162	chr10	1963981	1965349	1369	21	0.89	0.02	1.08498e-80	hyper	spermvsoocyte	61	0.9375	26	0.0165	11	0.3675	10	0.1	2	0	26	0.0716	21	0.2354
163	chr10	2013002	2013087	86	11	0.71	0.31	7.56238e-10	hyper	spermvszygote	13	0.6804	5	0.22	11	0.2914	6	0.4635	5	0.5115	13	0.2828	12	0.5395
164	chr10	2013026	2013615	590	16	0.75	0.03	6.16854e-39	hyper	spermvsoocyte	28	0.765	16	0.0125	10	0.3738	15	0.2698	5	0.326	22	0.2188	15	0.4885
165	chr10	2037302	2038002	701	12	1	0.22	4.01642e-35	hyper	spermvszygote	46	0.9667	10	0.8	12	0.2202	11	0.8838	0	NA	27	0.3745	7	0.976
166	chr10	2055384	2055973	590	16	0.95	0.12	7.97954e-66	hyper	spermvszygote	34	0.9545	27	0.9222	16	0.1583	27	0.7008	9	0.902	36	0.7957	30	0.8051
167	chr10	2098525	2098614	90	11	0.64	0.2	1.98454e-17	hyper	spermvsoocyte	12	0.6533	11	0.2483	9	0.2758	7	0.361	10	0.4596	12	0.5851	10	0.398
168	chr10	2127883	2128723	841	11	0.94	0.39	1.01694e-20	hyper	spermvszygote	28	0.9418	3	1	12	0.3773	6	0.5714	6	0.8235	19	0.6751	5	0.8
169	chr10	2135186	2135281	96	10	0.71	0.31	4.76673e-12	hyper	oocytevszygote	11	0.5994	10	0.7608	10	0.3188	11	0.2813	10	0.4226	11	0.3643	10	0.4733
170	chr10	2145813	2146220	408	10	0.22	0.81	5.12741e-17	hypo	morulavsicm	13	0.8565	4	0.75	0	NA	6	0.4042	1	1	15	0.369	10	0.8167
171	chr10	2150744	2151169	426	16	0.31	0.72	1.38044e-14	hypo	morulavsicm	42	0.642	0	NA	8	0.5153	24	0.4348	6	0.5586	21	0.2786	16	0.7215
172	chr10	2169627	2169825	199	10	0.79	0.4	2.73796e-08	hyper	spermvsoocyte	20	0.746	10	0.3762	7	0.481	17	0.3086	14	0.5701	19	0.4022	14	0.6263
173	chr10	2175005	2175653	649	22	0.86	0.13	1.89816e-66	hyper	spermvsoocyte	31	0.8312	23	0.1623	14	0.1441	7	0.2898	17	0.3982	22	0.2806	15	0.4767
174	chr10	2179830	2180486	657	12	0.96	0	1.80329e-58	hyper	spermvszygote	26	0.9075	1	0	13	0.0462	6	0	3	0	14	0.2742	11	0.3687
175	chr10	2181026	2181641	616	12	0.93	0.2	7.11258e-31	hyper	spermvszygote	29	0.9391	3	0.3333	12	0.2363	3	0	8	0.125	16	0.2046	5	0.36
176	chr10	2185560	2186235	676	16	0.91	0.16	8.27946e-41	hyper	spermvsoocyte	49	0.9205	17	0.2235	6	0.8542	15	0.0667	9	0.216	21	0.2522	16	0.1365
177	chr10	2205336	2205423	88	10	0.72	0.36	2.81722e-08	hyper	2cellvs8cell	12	0.6414	7	0.4984	4	0.65	11	0.6743	11	0.2918	12	0.5034	11	0.3932
178	chr10	2205390	2205564	175	18	0.62	0.28	5.75312e-11	hyper	spermvsoocyte	25	0.6143	18	0.2847	1	0.8	14	0.5725	21	0.3791	26	0.4236	23	0.4128
179	chr10	2229153	2229324	172	15	0.58	0.25	3.65623e-14	hyper	morulavsicm	21	0.5372	5	0.8889	8	0.6041	5	0.8047	14	0.5142	19	0.5123	15	0.263
180	chr10	2267818	2268021	204	11	0.43	0.77	3.40152e-19	hypo	morulavsicm	17	0.7223	6	0.7083	9	0.5512	8	0.6064	9	0.554	12	0.4361	12	0.7791
181	chr10	2285183	2285419	237	10	0.91	0.1	4.60356e-27	hyper	spermvsoocyte	22	0.7683	10	0.09	3	0	0	NA	5	0.64	6	0.3333	6	0
182	chr10	2286251	2287007	757	12	0.95	0.06	9.55646e-61	hyper	spermvsoocyte	32	0.9494	12	0.0417	9	0.2222	2	0	0	NA	15	0.1677	8	0.6856
183	chr10	2289500	2289853	354	12	0.82	0.19	2.80852e-28	hyper	spermvszygote	18	0.8314	10	0.5116	12	0.254	7	0.1266	5	0.1643	12	0.2573	11	0.4271
184	chr10	2302425	2303288	864	10	0.92	0.13	1.46739e-35	hyper	spermvsoocyte	19	0.8628	10	0.0788	1	0.2857	2	0.2105	0	NA	12	0.1871	6	0.6333
185	chr10	2318968	2319760	793	11	0.91	0.16	3.09368e-27	hyper	spermvsoocyte	20	0.8655	22	0.1505	10	0.4308	9	0.1222	7	0.2071	37	0.3041	9	0.6945
186	chr10	2400512	2400680	169	10	0.93	0.41	4.66794e-47	hyper	8cellvsmorula	18	0.6185	3	0.8889	2	0.8333	2	0.4743	11	0.8729	16	0.4858	10	0.4422
187	chr10	2417467	2417932	466	10	0.91	0.27	1.02479e-18	hyper	spermvszygote	33	0.9023	2	1	11	0.2788	12	0.7019	1	1	15	0.4241	5	0.3043
188	chr10	2420157	2420725	569	19	0.04	0.91	6.76903e-67	hypo	spermvsoocyte	71	0.0288	19	0.9474	8	0.2458	3	0.6667	4	0	27	0.3142	9	0.8667
189	chr10	2468269	2468705	437	14	0.93	0.16	6.90171e-39	hyper	spermvszygote	34	0.9142	0	NA	14	0.1161	5	0.15	0	NA	13	0.5412	8	0.3523
190	chr10	2490809	2490981	173	15	0.57	0.92	2.19282e-24	hypo	morulavsicm	18	0.9292	12	0.8306	8	0.4655	15	0.6498	0	NA	17	0.5141	17	0.8242
191	chr10	2554367	2555037	671	11	0.92	0.51	2.33008e-19	hyper	8cellvsmorula	24	0.9295	0	NA	5	0.5209	3	0.0556	12	0.9583	14	0.4878	3	0
192	chr10	2715532	2716284	753	11	0.71	0.14	1.98857e-18	hyper	spermvszygote	32	0.7792	7	0.8571	13	0.1298	5	0.8	8	0.875	14	0.4405	6	0.1667
193	chr10	2736235	2736582	348	10	0.9	0.3	2.6359e-19	hyper	spermvszygote	34	0.9339	0	NA	10	0.3214	1	0	5	1	14	0.5982	0	NA
194	chr10	2864844	2865513	670	10	0.99	0.03	1.66272e-50	hyper	spermvszygote	48	0.9161	7	1	10	0.0333	2	0.4615	15	0.6831	10	0.412	11	0.2909
195	chr10	2908525	2909295	771	16	0.34	0.97	4.34941e-45	hypo	spermvsoocyte	63	0.2703	17	0.9485	5	0.1429	5	0.64	8	0.7464	38	0.6164	5	0.6
196	chr10	2983433	2984265	833	16	0.19	0.99	2.06517e-79	hypo	spermvsoocyte	54	0.1683	16	0.9911	4	0.1429	10	0.4141	6	0.6667	34	0.4233	9	0.4444
197	chr10	2992713	2993286	574	12	0	0.41	2.00433e-21	hypo	8cellvsmorula	37	0.0348	0	NA	19	0.156	4	0	15	0	19	0.3784	18	0.3284
198	chr10	2993866	2994256	391	15	0.05	0.72	7.08183e-36	hypo	spermvsoocyte	28	0.0427	15	0.8409	0	NA	0	NA	7	0.15	6	0.7429	3	0.2222
199	chr10	3054597	3054976	380	10	0.92	0.46	3.45263e-11	hyper	spermvszygote	21	0.9357	3	1	10	0.4735	0	NA	5	0.2	9	0.8194	3	0.3333
200	chr10	3064660	3065283	624	10	0.92	0.22	5.61818e-26	hyper	spermvszygote	36	0.9126	6	0.8333	10	0.2279	0	NA	3	0	28	0.6283	9	0.8611
201	chr10	3075397	3075443	47	10	0.01	0.42	1.44304e-23	hypo	8cellvsmorula	8	0.3181	7	0.3214	5	0	8	0.3633	15	0.0111	10	0.3324	7	0.0816
202	chr10	3114020	3114577	558	15	0.95	0.29	5.64809e-33	hyper	spermvszygote	39	0.9468	0	NA	15	0.1979	1	1	6	0.5	16	0.5845	6	0.6667
203	chr10	3191996	3192469	474	10	0.88	0	1.11843e-49	hyper	spermvsoocyte	27	0.9029	10	0	3	0.7778	6	0.3	0	NA	25	0.289	5	0
204	chr10	3195434	3197013	1580	18	0.94	0.08	5.9565e-62	hyper	spermvsoocyte	56	0.9017	20	0.0814	5	0	14	0	13	0.2287	30	0.2651	15	0.28
205	chr10	3198123	3198306	184	10	0.88	0.12	4.06624e-33	hyper	spermvsoocyte	22	0.8787	10	0.1857	1	0	4	0	6	0	3	0.4333	8	0.5781
206	chr10	3207818	3209946	2129	23	0.87	0.1	2.49716e-63	hyper	spermvsoocyte	52	0.8732	26	0.1341	2	0.6041	19	0.2935	14	0.2861	36	0.3803	10	0.3111
207	chr10	3221099	3222038	940	10	0.91	0.1	4.43451e-29	hyper	spermvsoocyte	27	0.9535	11	0.0909	2	0.0833	0	NA	4	0.102	17	0.3375	4	0.25
208	chr10	3240380	3241295	916	11	0.97	0.04	4.6837e-80	hyper	spermvsoocyte	37	0.8955	11	0.1111	2	0	4	0.25	6	0.5	21	0.2421	4	0.5
209	chr10	3265805	3266557	753	14	0.92	0	2.0563e-68	hyper	spermvsoocyte	32	0.9078	15	0	1	0	2	0.3125	9	0.7712	16	0.0795	11	0.3117
210	chr10	3282133	3283040	908	18	0.86	0.26	1.49085e-32	hyper	spermvsoocyte	31	0.8508	26	0.3468	6	0.6879	21	0.2701	29	0.4785	40	0.3872	29	0.5761
211	chr10	3298090	3298953	864	13	0.96	0.05	9.67142e-74	hyper	spermvsoocyte	41	0.9704	13	0.0846	12	0.362	18	0.2083	8	0.1836	22	0.1924	2	1
212	chr10	3307596	3309076	1481	25	0.88	0.16	7.39896e-66	hyper	spermvsoocyte	48	0.8857	26	0.1773	6	0.1458	12	0.3333	10	0.4	21	0.3477	9	0.2222
213	chr10	3310845	3311718	874	12	0.94	0.01	2.46399e-89	hyper	spermvsoocyte	26	0.9381	13	0.0192	1	0	13	0.4009	5	0.4381	15	0.2281	5	0.4
214	chr10	3319717	3320527	811	16	0.93	0.06	1.21191e-71	hyper	spermvsoocyte	41	0.9111	18	0.0456	1	0	7	0.181	4	0.5	14	0.0519	7	0.6905
215	chr10	3358421	3359489	1069	19	0.89	0.15	6.66805e-52	hyper	spermvsoocyte	52	0.9044	19	0.1086	16	0.25	6	0.0765	4	0.25	19	0.1262	9	0.2009
216	chr10	3362258	3364473	2216	42	0.91	0.05	1.04171e-125	hyper	spermvsoocyte	68	0.9078	51	0.0465	0	NA	6	0.1805	27	0.0123	115	0.1583	119	0.2622
217	chr10	3383866	3385440	1575	25	0.91	0.16	3.15801e-70	hyper	spermvszygote	69	0.8734	9	0.0185	26	0.1723	11	0.1515	10	0.4	45	0.1915	7	0.3143
218	chr10	3416321	3417309	989	15	0.73	0.17	1.62434e-27	hyper	spermvsoocyte	24	0.7514	16	0.1008	4	0.5	2	0.1666	6	0.1554	24	0.1562	2	0
219	chr10	3421328	3421551	224	10	0.97	0.02	1.61868e-78	hyper	spermvsoocyte	17	0.9689	10	0.0182	2	0	0	NA	2	1	5	0	2	0
220	chr10	3446648	3447329	682	12	0.91	0.02	1.55017e-61	hyper	spermvsoocyte	31	0.9221	12	0.0417	1	0.8333	8	0.375	1	0	17	0	7	0.2
221	chr10	3454040	3454743	704	18	0.66	0.03	3.38494e-43	hyper	spermvsoocyte	36	0.675	19	0.0351	9	0.4309	4	0	5	0	13	0.1077	20	0.3427
222	chr10	3550728	3551806	1079	14	0.94	0	1.12356e-78	hyper	spermvsoocyte	34	0.9301	14	0	6	0.381	8	0.5394	9	0.2222	15	0.1326	12	0.3611
223	chr10	3560174	3561020	847	17	0.86	0.16	2.94599e-35	hyper	spermvsoocyte	26	0.8904	17	0.1263	6	0.1667	11	0.1442	0	NA	11	0.3168	1	0.1818
224	chr10	3570472	3570564	93	10	0.95	0	4.06004e-74	hyper	spermvsoocyte	11	0.939	10	0	3	0.963	2	0	1	0	4	0.0208	0	NA
225	chr10	3616214	3617321	1108	14	0.89	0.07	1.6333e-45	hyper	spermvsoocyte	33	0.8824	15	0.06	3	0	9	0.3048	5	0.1333	19	0.1132	12	0.2419
226	chr10	3643550	3644156	607	12	0.93	0.12	1.38948e-48	hyper	spermvsoocyte	23	0.9414	12	0.0417	2	0.7273	4	0	2	0	9	0.0648	4	0.5
227	chr10	3672606	3673119	514	10	0.54	0.03	4.79244e-19	hyper	spermvszygote	27	0.5384	6	0.2564	10	0.0197	10	0.0231	1	0	9	0.1409	2	0.5666
228	chr10	3687567	3688412	846	10	0.92	0.08	2.4736e-33	hyper	spermvsoocyte	23	0.9182	10	0.1222	3	0.2656	4	0.1181	3	0.3333	18	0.1857	7	0.1675
229	chr10	3688737	3690571	1835	14	0.81	0.11	6.53034e-39	hyper	spermvsoocyte	45	0.8799	14	0.0937	5	0.4	13	0.359	11	0.4697	23	0.2956	13	0.3077
230	chr10	3693610	3694457	848	10	0.92	0	1.01668e-49	hyper	spermvsoocyte	34	0.9421	10	0	9	0.6914	12	0	3	1	18	0.3202	5	0.2
231	chr10	3705824	3706118	295	12	0.95	0.03	3.86862e-69	hyper	spermvsoocyte	22	0.9181	12	0.0476	3	0.1333	6	0	5	0.8	11	0.2327	2	0.5
232	chr10	3727849	3728495	647	10	0.96	0	7.62529e-61	hyper	spermvsoocyte	22	0.898	10	0	1	0	3	0	1	0	16	0.0663	0	NA
233	chr10	3798467	3799192	726	10	0.88	0.38	4.52098e-14	hyper	spermvsoocyte	16	0.8967	12	0.2951	2	0.3	6	0.4222	1	1	14	0.142	0	NA
234	chr10	4034384	4034505	122	11	0.79	0.3	2.69677e-23	hyper	8cellvsmorula	19	0.5735	4	0.6917	5	0.6	7	0.1712	11	0.6891	17	0.4119	9	0.2788
235	chr10	4047148	4048113	966	10	0.95	0.08	2.05332e-41	hyper	spermvszygote	30	0.9264	1	0	10	0.0832	2	0.5	2	0.5	13	0.3952	2	1
236	chr10	4212118	4212231	114	14	0.96	0.13	8.56121e-39	hyper	8cellvsmorula	21	0.0127	2	1	6	1	4	0.0417	18	0.9444	15	0.1257	0	NA
237	chr10	4212156	4212983	828	20	0.17	1	4.76761e-82	hypo	spermvsoocyte	49	0.1056	20	1	2	0.7778	7	0.6688	23	0.5707	15	0.2136	13	0.3077
238	chr10	4276232	4277141	910	21	0.95	0.08	7.92439e-62	hyper	spermvsoocyte	37	0.9471	21	0.1032	4	0	9	0.2815	4	0.25	13	0.3214	1	0
239	chr10	4365437	4366211	775	14	0.16	0.9	1.28892e-43	hypo	spermvsoocyte	40	0.1714	14	0.9536	9	0	3	0.2667	14	0.5079	14	0.4178	11	0.4747
240	chr10	4780819	4781179	361	10	0.02	0.91	1.0465e-50	hypo	spermvsoocyte	42	0.0407	10	0.9	2	0.6333	9	0.09	4	0	18	0.4833	7	0.8699
241	chr10	4840022	4841111	1090	10	0.93	0.07	2.40474e-34	hyper	spermvszygote	39	0.8758	4	0	11	0.0434	10	0	1	0	20	0.2537	13	0.5444
242	chr10	4896303	4896555	253	10	0.03	0.99	1.42744e-48	hypo	spermvsoocyte	18	0.018	11	0.8939	1	0	4	0.9	3	0	9	0.4086	10	0
243	chr10	4946569	4947224	656	11	0.45	0.14	4.88941e-13	hyper	spermvsoocyte	25	0.8277	11	0.1818	6	0.3611	7	0.2611	12	0.7566	17	0.1638	11	0.3687
244	chr10	4953500	4954061	562	11	0.86	0	5.23437e-44	hyper	spermvsoocyte	23	0.8676	12	0	8	0.375	2	0	3	0.6667	7	0.167	3	0.9487
245	chr10	4961853	4962550	698	15	0.93	0.04	1.10203e-58	hyper	spermvsoocyte	37	0.8803	15	0.0667	0	NA	5	0.1143	1	0	10	0.119	5	0.6
246	chr10	5099803	5100412	610	10	0.92	0.12	4.18149e-28	hyper	spermvsoocyte	21	0.9237	10	0.16	1	0	3	0	7	0.2857	12	0.0423	2	0.5238
247	chr10	5101943	5102594	652	11	0.97	0.15	1.34914e-44	hyper	spermvszygote	26	0.9432	6	0.4167	11	0.0783	5	0.3	10	0.6714	13	0.3551	2	1
248	chr10	5127035	5127982	948	11	0.94	0.45	1.55798e-20	hyper	spermvszygote	36	0.9156	6	0.2185	11	0.3907	4	0.4682	6	0.9478	24	0.481	0	NA
249	chr10	5134073	5134714	642	10	0.92	0.38	2.1236e-17	hyper	spermvszygote	25	0.9147	12	0.5005	10	0.3273	6	0.5167	7	0.5872	15	0.4012	5	0.759
250	chr10	5177826	5178222	397	13	0.14	0.99	5.45024e-84	hypo	spermvsoocyte	22	0.2056	13	0.989	6	0.2698	8	0.2	2	0.6818	7	0.5755	0	NA
251	chr10	5197796	5197929	134	15	0.01	1	1.05596e-78	hypo	spermvszygote	28	0.0119	5	1	15	1	0	NA	14	0.9167	0	NA	0	NA
252	chr10	5197893	5198925	1033	12	0.01	1	3.19226e-69	hypo	spermvsoocyte	53	0.0136	12	1	8	0.75	11	0.6212	10	0.7	34	0.4597	15	0.5878
253	chr10	5221255	5221468	214	12	0.78	0.38	1.29417e-09	hyper	spermvszygote	25	0.7169	9	0.6511	12	0.3878	14	0.5973	8	0.4406	22	0.5143	21	0.4939
254	chr10	5228926	5229155	230	14	0.1	0.73	5.22456e-39	hypo	spermvsoocyte	17	0.1112	14	0.7705	0	NA	5	0.5867	0	NA	12	0.0833	0	NA
255	chr10	5315978	5316213	236	11	0.86	0.13	7.71508e-36	hyper	spermvsoocyte	19	0.8439	11	0.0866	5	0.5491	9	0.25	2	0.2684	12	0.312	15	0.6969
256	chr10	5337771	5338308	538	10	0.78	0.27	3.66105e-15	hyper	spermvsoocyte	23	0.8	10	0.2767	3	0.4889	9	0.1612	6	0.7792	15	0.4219	9	0.4964
257	chr10	5410455	5411013	559	11	0.75	0.42	4.96926e-06	hyper	spermvszygote	31	0.835	8	0.5854	12	0.3782	7	0.3345	4	0.231	18	0.2711	14	0.4499
258	chr10	5425123	5425327	205	10	0.95	0.12	2.0038e-45	hyper	spermvszygote	17	0.9636	10	0.78	10	0.1286	1	1	6	0.5729	9	0.545	5	0.8
259	chr10	5451007	5451266	260	14	0.59	0.21	1.78966e-13	hyper	spermvsoocyte	28	0.6232	14	0.2096	10	0.1219	5	0.4	14	0.4554	22	0.2828	17	0.4664
260	chr10	5456428	5456776	349	12	0.42	0.95	6.2858e-18	hypo	morulavsicm	17	0.8828	2	1	3	0.7333	4	0.6833	7	0.2857	17	0.3994	13	0.8769
261	chr10	5493868	5494854	987	13	0.91	0.12	3.79443e-43	hyper	spermvsoocyte	37	0.9117	14	0.0964	4	0.0454	15	0.2179	5	0.6	19	0.3776	6	0.3444
262	chr10	5583366	5584173	808	27	0.03	0.94	3.60844e-97	hypo	spermvsoocyte	81	0.0082	30	0.9619	11	0.6753	11	0.8614	2	0.9926	59	0.5845	15	0.4
263	chr10	5584535	5585002	468	22	0.01	0.98	1.29227e-167	hypo	spermvsoocyte	92	0.0039	22	0.9545	0	NA	14	0.6429	10	0	10	0.7785	15	0.2704
264	chr10	5587694	5588464	771	22	0	0.99	1.87829e-142	hypo	spermvsoocyte	84	0.001	22	0.9935	0	NA	14	0.7083	8	0	37	0.6061	10	0.7542
265	chr10	5589081	5589383	303	12	0.01	1	1.96969e-62	hypo	spermvsoocyte	36	0.0124	12	1	2	0	21	0.2392	0	NA	23	0.716	13	0.9231
266	chr10	5593625	5593896	272	11	0.77	0.28	1.75273e-17	hyper	morulavsicm	26	0.8662	5	0.3	2	0	5	0.975	2	0.2	20	0.6501	13	0.385
267	chr10	5622926	5623442	517	10	0.98	0.11	1.46028e-36	hyper	spermvszygote	24	0.9438	5	1	13	0.3282	5	0.5661	0	NA	12	0.8988	7	0.8571
268	chr10	5641729	5642274	546	20	0.85	0	8.53664e-84	hyper	spermvsoocyte	46	0.8745	20	0	1	0	6	0.3833	15	0.396	32	0.1142	0	NA
269	chr10	5644356	5644629	274	15	0.86	0.06	5.47346e-37	hyper	spermvsoocyte	21	0.8135	15	0.0741	0	NA	1	0	1	0	8	0	7	0.7937
270	chr10	5727705	5728541	837	12	0.94	0.2	1.74445e-26	hyper	spermvszygote	44	0.9241	1	1	13	0.2154	5	0.975	8	1	19	0.3746	25	0.6254
271	chr10	5735758	5736216	459	15	0.43	0.8	2.12772e-19	hypo	spermvsoocyte	23	0.4924	23	0.7739	10	0.5505	15	0.5084	25	0.4836	25	0.4162	19	0.6832
272	chr10	5797069	5798859	1791	17	0.94	0.08	7.01855e-75	hyper	spermvsoocyte	45	0.9447	17	0.1242	3	0.8571	10	0.02	9	0.7778	22	0.0993	10	0.4341
273	chr10	5802924	5803649	726	11	0.98	0.22	7.97526e-41	hyper	spermvsoocyte	46	0.9321	11	0.1818	1	1	4	0	6	0.5305	21	0.1675	0	NA
274	chr10	5804198	5805115	918	10	0.95	0.1	5.66827e-42	hyper	spermvsoocyte	30	0.9448	10	0.0625	3	0.3333	6	0.1204	1	0	18	0.1228	9	0.6667
275	chr10	5806280	5807531	1252	16	0.96	0.03	1.98879e-76	hyper	spermvsoocyte	57	0.9343	16	0.0446	7	0.4286	8	0.375	15	0.4633	23	0.0816	11	0.6424
276	chr10	5813990	5814640	651	11	0.68	0.26	2.29021e-14	hyper	spermvszygote	14	0.6877	9	0	13	0.1861	9	0.0833	7	0.5636	17	0.1233	6	0.1192
277	chr10	5814139	5815152	1014	13	0.7	0	1.03075e-55	hyper	spermvsoocyte	24	0.8207	14	0	12	0.3397	14	0.0926	11	0.7223	21	0.1043	9	0.1906
278	chr10	5816101	5817151	1051	12	0.96	0.04	9.24269e-70	hyper	spermvsoocyte	31	0.9453	12	0.0312	6	0.1667	8	0.0625	12	0.7454	16	0.2214	8	0.2625
279	chr10	5818179	5819002	824	11	0.95	0.07	7.53899e-39	hyper	spermvsoocyte	42	0.944	11	0.0687	12	0.35	18	0.0741	4	0.5	18	0.2098	1	0
280	chr10	5828714	5829937	1224	17	0.86	0.05	2.72973e-58	hyper	spermvsoocyte	46	0.9139	17	0.0706	9	0.1798	10	0.3	11	0.0636	15	0.1377	12	0.3725
281	chr10	5851883	5852966	1084	15	0.92	0.03	1.6928e-53	hyper	spermvsoocyte	51	0.8787	18	0.0556	10	0.6	3	0.3045	0	NA	24	0.3965	20	0.208
282	chr10	5863949	5864390	442	11	0.95	0.04	1.77159e-61	hyper	spermvsoocyte	18	0.9171	11	0.0455	0	NA	3	0	5	0.2	3	0.6413	0	NA
283	chr10	5887548	5887987	440	10	0.98	0.08	9.62753e-41	hyper	spermvsoocyte	18	0.9201	10	0.1	4	0.4437	1	0	4	0.25	6	0.1732	8	0.6421
284	chr10	5899295	5900087	793	13	0.81	0.15	4.2614e-43	hyper	spermvsoocyte	23	0.8899	13	0.169	5	0.2933	8	0.385	10	0.3814	18	0.253	12	0.3899
285	chr10	5909224	5909738	515	11	0.93	0.06	1.62901e-46	hyper	spermvsoocyte	22	0.9411	11	0.0364	5	0	3	0.5714	4	0.25	11	0.3774	2	0
286	chr10	5919072	5919722	651	10	0.83	0.08	1.67466e-39	hyper	spermvsoocyte	21	0.8649	10	0.0773	2	0.5	1	0	1	0	12	0.3452	8	0.2172
287	chr10	5956642	5957519	878	18	0.96	0.05	5.26493e-78	hyper	spermvsoocyte	43	0.9535	18	0.0556	5	0.2	6	0.0555	5	0	19	0.2345	6	0.3333
288	chr10	5968915	5969764	850	11	0.87	0.21	1.18851e-21	hyper	spermvszygote	40	0.9189	15	0.0667	11	0.2641	7	0.013	4	0	18	0.1178	17	0.4467
289	chr10	5968970	5969819	850	15	0.95	0	3.27171e-97	hyper	spermvsoocyte	39	0.9461	15	0	9	0.3227	5	0	4	0	16	0.1325	15	0.3651
290	chr10	5971228	5971902	675	10	0.94	0.11	1.45722e-25	hyper	spermvsoocyte	26	0.9387	10	0.1	4	0.1	2	0.2	1	1	15	0.1133	4	0.75
291	chr10	6126951	6127571	621	12	0.1	0.9	4.38446e-41	hypo	spermvsoocyte	40	0.1258	13	0.8462	8	1	6	0.3333	9	0.6309	22	0.43	10	0.22
292	chr10	6177854	6178134	281	23	0.19	0.58	1.53837e-49	hypo	8cellvsmorula	32	0.2203	13	0.9286	16	0.3923	20	0.5016	23	0.2954	32	0.5377	27	0.4955
293	chr10	6178030	6178441	412	14	0.28	0.92	1.06368e-28	hypo	spermvsoocyte	38	0.2699	14	0.9132	10	0.4169	21	0.567	20	0.389	34	0.5798	23	0.5714
294	chr10	6225781	6226750	970	11	0.95	0.2	6.82345e-42	hyper	spermvszygote	45	0.8912	0	NA	11	0.1784	12	0.1018	9	0.0909	24	0.1736	4	0.5453
295	chr10	6228008	6228213	206	10	0.82	0.24	5.83208e-22	hyper	spermvszygote	11	0.8236	5	0	11	0.3273	2	0	5	0	5	0	6	0.0833
296	chr10	6240081	6241740	1660	24	0.88	0.41	7.90338e-38	hyper	spermvszygote	58	0.9198	15	0.0622	24	0.1253	14	0.1464	8	0.75	30	0.1974	12	0.3488
297	chr10	6241021	6241991	971	11	0.93	0	6.14103e-67	hyper	spermvsoocyte	37	0.9429	11	0	9	0.1016	0	NA	5	0.8	15	0.1022	4	0.5
298	chr10	6243236	6244195	960	10	0.9	0.04	3.83929e-55	hyper	spermvsoocyte	36	0.8708	10	0.041	4	0	10	0.0261	6	0.0885	19	0.2558	4	0
299	chr10	6257334	6257598	265	11	0.74	0.28	6.66486e-14	hyper	spermvsoocyte	22	0.7854	11	0.2935	4	0.5893	12	0.3758	8	0.5208	15	0.4469	12	0.526
300	chr10	6270718	6271225	508	13	0.01	0.9	5.67678e-53	hypo	spermvszygote	60	0.0056	2	1	13	0.9184	8	0.9048	3	0.3333	28	0.8097	10	0.2687
301	chr10	6317389	6317435	47	10	0.58	0.23	2.05919e-08	hyper	morulavsicm	5	0.6422	0	NA	5	0.7195	9	0.2127	2	0.9166	10	0.5281	10	0.2004
302	chr10	6343906	6344495	590	11	0.87	0.06	2.15176e-39	hyper	spermvsoocyte	23	0.9186	12	0.0582	0	NA	5	0.0889	0	NA	19	0.127	11	0.4618
303	chr10	6396569	6397694	1126	10	0.86	0.19	9.72641e-27	hyper	spermvsoocyte	33	0.896	11	0.1948	6	0.4849	3	0	4	0.25	9	0.4331	4	0
304	chr10	6433954	6434696	743	11	0.88	0.08	9.594e-36	hyper	spermvsoocyte	27	0.8958	11	0.0909	3	0.2338	5	0	1	0	21	0.1133	5	0.4
305	chr10	6434368	6434968	601	10	0.92	0.16	1.56382e-28	hyper	spermvszygote	27	0.9335	3	0	10	0.1923	3	0	2	0	7	0.2055	7	0.1321
306	chr10	6442023	6442518	496	10	0.94	0	3.07513e-42	hyper	spermvszygote	19	0.9574	5	0	12	0.0139	0	NA	3	0	9	0.1556	0	NA
307	chr10	6452658	6453010	353	14	0.95	0.37	1.81156e-17	hyper	spermvszygote	27	0.8936	0	NA	14	0.2881	2	0.5	0	NA	11	0.4813	3	0.2306
308	chr10	6456792	6457314	523	10	0.98	0	4.59797e-74	hyper	spermvsoocyte	20	0.9419	11	0	0	NA	0	NA	3	0.3337	8	0.1875	4	0
309	chr10	6458272	6459190	919	11	0.96	0.11	2.38343e-37	hyper	spermvsoocyte	36	0.9365	13	0.0769	7	0.3061	4	0.3259	8	0.25	15	0.3031	0	NA
310	chr10	6507351	6507665	315	11	0.93	0.06	1.61242e-86	hyper	spermvsoocyte	17	0.945	11	0.0536	3	0	3	0	7	1	12	0.2813	4	0.5
311	chr10	6511272	6511774	503	13	0.97	0	7.50207e-64	hyper	spermvsoocyte	23	0.9609	13	0	6	0.0083	7	0.5564	10	0.4409	11	0.089	0	NA
312	chr10	6532449	6533291	843	11	0.88	0.32	3.32804e-18	hyper	spermvszygote	19	0.9011	5	0.2857	11	0.1705	4	0.025	1	0	7	0.2857	1	0
313	chr10	6536611	6537674	1064	11	0.93	0.08	1.06954e-41	hyper	spermvsoocyte	29	0.8888	11	0.0909	11	0.6364	7	0.0698	1	0	15	0.2325	5	0.4
314	chr10	6543179	6543858	680	11	0.94	0.27	1.68873e-25	hyper	spermvsoocyte	22	0.8909	11	0.1502	0	NA	2	0	4	0	8	0.3615	3	0.6667
315	chr10	6559046	6559831	786	13	0.96	0.01	4.09636e-65	hyper	spermvsoocyte	41	0.9485	13	0.0154	4	0.5632	4	0.0469	9	0.2698	15	0.1295	12	0.5022
316	chr10	6601814	6603397	1584	19	0.92	0.06	9.50233e-64	hyper	spermvsoocyte	45	0.8922	21	0.1333	7	0.5143	9	0.1111	8	0.4892	29	0.1656	12	0.1444
317	chr10	6604726	6605592	867	14	0.94	0.04	1.19672e-53	hyper	spermvszygote	47	0.9341	7	0	15	0.0667	5	0	5	0.1714	15	0.2067	8	0.6528
318	chr10	6606457	6606933	477	12	0.88	0.04	2.46034e-39	hyper	spermvsoocyte	28	0.8807	16	0.0625	4	0.3882	1	0	6	0.8855	12	0.0956	4	0.3393
319	chr10	6607811	6608082	272	14	0.97	0.06	2.58183e-53	hyper	spermvsoocyte	23	0.9215	15	0.0762	4	0.2762	8	0	4	0.25	10	0.0221	13	0.5354
320	chr10	6609204	6610605	1402	16	0.94	0.09	1.31843e-60	hyper	spermvsoocyte	60	0.897	17	0.0588	10	0.1837	24	0.1643	0	NA	28	0.0554	6	0.5939
321	chr10	6609885	6610770	886	12	0.89	0.19	3.8667e-26	hyper	spermvszygote	35	0.9116	9	0.1111	13	0.172	7	0.4206	0	NA	22	0.0475	4	0.75
322	chr10	6618757	6619510	754	14	0.92	0.01	1.45447e-70	hyper	spermvsoocyte	28	0.9065	16	0.0441	3	0.3333	8	0.125	4	0.25	19	0.1891	5	0.6
323	chr10	6624345	6624419	75	11	0.9	0.01	7.92159e-51	hyper	spermvszygote	12	0.8812	0	NA	11	0.0091	6	0.0555	3	0.48	1	0	2	0
324	chr10	6640055	6640654	600	12	0.93	0.03	1.34635e-64	hyper	spermvsoocyte	23	0.8934	12	0.0167	4	0.25	9	0.665	1	0	8	0.1635	7	0.2093
325	chr10	6651401	6652610	1210	17	0.9	0	7.82228e-75	hyper	spermvsoocyte	79	0.9224	19	0	5	0.2571	17	0.1385	12	0.5072	33	0.1374	9	0.2222
326	chr10	6658074	6658835	762	13	0.96	0.07	1.39824e-46	hyper	spermvsoocyte	49	0.9123	14	0.0476	5	0.0286	1	0.1429	9	0.1111	12	0.204	12	0.4976
327	chr10	6661678	6662043	366	10	0.96	0	6.91798e-70	hyper	spermvsoocyte	22	0.971	10	0	3	0.3333	3	0.1667	7	0.4286	18	0.0881	6	0.2917
328	chr10	6673104	6674050	947	10	0.97	0.43	4.42165e-23	hyper	spermvszygote	23	0.9298	9	0.2222	10	0.4772	6	0.0714	6	0.3333	13	0.2282	4	0.6562
329	chr10	6684337	6684750	414	10	0.15	0.78	3.55608e-32	hypo	morulavsicm	13	0.9049	2	0.5	3	0.8889	1	0	0	NA	10	0.0915	11	0.6592
330	chr10	6697991	6698053	63	12	0.48	0.95	5.43377e-37	hypo	morulavsicm	6	0.2081	5	0.9429	7	0.1869	8	0.2595	12	0.271	13	0.477	12	0.8954
331	chr10	6705964	6706434	471	10	0.97	0	1.68563e-59	hyper	spermvsoocyte	12	0.95	10	0	1	0.1429	6	0.0674	4	0	7	0.1627	4	0
332	chr10	6706776	6707109	334	11	0.96	0.05	1.63156e-54	hyper	spermvsoocyte	14	0.9658	11	0.0909	1	0	2	0	0	NA	10	0	2	0
333	chr10	6720226	6721098	873	11	0.91	0.13	4.62139e-31	hyper	spermvsoocyte	28	0.9174	11	0.1111	7	0.7606	5	0.0143	2	0	13	0.1479	0	NA
334	chr10	6727979	6728792	814	12	0.91	0	9.925e-50	hyper	spermvszygote	33	0.9195	1	0	13	0	4	0.0147	0	NA	12	0.0763	8	0.95
335	chr10	6737402	6737961	560	15	0.91	0.22	6.70023e-31	hyper	spermvszygote	36	0.8985	4	0	15	0.1883	1	0	8	0.625	25	0.173	14	0.3643
336	chr10	6743842	6744599	758	18	0.93	0.02	3.28737e-85	hyper	spermvsoocyte	42	0.9332	18	0.0278	1	0	9	0.0707	5	0.2	20	0.1708	6	0.5
337	chr10	6756184	6757083	900	12	0.92	0.33	2.39823e-27	hyper	spermvsoocyte	37	0.9056	17	0.2905	2	0.1	16	0.1552	11	0.3316	19	0.2268	7	0.7143
338	chr10	6758662	6759386	725	14	0.85	0.09	1.233e-39	hyper	spermvsoocyte	41	0.855	15	0.0667	8	0.2357	8	0.125	9	0.2246	15	0.1311	7	0.7381
339	chr10	6759727	6760311	585	10	0.89	0	1.54736e-46	hyper	spermvsoocyte	29	0.8966	10	0	7	0.4396	13	0.1077	5	0.2	12	0.059	4	0
340	chr10	6760638	6761434	797	13	0.95	0.04	1.62262e-70	hyper	spermvsoocyte	37	0.9259	13	0.0513	4	0.25	4	0.5107	4	0.25	10	0.1	6	0.1667
341	chr10	6762459	6763217	759	18	0.93	0	1.69908e-107	hyper	spermvsoocyte	41	0.8633	18	0	11	0.3182	8	0	11	0.4764	23	0.194	11	0.5189
342	chr10	6766908	6767428	521	12	0.92	0.13	1.83437e-35	hyper	spermvszygote	39	0.8971	11	0	12	0.15	4	0.5	7	0.1506	18	0.0617	10	0.18
343	chr10	6766918	6767427	510	11	0.93	0	2.3883e-63	hyper	spermvsoocyte	36	0.891	11	0	10	0.18	4	0.5	7	0.1506	16	0.0694	9	0.2
344	chr10	6767685	6768364	680	12	0.93	0.24	1.10604e-29	hyper	spermvszygote	43	0.9062	9	0.1111	13	0.2308	6	0.175	9	0.5608	11	0.0545	12	0.25
345	chr10	6768095	6768406	312	10	0.92	0	1.93065e-72	hyper	spermvsoocyte	19	0.8984	10	0	5	0	5	0.16	4	0.5	6	0	7	0.2857
346	chr10	6772368	6772690	323	10	0.93	0.04	3.68109e-51	hyper	spermvszygote	21	0.8926	0	NA	10	0.0444	2	0	5	0.0132	11	0	3	0
347	chr10	6773015	6773742	728	10	0.96	0	3.88822e-41	hyper	spermvszygote	27	0.9379	1	0	10	0	8	0.125	1	0	7	0	12	0.6056
348	chr10	6783032	6783552	521	12	0.92	0.07	1.06835e-31	hyper	spermvsoocyte	39	0.928	12	0.0833	7	0.5714	13	0.1692	0	NA	17	0.2146	3	0.625
349	chr10	6789140	6789728	589	10	0.93	0.14	8.54683e-35	hyper	spermvsoocyte	31	0.8703	10	0.09	2	0	2	0.7273	7	0.2381	16	0.0282	4	0.5
350	chr10	6790651	6791031	381	18	0	0.69	7.14023e-70	hypo	morulavsicm	49	0.006	0	NA	0	NA	0	NA	6	0	29	0.0121	20	0.9325
351	chr10	6795058	6796276	1219	10	0.97	0.06	7.13821e-62	hyper	spermvsoocyte	28	0.9617	10	0.0636	7	0.6036	7	0.2976	11	0.5455	15	0.0452	12	0.4167
352	chr10	6797608	6797724	117	11	0.96	0.16	3.93879e-33	hyper	spermvsoocyte	14	0.9025	12	0.1925	1	1	0	NA	0	NA	5	0.1	7	1
353	chr10	6849154	6849515	362	10	0.94	0.29	1.02745e-32	hyper	spermvsoocyte	28	0.9115	10	0.2	9	0.2064	6	0	4	0	11	0.164	8	0.3
354	chr10	6849326	6849828	503	12	0.9	0.27	2.57301e-26	hyper	spermvszygote	28	0.8855	7	0.2857	12	0.1548	6	0	4	0.25	17	0.1961	7	0.2
355	chr10	6850917	6852095	1179	20	0.93	0.09	8.4957e-55	hyper	spermvsoocyte	62	0.9311	27	0.0741	8	0.2222	20	0.05	5	0.2	28	0.0047	24	0.4301
356	chr10	6852095	6852606	512	12	0.97	0.22	3.97467e-40	hyper	spermvszygote	21	0.9543	2	0	13	0.1538	3	0.6667	0	NA	7	0	0	NA
357	chr10	6869884	6871420	1537	17	0.95	0.05	7.43206e-73	hyper	spermvsoocyte	40	0.9513	17	0.0588	6	0.6667	8	0.0938	8	0.4053	16	0.1929	2	0.4822
358	chr10	6874624	6875155	532	10	0.85	0	1.3334e-50	hyper	spermvsoocyte	22	0.8404	11	0.0227	0	NA	0	NA	9	0.6581	13	0.1201	6	0.6282
359	chr10	6880245	6880569	325	10	1	0.14	8.3965e-39	hyper	8cellvsmorula	21	0.9725	0	NA	5	0.2923	5	0.4	11	1	16	0.0964	0	NA
360	chr10	6883167	6884628	1462	21	0.89	0.08	2.59232e-56	hyper	spermvsoocyte	81	0.8831	21	0.0698	5	0.8	8	0.0292	17	0.063	34	0.1774	12	0.2657
361	chr10	6896286	6896903	618	13	0.93	0.06	1.7375e-66	hyper	spermvsoocyte	23	0.9095	13	0.0345	2	0	7	0.2242	2	1	10	0.1326	2	0.5
362	chr10	6955340	6956127	788	11	0.78	0.15	1.05229e-21	hyper	spermvsoocyte	38	0.8825	11	0.1591	1	1	6	0.0833	6	0.7883	25	0.1873	2	0
363	chr10	6960707	6961928	1222	11	0.81	0	1.538e-61	hyper	spermvsoocyte	37	0.8603	11	0	18	0.5146	12	0.3219	10	0.2595	26	0.2662	10	0.3181
364	chr10	6978677	6979473	797	11	0.91	0.08	3.5857e-37	hyper	spermvsoocyte	30	0.9635	12	0.1071	1	0	9	0	2	0	17	0.132	7	0.5578
365	chr10	6992887	6994119	1233	16	0.65	0.09	4.49361e-27	hyper	spermvsoocyte	49	0.6982	16	0.125	4	0.3929	12	0.1667	11	0.3636	33	0.2041	5	0.65
366	chr10	6999723	7000410	688	19	0.89	0.09	8.21831e-65	hyper	spermvsoocyte	42	0.9079	19	0.0743	10	0.0964	6	0.1945	10	0.4	19	0.1115	5	0.4121
367	chr10	7015158	7016143	986	16	0.92	0	6.58926e-75	hyper	spermvsoocyte	54	0.9568	16	0	5	0.7486	12	0	5	0.5304	37	0.1142	16	0.4727
368	chr10	7018577	7019068	492	10	0.96	0.01	4.74412e-53	hyper	spermvsoocyte	32	0.9027	10	0.02	1	0	4	0.25	13	0.0231	15	0.5637	1	1
369	chr10	7035589	7036083	495	10	0.93	0.1	2.49604e-32	hyper	spermvsoocyte	25	0.8947	10	0.1	4	0.4318	7	0.0571	2	0.5	11	0.3129	2	0
370	chr10	7053118	7053835	718	12	0.99	0.35	5.32911e-39	hyper	spermvszygote	40	0.9538	4	0.9773	20	0.5662	22	0.547	13	1	27	0.6532	7	0.3839
371	chr10	7160078	7161106	1029	13	0.92	0.01	3.11763e-64	hyper	spermvsoocyte	30	0.9316	14	0.0143	4	0.25	5	0.225	1	0	22	0.1636	2	0.3462
372	chr10	7164183	7165148	966	10	0.97	0.08	2.25857e-54	hyper	spermvszygote	37	0.9234	11	0	10	0.0809	3	0.2	10	0.1	35	0.2387	11	0.2766
373	chr10	7164862	7165148	287	10	0.94	0	4.30367e-56	hyper	spermvsoocyte	19	0.9181	10	0	4	0.0727	1	0	9	0.1111	18	0.2699	6	0.3405
374	chr10	7166404	7166990	587	12	0.99	0	1.20309e-59	hyper	spermvsoocyte	34	0.9509	15	0.0667	4	1	0	NA	0	NA	21	0.0937	9	0.2712
375	chr10	7292658	7293570	913	15	0.95	0.12	6.59709e-45	hyper	spermvszygote	41	0.9537	5	0	16	0.1146	5	0.0889	4	0	16	0.2642	11	0.3811
376	chr10	7299406	7300551	1146	13	0.86	0.06	1.11923e-48	hyper	spermvsoocyte	47	0.8979	13	0.1255	8	0.7885	14	0.1429	11	0.4183	28	0.1775	6	0.6667
377	chr10	7315585	7316573	989	12	0.98	0	4.04962e-59	hyper	spermvsoocyte	35	0.9171	12	0	6	0.3333	10	0.2	0	NA	17	0.0654	1	0.125
378	chr10	7318755	7319200	446	16	0.7	0.31	1.51517e-31	hyper	spermvsoocyte	34	0.5652	16	0.2613	9	0.4322	14	0.3952	11	0.6061	29	0.3935	18	0.4621
379	chr10	7320801	7321604	804	10	0.87	0	1.06953e-39	hyper	spermvsoocyte	34	0.8694	10	0	8	0.5	2	0.2875	6	0.1667	23	0.088	2	0
380	chr10	7322645	7323294	650	10	0.93	0.03	1.12942e-65	hyper	spermvsoocyte	24	0.8819	10	0.1	4	0.9286	5	0	9	0.5241	14	0.2749	4	0.5
381	chr10	7328317	7328715	399	14	0.96	0.05	4.22883e-55	hyper	spermvsoocyte	23	0.9383	14	0.0333	5	0.4992	2	0.5	2	0	17	0.1376	8	0.375
382	chr10	7351381	7351706	326	14	0.94	0.11	6.15291e-56	hyper	spermvsoocyte	15	0.9308	17	0.0504	0	NA	1	0	6	0.1667	13	0.352	3	0.6667
383	chr10	7361736	7362344	609	10	0.81	0	4.73634e-33	hyper	spermvsoocyte	23	0.8786	13	0	2	0.95	8	0.075	3	0	19	0.119	6	0
384	chr10	7388177	7388445	269	11	0.72	0	2.91416e-24	hyper	spermvsoocyte	24	0.6941	11	0	0	NA	0	NA	1	0	9	0.1555	8	0.8058
385	chr10	7403151	7403599	449	10	0.72	0.11	2.03482e-25	hyper	spermvsoocyte	19	0.8561	10	0.075	7	0.5061	8	0.2417	9	0.2519	16	0.2481	9	0.5722
386	chr10	7406157	7407281	1125	14	0.9	0.16	1.32208e-41	hyper	spermvsoocyte	36	0.8695	14	0.1048	3	0.2	11	0	6	0.8333	27	0.1282	12	0.1574
387	chr10	7408500	7408722	223	10	0.54	0	1.70504e-19	hyper	spermvsoocyte	17	0.478	10	0	1	0	0	NA	4	1	13	0.4327	4	1
388	chr10	7428024	7429248	1225	10	0.95	0	1.06586e-50	hyper	spermvsoocyte	48	0.9455	12	0.0278	5	0.4	6	0.1429	5	0	26	0.1199	10	0.3879
389	chr10	7429940	7430248	309	15	0.98	0.27	5.32959e-44	hyper	8cellvsmorula	23	0.9735	1	0	1	0	3	0	21	0.981	16	0.225	22	0.2478
390	chr10	7466284	7467814	1531	25	0.93	0.03	7.20453e-91	hyper	spermvsoocyte	54	0.9163	25	0.04	5	0.2	12	0.0773	6	0.0169	29	0.2006	13	0.2853
391	chr10	7472669	7473821	1153	14	0.98	0	3.72015e-83	hyper	spermvsoocyte	55	0.9722	14	0	10	0.5492	8	0.2046	4	0	29	0.1771	3	0.3333
392	chr10	7515816	7516737	922	11	0.96	0.03	7.30125e-71	hyper	spermvsoocyte	28	0.9482	12	0.0303	10	0.5974	10	0.0667	0	NA	26	0.2793	5	0.6905
393	chr10	7518738	7519797	1060	11	0.95	0.22	1.29011e-30	hyper	spermvsoocyte	33	0.9375	11	0.1469	4	0.125	5	0.5487	5	0.4	20	0.1747	3	0
394	chr10	7525983	7526813	831	12	0.91	0	1.39269e-71	hyper	spermvsoocyte	31	0.9286	12	0	5	0	4	0.0625	5	0.0018	19	0.4997	4	0.0938
395	chr10	7547385	7549608	2224	23	0.74	0.05	8.87965e-67	hyper	spermvsoocyte	58	0.8753	23	0.0322	12	0.2292	23	0.1256	9	0.4435	39	0.1165	9	0.1111
396	chr10	7556609	7557906	1298	12	0.93	0.06	4.43506e-50	hyper	spermvsoocyte	33	0.9057	12	0.1111	12	0.2083	2	0	11	0.2273	20	0.1342	7	0.5714
397	chr10	7579846	7580438	593	11	0.9	0.18	6.06624e-38	hyper	spermvsoocyte	16	0.8483	11	0.1398	1	0.75	3	0	5	0.3091	12	0.3906	4	0.3125
398	chr10	7603341	7603786	446	11	0.94	0.06	4.54999e-42	hyper	spermvsoocyte	31	0.9426	11	0.0909	0	NA	5	0.3333	0	NA	9	0.3797	5	0.3597
399	chr10	7605959	7606604	646	12	0.97	0.11	1.17504e-63	hyper	spermvszygote	32	0.9251	6	0.0833	12	0.0986	1	0	0	NA	16	0.1828	5	0.5619
400	chr10	7616232	7617051	820	16	0.93	0.07	1.00166e-62	hyper	spermvsoocyte	37	0.9622	16	0.081	4	0.6875	7	0.2308	2	0.3	18	0.2963	11	0.4935
401	chr10	7632462	7632691	230	10	0.76	0.02	6.07506e-30	hyper	spermvszygote	22	0.7388	4	0.0625	10	0.0191	7	0.2429	8	0.3572	17	0.3665	12	0.3095
402	chr10	7635906	7636631	726	13	0.92	0.1	1.09304e-41	hyper	spermvsoocyte	29	0.9289	15	0.0667	0	NA	4	0	0	NA	22	0.1836	5	0.2333
403	chr10	7636995	7637648	654	11	0.96	0.01	3.97481e-59	hyper	spermvsoocyte	43	0.8978	11	0.0152	3	0.3809	10	0.0429	0	NA	17	0.0113	18	0.1859
404	chr10	7657420	7657980	561	15	0.93	0.14	1.44534e-57	hyper	spermvsoocyte	24	0.9095	15	0.181	8	0.6583	2	0.1429	0	NA	21	0.0429	5	0.2
405	chr10	7657769	7658687	919	11	0.92	0.19	1.46939e-36	hyper	spermvszygote	46	0.8857	15	0.2101	11	0.1469	8	0.1458	10	0.2	31	0.1102	21	0.4341
406	chr10	7714883	7715542	660	10	0.82	0.27	2.53229e-24	hyper	spermvszygote	19	0.86	1	1	10	0.2306	9	0.3732	7	0.5487	11	0.4866	13	0.5515
407	chr10	7762392	7762787	396	18	0.86	0.23	5.97915e-32	hyper	spermvsoocyte	20	0.8753	19	0.1607	13	0.3531	5	0.3089	4	0.3	11	0.2594	6	0.5208
408	chr10	7822801	7823393	593	10	0.94	0.15	4.69072e-30	hyper	spermvsoocyte	42	0.855	10	0.1121	1	1	9	0.4072	11	0.4875	22	0.3002	22	0.5134
409	chr10	7823043	7823799	757	20	0.21	0.61	2.24071e-26	hypo	morulavsicm	45	0.8155	12	0.255	4	0.55	11	0.412	15	0.3642	28	0.2592	30	0.5264
410	chr10	7892222	7892315	94	10	0.63	0.19	1.78015e-14	hyper	8cellvsmorula	15	0.2911	0	NA	4	0.425	9	0.3339	10	0.6076	13	0.2845	11	0.3557
411	chr10	7926923	7927114	192	11	0.15	0.57	4.73046e-17	hypo	8cellvsmorula	26	0.8186	11	0.3461	12	0.9762	1	0.8	14	0.2681	23	0.451	13	0.5693
412	chr10	7926963	7927030	68	10	0.83	0.34	2.11722e-13	hyper	spermvsoocyte	12	0.7867	10	0.3236	7	0.9592	1	0.8	8	0.3333	12	0.5024	9	0.5624
413	chr10	7927905	7928044	140	10	0.06	0.43	1.91252e-17	hypo	8cellvsmorula	12	0.7606	4	0.226	4	0.6528	6	0.3901	10	0.1833	12	0.3853	4	0.5
414	chr10	7943076	7943251	176	10	0.78	0.2	3.35794e-26	hyper	spermvsoocyte	18	0.8214	10	0.2022	7	0	6	0.4	3	0	13	0.3092	13	0.5485
415	chr10	8000820	8000921	102	13	0.43	0.8	3.63883e-15	hypo	2cellvs8cell	12	0.694	9	0.5458	10	0.4453	14	0.4525	13	0.8208	14	0.418	19	0.6018
416	chr10	8039035	8039542	508	12	0.9	0.25	1.72622e-27	hyper	8cellvsmorula	33	0.8974	6	0.5	7	0.7143	11	0.7942	17	0.5853	21	0.3622	5	1
417	chr10	8053230	8053645	416	10	0.96	0	8.17701e-45	hyper	spermvsoocyte	22	0.8806	11	0	1	0	3	0	1	0	7	0.3156	16	0.3773
418	chr10	8094414	8094750	337	11	0.3	0.79	1.45077e-21	hypo	morulavsicm	16	0.7248	5	0.487	5	0.3031	8	0.3032	5	0.4779	19	0.2299	12	0.7768
419	chr10	8132267	8133007	741	16	0.93	0.14	1.40799e-48	hyper	spermvsoocyte	32	0.9507	20	0.065	0	NA	5	0.105	3	0	24	0.2844	4	0
420	chr10	8162002	8162616	615	10	0.56	0.03	3.65187e-15	hyper	spermvsoocyte	25	0.4874	12	0.0238	1	0	4	0.0938	4	0.5244	10	0.0118	10	0.0928
421	chr10	8231601	8232549	949	19	0.08	0.72	5.75507e-50	hypo	spermvsoocyte	66	0.0958	19	0.91	8	0.3214	10	1	19	0.2895	21	0.6024	12	0.6117
422	chr10	8321247	8322348	1102	14	0.97	0	5.587e-148	hyper	spermvsoocyte	19	0.8987	16	0	11	0.2297	11	0.2348	4	0.5	15	0.1121	8	0.5
423	chr10	8321554	8322269	716	10	0.95	0.24	2.84186e-41	hyper	spermvszygote	15	0.9259	13	0	10	0.1527	8	0.2744	2	0.5	11	0.0228	7	0.5714
424	chr10	8482980	8483678	699	24	0.04	0.77	1.02841e-97	hypo	spermvsoocyte	36	0.0345	24	0.7938	13	0.3037	14	0.3533	0	NA	29	0.2787	18	0.3737
425	chr10	8657680	8658001	322	17	0.86	0.41	1.77213e-48	hyper	spermvszygote	22	0.875	13	0.5018	17	0.313	14	0.5348	10	0.5723	18	0.3453	12	0.556
426	chr10	9021246	9021369	124	12	0.29	0.77	5.67652e-19	hypo	spermvsoocyte	22	0.3496	12	0.7618	8	0.343	17	0.6384	17	0.7026	20	0.5508	20	0.6673
427	chr10	9532057	9532356	300	11	0.21	1	3.04568e-45	hypo	spermvsoocyte	11	0.2028	11	1	0	NA	0	NA	1	0.4375	0	NA	2	0
428	chr10	9825118	9825618	501	13	0.9	0.23	2.13413e-34	hyper	spermvszygote	16	0.915	4	0	13	0.2358	0	NA	0	NA	9	0.342	5	0.2909
429	chr10	10023262	10023377	116	10	0.03	1	7.49121e-65	hypo	spermvsoocyte	16	0.054	10	1	0	NA	4	0.45	1	0	10	0.3848	5	0.3
430	chr10	10023483	10023554	72	11	0.68	0.23	1.65839e-14	hyper	zygotevs2cell	12	0.2881	4	0.35	11	0.6633	12	0.2141	12	0.2098	12	0.5134	10	0.5902
431	chr10	10333700	10333850	151	10	0.59	0.95	3.64505e-11	hypo	spermvsoocyte	17	0.5643	10	0.925	10	0.8845	6	0.6462	9	0.3795	18	0.5646	9	0.8294
432	chr10	10374658	10374825	168	11	0.68	0.37	2.98548e-09	hyper	spermvsoocyte	16	0.6766	12	0.2086	8	0.5886	7	0.3413	8	0.4235	16	0.2553	9	0.2934
433	chr10	10374841	10375278	438	11	0.85	0.18	8.62387e-25	hyper	spermvsoocyte	21	0.7735	11	0.1818	0	NA	2	0	4	0.7738	21	0.2935	11	0.395
434	chr10	10375416	10376025	610	11	0.82	0.08	4.91455e-34	hyper	spermvszygote	24	0.8255	11	0.1818	11	0.0799	11	0.2083	13	0.3395	21	0.2852	11	0.4223
435	chr10	10375713	10376025	313	10	0.74	0.11	2.15626e-24	hyper	spermvsoocyte	14	0.7853	10	0.1	7	0.1256	8	0.1614	7	0.333	12	0.4178	8	0.4941
436	chr10	10376801	10377565	765	17	0.94	0.03	2.35166e-67	hyper	spermvsoocyte	34	0.9074	17	0.0588	5	0.9314	4	0.5	6	0	13	0.1498	8	0
437	chr10	10500963	10501261	299	11	0.95	0.09	1.15407e-35	hyper	spermvsoocyte	17	0.9317	11	0.0909	4	0.6042	0	NA	2	0	8	0.1	4	0.6429
438	chr10	10526496	10527043	548	10	0.82	0	2.25229e-44	hyper	spermvsoocyte	23	0.8273	10	0	4	0.3536	4	0	4	0.6282	17	0.102	6	0.7685
439	chr10	10556847	10557738	892	10	0.98	0.19	5.10614e-45	hyper	spermvsoocyte	23	0.9254	11	0.1072	1	1	5	0.4457	6	0.2464	13	0.0727	11	0.2576
440	chr10	10562203	10562724	522	10	0.18	0.81	3.93968e-22	hypo	morulavsicm	20	0.7981	3	0.6667	9	0.8788	5	0.2	2	0	21	0.2013	11	0.753
441	chr10	10581475	10582562	1088	20	0.91	0.18	5.80649e-49	hyper	spermvsoocyte	44	0.8194	21	0.1853	7	0.9082	11	0.3035	16	0.3734	37	0.229	25	0.5851
442	chr10	10583247	10583374	128	10	0.29	0.73	4.62656e-13	hypo	morulavsicm	19	0.4215	2	0.6	8	0.5636	5	0.5383	11	0.1866	19	0.2672	10	0.6969
443	chr10	10583427	10584331	905	12	0.82	0.2	2.73215e-23	hyper	spermvsoocyte	20	0.8774	14	0.245	3	0.0667	10	0.3408	10	0.3908	15	0.3545	5	0.465
444	chr10	10592129	10592921	793	11	0.87	0.09	3.70632e-37	hyper	spermvsoocyte	20	0.8531	11	0.0909	0	NA	3	0.3778	1	0	12	0.2091	1	1
445	chr10	10596590	10596778	189	12	0.32	0.68	1.2531e-12	hypo	morulavsicm	19	0.6241	12	0.3999	1	0	10	0.4537	16	0.3693	18	0.3745	12	0.654
446	chr10	10604621	10605011	391	14	0.8	0.33	2.59892e-24	hyper	spermvszygote	29	0.7943	8	0.3271	14	0.2127	20	0.2349	13	0.2209	21	0.2473	11	0.5616
447	chr10	10605010	10605268	259	11	0.35	0.78	8.77923e-20	hypo	morulavsicm	10	0.6968	1	0.7143	3	0.6164	2	0.1	3	0.6527	13	0.2154	11	0.7089
448	chr10	10637279	10638059	781	17	0.29	0.73	5.58364e-14	hypo	morulavsicm	43	0.7173	1	0.8	6	0.0757	21	0.3923	13	0.3692	32	0.2461	21	0.7883
449	chr10	10650299	10651271	973	12	0.94	0	1.62408e-62	hyper	spermvsoocyte	31	0.9459	12	0	5	0.1684	4	0	14	0.4113	24	0.1323	8	0.1979
450	chr10	10659326	10660310	985	12	0.91	0.11	2.23755e-36	hyper	spermvsoocyte	29	0.921	12	0.1042	3	0.6667	3	0	9	0.3168	27	0.0762	4	0.5
451	chr10	10667430	10668176	747	14	0.91	0.04	3.76862e-50	hyper	spermvsoocyte	25	0.94	14	0.0714	5	0.4842	2	0	1	0	15	0.2469	4	0.2046
452	chr10	10671125	10671773	649	10	0.85	0.06	2.80071e-33	hyper	spermvsoocyte	28	0.8602	10	0.0653	6	0.5	5	0	0	NA	20	0.3261	2	0.5
453	chr10	10678667	10679925	1259	16	0.76	0.11	2.62105e-43	hyper	spermvsoocyte	43	0.8431	16	0.0998	7	0.383	16	0.2832	14	0.1164	31	0.1982	19	0.4296
454	chr10	10739320	10739876	557	12	0.78	0.2	2.6007e-19	hyper	spermvsoocyte	25	0.8052	12	0.1799	11	0.268	14	0.2609	7	0.2843	20	0.1368	17	0.3509
455	chr10	10774835	10775001	167	16	0.8	0.45	3.51834e-13	hyper	8cellvsmorula	19	0.5944	9	0.4632	3	0.4667	13	0.4586	16	0.7809	25	0.4315	22	0.6584
456	chr10	10830115	10831076	962	18	0.46	0.06	1.58895e-17	hyper	spermvsoocyte	46	0.4047	18	0.0778	1	0.4286	7	0.0857	13	0.3904	36	0.3625	4	0.242
457	chr10	10854062	10854734	673	10	0.07	0.74	1.82779e-25	hypo	spermvszygote	59	0.044	1	1	10	0.727	12	0.4074	0	NA	39	0.5917	4	0
458	chr10	10854775	10855046	272	12	0.08	0.92	5.99847e-48	hypo	spermvsoocyte	18	0.0882	18	0.9402	0	NA	0	NA	0	NA	13	0.6123	5	0.9333
459	chr10	10870749	10871596	848	10	0.89	0	5.50334e-54	hyper	spermvsoocyte	29	0.9097	10	0	5	0.725	10	0.2833	2	0	24	0.0855	4	0
460	chr10	10875756	10876194	439	10	0.61	0.3	1.31919e-07	hyper	8cellvsmorula	28	0.7692	12	0.3698	5	0.02	10	0.1977	12	0.5277	25	0.2426	11	0.4178
461	chr10	10881554	10882667	1114	10	0.94	0.18	2.72701e-22	hyper	spermvszygote	30	0.8814	4	0	11	0.2318	6	0.0238	3	0.0741	21	0.1493	3	0
462	chr10	10917599	10918236	638	10	0.75	0.18	2.10074e-14	hyper	spermvszygote	27	0.6398	8	0.8671	11	0.2395	15	0.5752	20	0.6656	28	0.3786	10	0.637
463	chr10	10917860	10918236	377	10	0.82	0.43	4.6477e-12	hyper	8cellvsmorula	17	0.6506	5	0.8673	7	0.3189	10	0.7862	10	0.7918	16	0.3249	4	0.7625
464	chr10	10969575	10969973	399	10	0.92	0.26	2.3381e-25	hyper	spermvsoocyte	18	0.9162	10	0.2143	3	0.3333	5	0.4426	0	NA	12	0.3306	2	0.5
465	chr10	11094820	11095337	518	10	0.34	0.95	1.76067e-20	hypo	morulavsicm	19	0.9431	1	1	2	0.2692	9	0.4444	1	1	19	0.3588	11	0.9091
466	chr10	11126645	11127301	657	12	0.38	0.78	1.20949e-11	hypo	2cellvs8cell	29	0.6973	1	0.6667	4	0.6667	16	0.4086	15	0.7687	26	0.5691	17	0.7341
467	chr10	11171491	11171685	195	12	0	1	8.91124e-63	hypo	spermvsoocyte	18	0.0015	12	1	0	NA	5	0.8381	5	0	5	0.5779	4	0.5
468	chr10	11335555	11335748	194	13	0.79	0.37	2.33792e-12	hyper	8cellvsmorula	29	0.6945	12	0.6465	10	0.6206	11	0.5348	14	0.7665	24	0.4431	23	0.3105
469	chr10	11357031	11357541	511	17	0.05	0.95	5.25526e-63	hypo	spermvsoocyte	34	0.0332	17	0.9456	5	0.2778	10	0.6489	8	0.1054	15	0.3717	13	0.6469
470	chr10	11386317	11386468	152	10	0.34	0.86	2.92161e-14	hypo	2cellvs8cell	25	0.332	12	0.6226	6	0.1476	12	0.2746	14	0.7529	20	0.5601	19	0.3909
471	chr10	11447066	11447917	852	11	0.99	0.19	2.7167e-42	hyper	spermvsoocyte	24	0.9696	11	0.1727	2	0	2	0	3	0.6162	16	0.2485	2	0.5
472	chr10	11505186	11505254	69	11	0.8	0.33	1.75432e-14	hyper	spermvszygote	11	0.7722	1	0.5	11	0.4133	6	0.2661	8	0.589	11	0.4326	6	0.6289
473	chr10	11623462	11624645	1184	10	0.93	0	2.21237e-66	hyper	spermvsoocyte	30	0.9283	10	0	6	0.5944	10	0.1567	3	0	12	0.4048	5	0.3143
474	chr10	11681519	11682244	726	11	0.96	0	1.93047e-58	hyper	spermvsoocyte	20	0.963	11	0	3	0	4	0	5	0	12	0.0988	7	0.1429
475	chr10	11707484	11708080	597	10	0.9	0.02	1.54694e-61	hyper	spermvsoocyte	20	0.8957	10	0.0172	7	0.4619	10	0.3083	6	0.2686	13	0.2212	2	0.5
476	chr10	11707820	11708380	561	10	0.97	0.38	4.63931e-22	hyper	spermvszygote	18	0.9228	6	0.1307	10	0.4205	7	0.2024	3	0.738	11	0.2625	2	0.5
477	chr10	11782123	11782786	664	11	0.87	0.03	1.72449e-35	hyper	spermvsoocyte	27	0.896	11	0.0227	0	NA	9	0.1799	0	NA	12	0.2153	6	0.3667
478	chr10	11803500	11804081	582	12	0.83	0.32	5.7048e-14	hyper	spermvsoocyte	23	0.8679	13	0.2556	11	0.4048	16	0.2918	9	0.5167	17	0.2261	10	0.261
479	chr10	11825072	11825294	223	10	0.68	0.32	1.70702e-09	hyper	morulavsicm	20	0.8392	1	0	3	0.8333	5	0.4208	9	0.6556	17	0.5987	10	0.2786
480	chr10	12174688	12175166	479	10	0.01	0.49	5.85302e-18	hypo	8cellvsmorula	23	0.3908	0	NA	4	0.3	4	0.4167	10	0.01	20	0.3973	12	0.4731
481	chr10	12261363	12261426	64	10	0.7	0.36	4.50011e-09	hyper	spermvszygote	10	0.7416	7	0.398	10	0.3803	9	0.366	8	0.5893	10	0.4438	10	0.5855
482	chr10	12272185	12272571	387	12	0	1	1.39834e-85	hypo	spermvsoocyte	47	0.0132	12	1	2	0.5	1	0	1	0	11	0.5626	16	0.6468
483	chr10	12330420	12330980	561	14	0.02	0.68	2.01718e-36	hypo	spermvszygote	40	0.0458	1	1	14	0.7016	1	0	12	0.3307	29	0.5175	7	0.8571
484	chr10	12338120	12339151	1032	10	0.3	0.99	9.1425e-59	hypo	morulavsicm	18	0.9239	3	0.6667	2	1	6	0.6667	1	1	16	0.4129	11	0.8939
485	chr10	12349600	12349990	391	11	0.67	0.34	2.97109e-10	hyper	8cellvsmorula	17	0.5747	4	0.8667	5	0.5254	9	0.821	11	0.687	18	0.4463	13	0.317
486	chr10	12530713	12530923	211	10	0.78	0.29	9.26555e-10	hyper	oocytevszygote	17	0.4862	16	0.4675	15	0.4378	7	0.1667	12	0.8288	27	0.5762	17	0.7052
487	chr10	12543424	12543637	214	25	0.87	0.53	1.72332e-40	hyper	8cellvsmorula	32	0.5658	21	0.7395	1	0.4	14	0.7009	26	0.792	36	0.5005	26	0.434
488	chr10	12579680	12580512	833	11	0.57	1	1.00963e-22	hypo	morulavsicm	26	0.9263	5	0.6111	6	0.7205	6	0.5382	6	0.5072	23	0.4337	12	1
489	chr10	12689524	12689662	139	12	0.31	0.74	1.87892e-14	hypo	2cellvs8cell	17	0.734	0	NA	0	NA	12	0.3418	16	0.7205	18	0.5933	14	0.7781
490	chr10	12726641	12726959	319	11	0.98	0.24	1.91759e-38	hyper	spermvszygote	27	0.961	1	1	11	0.2256	6	0.5	3	0.3333	14	0.584	5	0
491	chr10	12822332	12822871	540	11	0	0.63	5.62141e-36	hypo	morulavsicm	27	0.9202	2	0	2	0	5	0.1143	4	0.25	15	0	13	0.6146
492	chr10	12868697	12869529	833	11	0.93	0.11	2.63223e-44	hyper	spermvsoocyte	21	0.92	11	0.0888	3	0.3333	4	0.1071	0	NA	11	0.1742	5	0.4
493	chr10	12891689	12892118	430	20	0.01	0.96	1.23025e-85	hypo	spermvszygote	77	0.0034	4	0.9	20	0.95	0	NA	6	1	19	0.7368	16	0.2778
494	chr10	12902470	12903127	658	10	0.93	0.21	3.39775e-30	hyper	spermvszygote	17	0.9523	8	0.9808	10	0.2107	7	0.3571	3	0.6667	9	0.3942	5	0.1143
495	chr10	12991156	12991405	250	11	0.83	0.36	1.78791e-40	hyper	8cellvsmorula	21	0.6783	4	0.85	10	0.2571	10	0.4969	11	0.7497	19	0.3527	14	0.3901
496	chr10	13119468	13120017	550	15	0	1	1.51291e-93	hypo	spermvsoocyte	51	0.0072	16	1	2	0	2	0.9375	2	0.5	5	0.62	14	0.5484
497	chr10	13164359	13165266	908	10	0.53	0.17	3.2198e-08	hyper	morulavsicm	37	0.8463	10	0.7381	1	0	18	0.3626	11	0.5038	27	0.6176	11	0.1707
498	chr10	13186984	13187660	677	18	0.97	0.01	1.30779e-108	hyper	spermvsoocyte	39	0.914	18	0.0079	3	0	4	0	1	0	19	0.3472	16	0.5065
499	chr10	13202053	13203044	992	11	0.96	0.08	1.94081e-52	hyper	spermvsoocyte	26	0.9283	11	0.1148	4	0.6786	7	0.2484	6	0.1667	12	0.3744	8	0.2812
500	chr10	13223960	13224340	381	13	0.61	0.94	4.20288e-09	hypo	spermvsoocyte	40	0.7163	13	0.9615	9	0.4349	8	0.6172	19	0.6404	31	0.425	26	0.5109
501	chr10	13330945	13331252	308	10	0.31	0.89	1.78167e-25	hypo	morulavsicm	18	0.832	11	0.825	5	0.839	5	0.3569	3	0.9333	13	0.3664	15	0.9199
502	chr10	13383335	13384351	1017	12	0.98	0.28	2.24175e-38	hyper	spermvszygote	27	0.8877	1	0	12	0.2972	2	0.625	8	0.125	13	0.5177	5	0.4027
503	chr10	13395732	13396643	912	14	0.71	0.24	1.20709e-19	hyper	8cellvsmorula	26	0.8567	6	0.7381	10	0.45	13	0.2475	20	0.6406	25	0.2335	17	0.6792
504	chr10	13416024	13416234	211	14	0.69	0.34	1.1598e-10	hyper	spermvszygote	18	0.6666	0	NA	14	0.2486	12	0.5726	16	0.6598	24	0.6161	16	0.6341
505	chr10	13417691	13417774	84	11	0.02	1	1.77982e-61	hypo	spermvsoocyte	21	0.0108	11	1	2	0	3	0.9333	0	NA	14	0.4447	6	0.1
506	chr10	13418090	13418482	393	10	0.05	0.88	1.71915e-31	hypo	spermvsoocyte	21	0.0401	10	0.8875	13	0	0	NA	0	NA	13	0.2525	4	0.45
507	chr10	13423394	13423673	280	10	0	0.99	8.59974e-74	hypo	spermvsoocyte	56	0.0015	10	0.9941	9	0.3333	6	0.2	0	NA	28	0.5731	24	0.5844
508	chr10	13460540	13461402	863	10	0.26	0.73	1.94311e-10	hypo	morulavsicm	25	0.8642	4	1	0	NA	2	0.5	3	0.3333	19	0.3972	11	0.7787
509	chr10	13466263	13466904	642	10	0.85	0.38	1.88511e-10	hyper	spermvszygote	42	0.8546	18	0.4554	10	0.3237	13	0.3979	13	0.7095	30	0.4248	14	0.5717
510	chr10	13658432	13659863	1432	16	0.82	0.14	3.68787e-31	hyper	spermvsoocyte	53	0.861	19	0.1403	3	0.4	18	0.2809	18	0.3074	44	0.1624	27	0.6174
511	chr10	13679460	13679587	128	10	0.79	0.22	2.9201e-14	hyper	oocytevszygote	13	0.6108	11	0.8189	10	0.2095	11	0.6159	10	0.2326	16	0.474	10	0.494
512	chr10	13679491	13679935	445	13	0.87	0.27	1.23386e-23	hyper	spermvszygote	20	0.8708	9	0.8647	13	0.2875	9	0.7416	10	0.5382	19	0.4921	11	0.3624
513	chr10	13740434	13740958	525	13	0.96	0.2	4.19984e-31	hyper	spermvszygote	30	0.934	4	0.1929	13	0.1818	1	0.5	2	1	21	0.4379	2	0.5
514	chr10	13741631	13742050	420	15	0.9	0.12	2.67021e-39	hyper	spermvszygote	25	0.8811	5	0.0832	17	0.268	6	0.1333	8	0.2379	22	0.3406	11	0.3279
515	chr10	13744182	13744603	422	10	0.75	0.26	6.77717e-10	hyper	spermvszygote	23	0.7608	11	0.1423	10	0.2575	3	0.5222	4	0.75	18	0.1687	9	0.5865
516	chr10	13744318	13744465	148	10	0.64	0.11	2.33732e-20	hyper	spermvsoocyte	14	0.6959	10	0.1565	6	0.1698	3	0.5222	4	0.75	10	0.2212	6	0.4006
517	chr10	13822675	13823005	331	10	0.99	0.06	6.74602e-44	hyper	spermvsoocyte	21	0.9325	10	0.075	1	1	0	NA	0	NA	11	0.0505	9	0.5333
518	chr10	13840162	13840503	342	10	0.69	0.25	1.47878e-09	hyper	spermvsoocyte	18	0.7818	10	0.3191	1	0.4	9	0.459	7	0.589	13	0.3455	7	0.7665
519	chr10	13931617	13932400	784	10	0.78	0.06	3.42578e-24	hyper	spermvsoocyte	15	0.728	10	0.0571	3	0.2667	5	0.2	1	0.1429	6	0.2764	3	0
520	chr10	13939402	13939497	96	10	0.82	0.4	1.0477e-11	hyper	spermvsoocyte	18	0.8424	10	0.3995	5	0.8133	7	0.3809	13	0.4822	14	0.4478	16	0.7009
521	chr10	13939423	13939550	128	12	0.45	0.9	1.04245e-29	hypo	morulavsicm	16	0.8465	8	0.3833	3	0.6889	6	0.3111	12	0.4557	12	0.4427	15	0.7321
522	chr10	13979180	13980468	1289	16	0.8	0.22	1.33228e-29	hyper	spermvszygote	29	0.8337	8	0.3201	16	0.2565	14	0.277	13	0.3252	32	0.1159	9	0.6014
523	chr10	13981511	13981779	269	10	0.88	0	8.20074e-49	hyper	spermvsoocyte	20	0.8988	10	0	3	0	5	0.3333	3	0	9	0.1594	2	1
524	chr10	13982535	13983541	1007	14	0.9	0.02	1.79954e-51	hyper	spermvsoocyte	32	0.9259	14	0.0218	3	0.3333	7	0	8	0	23	0.3362	10	0.7404
525	chr10	13996889	13998854	1966	35	0.93	0.15	1.90515e-120	hyper	spermvsoocyte	84	0.902	37	0.1058	6	0.3931	19	0.3763	14	0.0102	37	0.1306	12	0.6299
526	chr10	14006980	14007731	752	15	0.97	0.13	7.11041e-50	hyper	spermvsoocyte	31	0.9596	16	0.125	6	0.3173	9	0.2143	3	0.3333	20	0.1484	7	0.3366
527	chr10	14026334	14026822	489	11	0.9	0.04	8.8622e-39	hyper	spermvszygote	41	0.9007	7	0.0143	11	0.039	7	0.0089	15	0.4	27	0.0636	8	0.25
528	chr10	14030828	14031716	889	13	0.94	0	2.92352e-84	hyper	spermvsoocyte	25	0.9476	15	0.0476	13	0.1689	12	0.1548	6	0.4915	20	0.3216	4	0.5
529	chr10	14037680	14038024	345	11	0.96	0.04	7.25106e-51	hyper	spermvsoocyte	15	0.9387	11	0.0455	1	1	3	0.4656	2	0	11	0.0606	1	1
530	chr10	14045112	14045427	316	10	0.99	0.15	6.69333e-41	hyper	spermvsoocyte	20	0.9309	10	0.1295	0	NA	2	1	0	NA	13	0.1102	0	NA
531	chr10	14047046	14047856	811	11	0.97	0.16	3.10702e-37	hyper	spermvsoocyte	30	0.9513	12	0.2307	10	0.0167	10	0.4533	6	0.1717	19	0.1358	3	0.4
532	chr10	14051087	14052182	1096	11	0.97	0.23	5.7837e-35	hyper	spermvszygote	31	0.9519	3	0.0417	11	0.2039	10	0.2	9	0	23	0.1275	6	0.1667
533	chr10	14061340	14062063	724	11	0.97	0.02	1.82945e-56	hyper	spermvsoocyte	19	0.9318	11	0.0364	4	0.0109	1	0	7	0.1429	8	0.2417	3	0
534	chr10	14066416	14066888	473	11	0.11	0.94	7.30317e-41	hypo	morulavsicm	16	0.8876	2	0	2	1	11	0.0568	0	NA	18	0.162	13	0.8629
535	chr10	14077800	14078603	804	16	0.87	0.05	3.02771e-64	hyper	spermvsoocyte	37	0.8994	21	0.0476	5	0	5	0.1267	0	NA	28	0.125	21	0.3954
536	chr10	14091503	14092526	1024	11	0.97	0.11	3.58399e-61	hyper	spermvsoocyte	36	0.9281	11	0.1677	7	0.4286	12	0.2207	9	0.1613	17	0.1031	20	0.4687
537	chr10	14106678	14107215	538	10	0.82	0.23	6.10289e-21	hyper	spermvszygote	18	0.8789	5	0.4	12	0.194	4	0.25	5	0	14	0.1956	7	0.4286
538	chr10	14134215	14135168	954	10	0.96	0.38	2.21534e-26	hyper	spermvszygote	23	0.9568	2	0	11	0.4222	5	0.175	2	0	14	0.1079	6	0.4048
539	chr10	14143288	14144660	1373	19	0.94	0.08	2.6017e-61	hyper	spermvsoocyte	47	0.9257	23	0.1135	6	0.3722	8	0.1757	2	1	31	0.158	8	0.375
540	chr10	14149250	14150494	1245	11	0.95	0.03	6.30332e-79	hyper	spermvsoocyte	25	0.9564	12	0.1167	6	0.3056	9	0.0185	5	0.2	19	0.0904	8	0.1692
541	chr10	14159159	14159764	606	13	0.95	0.06	7.27935e-63	hyper	spermvsoocyte	34	0.9317	13	0.0564	2	0.147	8	0.4411	7	0.4286	11	0.035	15	0.4233
542	chr10	14160566	14161021	456	12	0.93	0	3.08874e-60	hyper	spermvsoocyte	26	0.9185	12	0	6	0.8519	6	0.1667	6	0	12	0.1964	7	0.5429
543	chr10	14165831	14167155	1325	11	0.86	0.09	2.62817e-36	hyper	spermvsoocyte	42	0.8959	11	0.1818	7	0.631	7	0.1607	2	0.5	21	0.1605	10	0.1769
544	chr10	14168854	14169788	935	14	0.87	0.15	1.77505e-43	hyper	spermvsoocyte	35	0.8535	14	0.0857	7	0	5	0	4	0.3732	28	0.0233	17	0.4379
545	chr10	14176925	14177409	485	10	0.96	0.02	2.79522e-53	hyper	spermvsoocyte	24	0.9812	10	0.0311	4	0.25	4	0.2917	6	0.5	13	0.435	2	0.5
546	chr10	14208779	14209418	640	10	0.92	0	1.66817e-62	hyper	spermvsoocyte	20	0.9117	11	0	6	0.5613	6	0.0208	6	0.4697	16	0.238	10	0.7333
547	chr10	14219419	14219987	569	13	0.94	0.05	1.20709e-46	hyper	spermvsoocyte	26	0.9109	15	0.1179	1	0	0	NA	1	0.9231	17	0.2585	5	0.2
548	chr10	14232578	14233883	1306	15	0.83	0.18	6.47141e-30	hyper	spermvsoocyte	46	0.8929	16	0.325	15	0.1505	5	0.065	8	0.3876	30	0.2974	7	0.5571
549	chr10	14232637	14233517	881	14	0.91	0.08	5.75201e-40	hyper	spermvszygote	33	0.9293	9	0.3556	14	0.1	1	0.125	6	0.4271	17	0.292	6	0.65
550	chr10	14253070	14253679	610	13	0.79	0.36	9.5945e-16	hyper	spermvszygote	22	0.8191	9	0.901	13	0.3202	13	0.5365	0	NA	13	0.6397	1	1
551	chr10	14322064	14322766	703	13	0.97	0.04	3.10766e-65	hyper	spermvsoocyte	27	0.9482	13	0.016	3	1	3	0	4	0.6111	19	0.2928	4	0.4167
552	chr10	14335762	14336437	676	11	0.73	0.39	1.19694e-07	hyper	spermvszygote	35	0.8069	13	0.6373	12	0.3773	13	0.5212	8	0.4539	30	0.5418	18	0.5229
553	chr10	14357526	14358107	582	11	0.08	0.72	1.10551e-18	hypo	morulavsicm	30	0.1515	13	0.7143	8	0.975	14	0.1769	5	0.4667	28	0.2906	16	0.7576
554	chr10	14367391	14367855	465	11	0.74	0	9.25239e-40	hyper	spermvsoocyte	23	0.864	11	0	6	0.8333	8	0	2	0.2857	16	0.0927	6	0.3333
555	chr10	14384001	14385200	1200	11	0.75	0.06	8.90759e-27	hyper	spermvsoocyte	33	0.8939	13	0.0795	4	1	7	0	11	0.3636	19	0.1332	12	0.6583
556	chr10	14392069	14392320	252	11	0.88	0.1	2.92288e-40	hyper	spermvsoocyte	25	0.9105	11	0.0699	0	NA	3	1	0	NA	6	0.0303	5	0.6667
557	chr10	14422488	14422544	57	10	0.39	0.74	2.04939e-11	hypo	morulavsicm	11	0.7516	9	0.8165	1	0.6667	7	0.5602	9	0.6194	11	0.4257	10	0.7547
558	chr10	14442693	14443509	817	20	0.73	0.26	5.42703e-31	hyper	spermvsoocyte	43	0.6831	20	0.2961	18	0.2059	14	0.44	20	0.3762	39	0.2405	20	0.4368
559	chr10	14442998	14443644	647	23	0.74	0.24	4.63224e-30	hyper	spermvszygote	43	0.7005	16	0.3702	23	0.2047	14	0.4011	20	0.3762	36	0.2306	21	0.504
560	chr10	14468850	14469303	454	21	0.01	0.82	1.99321e-86	hypo	spermvsoocyte	51	0.0186	24	0.8109	11	0.7273	3	1	1	0	27	0.3753	3	0
561	chr10	14499543	14500139	597	14	0.72	0.36	5.09193e-11	hyper	spermvsoocyte	28	0.6962	14	0.3009	5	0.6	18	0.3661	13	0.3794	28	0.3784	20	0.249
562	chr10	14582173	14583146	974	16	0.85	0.31	2.40112e-23	hyper	spermvszygote	53	0.8719	17	0.6723	16	0.3109	25	0.472	26	0.4633	45	0.4743	28	0.6916
563	chr10	14582752	14582801	50	11	0.52	0.89	7.21599e-30	hypo	morulavsicm	11	0.8161	10	0.6074	1	0.4	11	0.6115	10	0.5145	11	0.5237	11	0.8561
564	chr10	14582878	14583597	720	13	0.92	0.43	1.21034e-24	hyper	8cellvsmorula	26	0.8973	9	0.83	4	0	7	0.5724	14	0.8544	28	0.5456	15	0.3816
565	chr10	14585015	14585329	315	12	0.94	0.44	1.63622e-37	hyper	8cellvsmorula	15	0.669	5	0.9029	3	0.6	10	0.59	12	0.8086	18	0.4012	5	0.5354
566	chr10	14627518	14627794	277	14	0.5	0.8	1.40395e-07	hypo	spermvsoocyte	27	0.4868	14	0.8153	20	0.3843	21	0.29	17	0.6138	22	0.4351	19	0.634
567	chr10	14627675	14627737	63	12	0.39	0.73	5.72616e-14	hypo	2cellvs8cell	14	0.478	8	0.8195	13	0.3452	14	0.2998	12	0.7111	14	0.4476	11	0.6528
568	chr10	14631354	14631445	92	10	0.27	0.76	3.45663e-21	hypo	morulavsicm	11	0.6756	0	NA	0	NA	6	0.6333	6	0.6624	12	0.3495	10	0.6801
569	chr10	14701658	14701818	161	14	0.29	0.67	3.9287e-09	hypo	spermvsoocyte	23	0.2747	14	0.6757	15	0.3209	14	0.3822	17	0.3207	23	0.4109	17	0.4115
570	chr10	14731519	14732101	583	10	0.93	0.37	7.4639e-16	hyper	spermvszygote	20	0.9369	5	1	11	0.3254	16	0.786	0	NA	23	0.3562	2	0
571	chr10	14743289	14743438	150	13	0.43	0.89	2.32228e-14	hypo	spermvsoocyte	24	0.472	13	0.8146	5	0.2524	1	0.1667	12	0.5874	14	0.6464	12	0.7728
572	chr10	14874342	14874999	658	12	0.78	0.14	1.2449e-19	hyper	spermvsoocyte	25	0.779	14	0.1143	3	0.1905	3	0.2222	7	0.2531	18	0.1932	14	0.2996
573	chr10	14878039	14878538	500	11	0.87	0	9.1157e-52	hyper	spermvsoocyte	17	0.83	13	0	6	0.3381	3	0.2424	5	0.6	12	0.3181	6	0.8333
574	chr10	14950256	14950944	689	13	0.76	0.1	2.54659e-34	hyper	morulavsicm	20	0.8706	3	0.8095	3	0.2667	6	0.8095	1	0	22	0.7203	14	0.2946
575	chr10	14952026	14952600	575	11	0.73	0.16	8.16861e-17	hyper	spermvszygote	33	0.8014	2	1	11	0.1758	6	0.3849	14	0.7486	28	0.488	8	0.7656
576	chr10	15057801	15058035	235	12	0.83	0.26	1.51524e-44	hyper	8cellvsmorula	20	0.7316	0	NA	1	0	11	0.4913	12	0.7056	18	0.2805	16	0.3032
577	chr10	15155478	15156094	617	13	0.86	0	1.72493e-42	hyper	spermvsoocyte	23	0.8825	14	0	1	1	6	0.0196	1	0	14	0.1591	3	0.3333
578	chr10	15244695	15245304	610	12	0.84	0.52	2.05287e-09	hyper	spermvsoocyte	29	0.7109	12	0.4127	11	0.3417	9	0.3283	11	0.4744	26	0.4472	32	0.5074
579	chr10	15244843	15245500	658	13	0.88	0.32	3.33555e-26	hyper	spermvszygote	24	0.7486	12	0.5182	15	0.3398	10	0.3185	13	0.5091	27	0.484	32	0.499
580	chr10	15245217	15245501	285	11	0.42	0.75	1.42883e-12	hypo	morulavsicm	10	0.8338	7	0.6979	7	0.4234	7	0.3632	9	0.5618	11	0.4165	17	0.6488
581	chr10	15245814	15246474	661	10	0.2	0.7	1.84654e-10	hypo	8cellvsmorula	27	0.8793	6	0.4259	1	0	3	0	11	0.312	25	0.5124	13	0.1846
582	chr10	15294804	15295522	719	13	0.58	0.11	5.24424e-16	hyper	spermvszygote	30	0.7925	11	0.5768	13	0.1308	16	0.4732	7	0.3132	26	0.4895	6	0.4167
583	chr10	15329339	15329592	254	11	0.67	0.33	2.84706e-10	hyper	spermvszygote	15	0.698	9	0.554	11	0.3351	7	0.3277	7	0.3487	14	0.3693	8	0.6392
584	chr10	15377642	15377896	255	11	0.85	0.38	7.63437e-20	hyper	8cellvsmorula	18	0.7052	4	0.9821	2	0.7738	3	0.7963	11	0.847	11	0.2989	11	0.4734
585	chr10	15438480	15438606	127	10	0.79	0.36	4.9708e-11	hyper	8cellvsmorula	15	0.6995	8	0.5286	4	0.8583	9	0.4872	10	0.7982	15	0.3978	13	0.4677
586	chr10	15479725	15480494	770	10	0.96	0.56	1.27458e-17	hyper	spermvszygote	24	0.885	3	0.6667	10	0.5051	7	0.6035	7	0.6034	18	0.4803	11	0.6739
587	chr10	15518121	15518199	79	13	0.89	0.46	1.64208e-19	hyper	8cellvsmorula	13	0.6715	8	0.3875	1	0.8333	3	0.3269	13	0.8639	13	0.4665	7	0.6488
588	chr10	15571722	15573143	1422	15	0.78	0.08	1.60432e-29	hyper	spermvsoocyte	28	0.7898	18	0.1	12	0.4384	5	0.2	8	0	29	0.1815	7	0.6122
589	chr10	15601029	15601575	547	11	0.95	0.07	3.59876e-45	hyper	spermvsoocyte	13	0.9479	12	0.0972	1	0	1	0	9	0.4012	7	0.1729	5	1
590	chr10	15968403	15968907	505	12	0.78	0.35	1.0174e-47	hyper	spermvsoocyte	24	0.6936	12	0.265	13	0.5391	16	0.1779	15	0.2038	22	0.3376	12	0.2101
591	chr10	15968538	15969277	740	13	0.8	0.39	1.92234e-39	hyper	spermvszygote	33	0.7826	13	0.2636	13	0.5097	14	0.1405	19	0.2636	34	0.3233	11	0.232
592	chr10	15969992	15970402	411	10	0.75	0.17	2.57961e-32	hyper	spermvsoocyte	12	0.8206	10	0.1277	4	0.2895	3	0	2	0	11	0.1518	7	0.356
593	chr10	16144630	16145115	486	15	0.94	0.12	2.17459e-46	hyper	spermvsoocyte	32	0.8786	16	0.0833	0	NA	6	0.0208	4	0.5834	17	0.2569	4	0.25
594	chr10	16157530	16158176	647	12	0.95	0.12	2.1544e-47	hyper	spermvsoocyte	23	0.8922	16	0.1301	2	0.1	4	0.6	1	1	17	0.2221	8	0.9243
595	chr10	16159065	16159681	617	10	0.92	0	3.40053e-48	hyper	spermvsoocyte	30	0.8909	10	0	0	NA	4	0	2	0.25	18	0.1219	3	0.3333
596	chr10	16182759	16183573	815	15	0.79	0.13	3.05883e-34	hyper	spermvsoocyte	30	0.7887	15	0.1313	5	0	9	0.4087	2	0	17	0.2191	3	0.3333
597	chr10	16195411	16195604	194	10	0.31	0.66	3.89612e-06	hypo	morulavsicm	18	0.8094	2	0.75	7	0.6531	11	0.5333	6	0.3836	17	0.2539	10	0.653
598	chr10	16227941	16228604	664	23	0.89	0.05	1.58925e-114	hyper	spermvsoocyte	36	0.8809	24	0.029	7	0	11	0.1742	11	0.0909	12	0.3243	10	0.2935
599	chr10	16244733	16245176	444	16	0.88	0.1	1.5641e-41	hyper	spermvsoocyte	26	0.8754	16	0.0739	4	0.2429	0	NA	3	0.037	11	0.3161	2	0
600	chr10	16255636	16256299	664	10	0.93	0.28	5.41692e-27	hyper	spermvszygote	16	0.944	0	NA	10	0.3314	1	0	1	0	9	0.0466	3	0.3248
601	chr10	16258455	16259158	704	14	0.76	0.12	2.29088e-25	hyper	spermvszygote	32	0.8344	9	0.4314	14	0.1469	9	0.2753	4	0.7352	20	0.3917	20	0.2675
602	chr10	16262097	16262867	771	10	0.9	0.12	1.66156e-26	hyper	spermvsoocyte	35	0.8547	12	0.1354	0	NA	8	0.25	8	0.0179	21	0.246	5	0.2
603	chr10	16269788	16270644	857	10	0.94	0.47	1.86796e-17	hyper	spermvszygote	36	0.8911	11	0	11	0.4892	7	0.3181	5	0.2	22	0.0805	1	0
604	chr10	16270020	16270804	785	13	0.86	0	1.51031e-59	hyper	spermvsoocyte	41	0.8624	15	0	14	0.5272	9	0.2474	6	0.1667	23	0.206	3	0.5185
605	chr10	16273836	16274502	667	12	0.87	0.01	1.72096e-71	hyper	spermvsoocyte	31	0.9084	12	0.0139	0	NA	3	0	4	0	14	0.1383	2	0.5
606	chr10	16290919	16291904	986	10	0.84	0.19	2.05997e-24	hyper	spermvszygote	23	0.9037	3	0.3333	10	0.1871	4	0.2857	6	0.6667	14	0.0488	7	0.5
607	chr10	16310392	16311006	615	11	0.93	0.09	7.59715e-57	hyper	spermvsoocyte	25	0.9216	11	0.0563	3	0	6	0.0952	0	NA	14	0.1558	7	0.1429
608	chr10	16311482	16312253	772	14	0.94	0.43	2.92113e-22	hyper	spermvszygote	40	0.9211	6	0.1667	15	0.3612	5	0.2258	9	0.3354	17	0.1299	4	0.25
609	chr10	16314580	16315416	837	11	0.86	0.34	9.77559e-22	hyper	spermvszygote	17	0.8585	6	0.2222	12	0.4415	6	0.25	7	0.051	16	0.2417	9	0.2457
610	chr10	16327076	16328080	1005	20	0.92	0.14	1.13017e-57	hyper	spermvszygote	49	0.9309	8	0.8375	22	0.2161	3	0.3333	7	0.1429	24	0.2781	14	0.5538
611	chr10	16348723	16348920	198	10	0.65	0.29	7.50834e-37	hyper	spermvszygote	15	0.6326	10	0.5017	10	0.2434	15	0.2526	13	0.3648	14	0.2062	12	0.499
612	chr10	16449467	16450400	934	12	0.9	0	1.32119e-42	hyper	spermvsoocyte	33	0.9383	13	0	3	0.1111	1	0.6	5	0.0095	15	0.2838	6	0.7778
613	chr10	16474484	16475650	1167	15	0.72	0.28	2.31167e-14	hyper	spermvszygote	31	0.7886	15	0.5481	15	0.2808	15	0.0972	9	0.5651	28	0.3061	5	0.5801
614	chr10	16480809	16481198	390	10	0.97	0.02	3.49957e-56	hyper	spermvsoocyte	18	0.9259	10	0.0222	3	0	3	0.3333	7	0.3333	10	0.045	5	0.7667
615	chr10	16487166	16488021	856	24	0.87	0.25	1.99055e-55	hyper	spermvszygote	47	0.8686	12	0	25	0.2125	15	0.1889	14	0.0862	37	0.213	25	0.2593
616	chr10	16487812	16488362	551	13	0.85	0.08	1.01088e-53	hyper	spermvsoocyte	39	0.905	13	0.0769	15	0.5067	11	0.1667	6	0.0909	22	0.1319	19	0.0612
617	chr10	16493278	16493909	632	16	0.94	0.05	4.04169e-100	hyper	spermvsoocyte	40	0.89	16	0.0861	12	0.5937	10	0.452	15	0.2	24	0.4184	14	0.4439
618	chr10	16495194	16495318	125	12	0.71	0.07	6.74505e-29	hyper	spermvsoocyte	14	0.7322	12	0.0705	9	0.4278	5	0	0	NA	11	0.2544	2	0.3
619	chr10	16499033	16500157	1125	15	0.66	0.11	1.71005e-28	hyper	spermvsoocyte	56	0.6304	15	0.1336	14	0.3763	17	0.1314	9	0.4145	38	0.2044	29	0.4348
620	chr10	16509189	16510722	1534	20	0.84	0.18	2.37191e-61	hyper	spermvszygote	50	0.8541	18	0.1908	20	0.198	17	0.2839	17	0.0487	36	0.3097	11	0.3266
621	chr10	16510175	16511257	1083	26	0.83	0.08	3.22534e-106	hyper	spermvsoocyte	53	0.8279	27	0.0945	21	0.3697	13	0.1725	11	0	44	0.2305	8	0.313
622	chr10	16512583	16512873	291	13	0.75	0.16	7.83419e-25	hyper	spermvsoocyte	24	0.7775	13	0.1692	8	0.5	0	NA	2	0	11	0.0227	14	0.4929
623	chr10	16514360	16514856	497	10	0.91	0.12	2.10279e-46	hyper	spermvsoocyte	35	0.8784	10	0.1055	0	NA	5	0.4	6	0.8289	10	0.3613	8	0.6375
624	chr10	16557534	16558257	724	14	0.83	0.3	1.34737e-38	hyper	spermvszygote	26	0.8709	10	0.7083	14	0.2628	9	0.481	16	0.5056	21	0.5004	16	0.3823
625	chr10	16558479	16558895	417	14	0.82	0.43	5.83035e-17	hyper	spermvszygote	30	0.8355	20	0.5137	14	0.4298	20	0.2113	16	0.5052	25	0.3722	17	0.4483
626	chr10	16567268	16567728	461	11	0.95	0.21	1.00447e-42	hyper	spermvszygote	22	0.9461	8	0.6233	11	0.1818	3	1	1	1	16	0.4598	1	0
627	chr10	16581307	16581854	548	18	0.85	0.45	1.16478e-34	hyper	spermvszygote	27	0.8438	25	0.413	20	0.5291	23	0.4505	17	0.689	30	0.285	22	0.6698
628	chr10	16581311	16581624	314	18	0.81	0.35	1.60224e-32	hyper	spermvsoocyte	22	0.8201	20	0.335	15	0.4862	20	0.416	14	0.6223	24	0.2903	18	0.7463
629	chr10	16609427	16610098	672	16	0.93	0.38	5.61382e-40	hyper	spermvszygote	26	0.899	6	0.2083	16	0.2492	12	0.5389	4	0.2949	21	0.5881	11	0.4318
630	chr10	16609572	16610382	811	10	0.78	0.14	2.18715e-25	hyper	spermvsoocyte	46	0.8554	10	0.0767	14	0.2759	13	0.4864	7	0.54	31	0.5072	21	0.6235
631	chr10	16610323	16610477	155	10	0.48	0.88	2.49449e-14	hypo	morulavsicm	21	0.6752	3	0.0667	0	NA	1	0	1	0.8	18	0.4026	13	0.8561
632	chr10	16613281	16613857	577	12	0.81	0.29	2.1939e-21	hyper	spermvszygote	28	0.8263	6	0.3333	12	0.2191	6	0.516	9	0.2945	23	0.4726	2	1
633	chr10	16660656	16661708	1053	11	0.96	0.05	8.69304e-64	hyper	spermvsoocyte	19	0.9714	11	0.0779	1	1	8	0.4917	5	0.2	13	0.0256	2	0.9787
634	chr10	16737649	16738112	464	10	0.96	0.3	2.14557e-32	hyper	spermvszygote	18	0.9045	1	1	10	0.2476	5	1	1	1	16	0.5666	5	0.6
635	chr10	16764873	16766370	1498	12	0.39	0.86	1.48876e-16	hypo	morulavsicm	36	0.9093	6	1	4	0.9722	15	0.3733	3	0.6667	22	0.464	19	0.8639
636	chr10	16770913	16771252	340	32	0.01	0.85	7.06738e-141	hypo	spermvszygote	70	0.0017	15	0.9177	35	0.8661	16	0.9035	20	0.987	48	0.6361	59	0.5405
637	chr10	16771122	16771194	73	14	0	0.9	9.35202e-79	hypo	spermvsoocyte	18	0	14	0.9118	5	1	0	NA	10	1	18	0.8638	21	0.4286
638	chr10	16780110	16780895	786	10	0.95	0.39	5.62694e-16	hyper	spermvszygote	34	0.8705	11	1	18	0.5643	11	0.6504	9	0.3333	36	0.6333	6	0.6667
639	chr10	17004694	17004794	101	11	0.22	0.84	3.18928e-51	hypo	spermvsoocyte	11	0.2018	11	0.8833	11	0.6706	11	0.6111	11	0.7215	13	0.5885	15	0.623
640	chr10	17004698	17004832	135	12	0.2	0.73	1.40103e-29	hypo	spermvszygote	12	0.1778	10	0.8716	12	0.7536	10	0.6222	12	0.7027	16	0.6169	14	0.6303
641	chr10	17009817	17010639	823	11	0.93	0.13	1.01504e-30	hyper	spermvsoocyte	22	0.8802	13	0.0769	4	0.8333	4	0.125	0	NA	23	0.1863	3	0.7639
642	chr10	17081182	17081667	486	16	0.73	0.22	6.02028e-21	hyper	spermvsoocyte	25	0.7592	16	0.2377	9	0.3891	9	0.4216	12	0.404	18	0.2428	7	0.3582
643	chr10	17082971	17083276	306	10	0.75	0.27	8.2568e-14	hyper	spermvsoocyte	14	0.7899	12	0.1616	4	0.4938	6	0.0833	5	0.7765	14	0.213	7	0.6873
644	chr10	17100017	17100463	447	10	0.72	0.34	1.01775e-09	hyper	spermvsoocyte	20	0.7423	12	0.347	12	0.2036	12	0.1803	8	0.4572	19	0.217	8	0.4295
645	chr10	17102698	17103397	700	10	0.83	0.3	2.668e-14	hyper	spermvsoocyte	20	0.8647	13	0.1923	12	0.4765	9	0.0689	6	0.3096	21	0.2543	8	0.125
646	chr10	17106793	17107065	273	10	0.83	0.06	2.23151e-25	hyper	spermvsoocyte	27	0.9046	10	0.0417	3	0	2	1	16	0	16	0.1713	11	0
647	chr10	17134420	17134529	110	17	0.81	0.47	1.18086e-13	hyper	8cellvsmorula	19	0.6539	8	0.9	6	0.5703	18	0.6795	17	0.8173	23	0.4788	10	0.3952
648	chr10	17291106	17291221	116	11	0.76	0.41	7.32591e-11	hyper	8cellvsmorula	8	0.7021	5	0.3945	8	0.6492	6	0.8007	11	0.7362	12	0.372	9	0.5995
649	chr10	17312093	17312247	155	12	0.06	0.52	4.59905e-13	hypo	8cellvsmorula	13	0.8015	3	0.2778	5	0.76	2	0.4667	12	0.0595	18	0.4422	13	0.2939
650	chr10	17339843	17340506	664	10	0.04	0.93	1.15836e-34	hypo	spermvsoocyte	49	0.0416	10	0.925	6	0.1805	2	0.5	3	1	35	0.2111	9	0.5556
651	chr10	17352556	17352867	312	11	0.89	0.28	9.70325e-21	hyper	spermvszygote	28	0.8898	9	1	11	0.2939	13	0.5069	0	NA	23	0.7222	10	0.8
652	chr10	17413276	17413433	158	10	0.96	0.44	6.11188e-31	hyper	8cellvsmorula	24	0.7208	13	0.7771	10	0.4319	9	0.6889	11	0.8368	21	0.4706	9	0.5354
653	chr10	17414165	17414321	157	10	0.57	0.15	2.98177e-11	hyper	morulavsicm	21	0.6016	4	0.8268	9	0.6522	8	0.3147	12	0.653	20	0.5261	11	0.1641
654	chr10	17481423	17482250	828	10	0.3	0.82	3.78046e-25	hypo	morulavsicm	26	0.8265	5	0.1242	7	0.7607	6	0.5232	2	0.482	17	0.3684	11	0.8808
655	chr10	17631451	17632108	658	12	0.7	0.29	5.28171e-10	hyper	spermvsoocyte	40	0.6257	13	0.2913	10	0.3541	13	0.3621	17	0.56	41	0.3673	17	0.6384
656	chr10	17631742	17632419	678	12	0.7	0.31	1.27457e-09	hyper	spermvszygote	40	0.6301	13	0.2913	12	0.2951	12	0.3923	17	0.56	42	0.3906	18	0.64
657	chr10	17673230	17674437	1208	17	0.91	0.07	8.29549e-74	hyper	spermvsoocyte	35	0.9128	17	0.0723	6	0.5972	2	0.25	2	0.9474	25	0.3054	9	0.2938
658	chr10	17688538	17689414	877	18	0.97	0.01	1.0546e-98	hyper	spermvsoocyte	40	0.9345	18	0.0079	3	0.2	8	0.0089	9	0.1208	21	0.1736	7	0.6327
659	chr10	17692410	17693932	1523	24	0.96	0.13	9.50654e-92	hyper	spermvsoocyte	56	0.9132	29	0.0747	6	0.5536	28	0.0908	11	0.013	33	0.201	17	0.4118
660	chr10	17696835	17697525	691	13	0.9	0	4.66946e-51	hyper	spermvsoocyte	34	0.887	14	0	6	0.0667	9	0.4444	8	0.625	22	0.2165	6	0.4333
661	chr10	17699756	17700801	1046	17	0.93	0	6.47589e-88	hyper	spermvsoocyte	48	0.8995	17	0	2	0	9	0.1111	7	0.3056	38	0.1873	4	0.5
662	chr10	17705072	17706149	1078	14	0.9	0.07	4.00493e-59	hyper	spermvsoocyte	30	0.8386	15	0.1407	5	0.12	11	0.5253	5	0.4537	22	0.206	13	0.1385
663	chr10	17709234	17709959	726	12	0.94	0	1.89453e-71	hyper	spermvsoocyte	31	0.9373	12	0	11	0.4545	5	0.6	8	0.125	23	0.165	9	0.6883
664	chr10	17718579	17719404	826	12	0.8	0.07	8.17685e-28	hyper	spermvszygote	32	0.7974	3	0	12	0.0833	7	0.0143	3	0.6667	17	0.0833	8	0.4583
665	chr10	17769428	17769809	382	10	0.07	0.82	1.74771e-32	hypo	spermvsoocyte	16	0.0857	10	0.84	11	0.4876	3	0.4444	7	0.4286	15	0.7754	16	0.255
666	chr10	17916840	17918171	1332	12	0.94	0.2	4.05306e-43	hyper	spermvsoocyte	28	0.8892	13	0.1055	6	0	5	0.325	2	0	15	0.1289	7	0.5102
667	chr10	17945946	17946379	434	12	0.93	0	1.32083e-78	hyper	spermvsoocyte	17	0.8294	12	0	1	0	4	0.675	1	0	11	0.2592	5	0.3714
668	chr10	17993589	17993802	214	10	0.68	0.19	1.49976e-12	hyper	morulavsicm	18	0.8449	0	NA	0	NA	6	0.7334	10	0.5	14	0.6002	11	0.2496
669	chr10	18034732	18035879	1148	11	0.92	0.24	3.83502e-35	hyper	spermvszygote	23	0.9282	11	0.2576	11	0.1823	2	0.2143	5	0.7125	18	0.1181	8	0.275
670	chr10	18035000	18036043	1044	12	0.92	0.14	5.11565e-44	hyper	spermvsoocyte	20	0.9242	12	0.2361	10	0.2005	1	0.4286	5	0.7125	17	0.1082	9	0.3556
671	chr10	18043230	18043833	604	13	0.85	0.04	3.08075e-56	hyper	spermvsoocyte	35	0.8755	13	0.0288	11	0.4545	16	0.2369	5	0	20	0.2416	9	0.2
672	chr10	18068739	18068902	164	13	0.06	0.99	2.14228e-74	hypo	spermvsoocyte	20	0.1075	13	0.9872	0	NA	6	0.7511	1	0.125	11	0.5767	9	0.37
673	chr10	18089700	18090214	515	15	0.82	0.41	7.66078e-23	hyper	8cellvsmorula	30	0.875	13	0.6201	13	0.8205	10	0.5736	17	0.8574	32	0.4114	12	0.3971
674	chr10	18143453	18144188	736	16	0.93	0.08	4.2013e-68	hyper	spermvsoocyte	47	0.9328	16	0.0688	8	0.5	14	0.0493	7	0.1429	18	0.0891	20	0.4841
675	chr10	18152870	18153346	477	11	0.92	0.07	2.60136e-42	hyper	spermvsoocyte	21	0.9216	11	0.0449	3	0.3214	2	0	1	1	10	0.2617	9	0.1111
676	chr10	18249811	18251246	1436	14	0.93	0.18	2.51143e-59	hyper	spermvsoocyte	29	0.9237	14	0.126	10	0.0819	8	0.0781	3	0	19	0.3752	3	1
677	chr10	18265728	18265989	262	19	0.01	0.77	4.85064e-82	hypo	spermvsoocyte	50	0.0054	19	0.7941	0	NA	1	0	0	NA	15	0.124	11	0.8182
678	chr10	18288972	18289672	701	10	0.97	0.04	1.49689e-54	hyper	spermvsoocyte	24	0.9564	10	0.0272	6	0.0208	7	0	3	0.6296	15	0.3141	5	0
679	chr10	18297750	18298363	614	12	0.9	0.04	6.24326e-33	hyper	spermvsoocyte	35	0.9171	13	0.0288	4	0.7083	2	1	11	0.4545	12	0.2693	4	0
680	chr10	18311702	18312456	755	13	0.96	0.21	8.90686e-45	hyper	spermvszygote	30	0.959	4	0.0357	14	0.1148	10	0.2349	3	0.9091	23	0.3183	12	0.1929
681	chr10	18339420	18339709	290	11	0.71	0	1.45581e-34	hyper	spermvsoocyte	18	0.7147	11	0	4	0	2	0	3	0	12	0.0683	1	0
682	chr10	18358777	18359666	890	10	0.83	0.23	4.58577e-20	hyper	spermvszygote	21	0.8768	7	0.3961	11	0.2166	6	0.3021	4	0.6631	16	0.2697	1	1
683	chr10	18369603	18370609	1007	10	0.93	0.12	4.15715e-38	hyper	spermvszygote	24	0.9485	9	0.2857	10	0.18	7	0.3256	9	0.5362	16	0.2868	12	0.1869
684	chr10	18418336	18418917	582	10	0	0.93	1.46035e-58	hypo	morulavsicm	53	0.006	0	NA	7	0.2857	13	0.2308	0	NA	21	0.2011	37	0.5178
685	chr10	18418951	18419113	163	16	0	1	3.08717e-108	hypo	spermvsoocyte	23	0.0033	16	1	0	NA	5	0.5	2	0	11	0.0909	10	0.6425
686	chr10	18419010	18419197	188	22	0.33	0.78	2.26171e-27	hypo	morulavsicm	43	0.0033	14	0.9286	0	NA	7	0.5238	10	0	23	0.2865	31	0.7323
687	chr10	18446446	18446915	470	12	0.01	1	1.47444e-80	hypo	spermvsoocyte	52	0.0032	15	0.9222	4	0	10	0.1572	3	0	10	0.2533	13	0.1923
688	chr10	18447853	18448160	308	12	0	0.82	4.13175e-35	hypo	spermvszygote	19	0	3	1	16	0.8014	0	NA	0	NA	9	0.8667	5	0
689	chr10	18449176	18449333	158	16	0	0.99	8.55186e-101	hypo	spermvsoocyte	22	0	16	0.975	9	0	7	0.3429	16	0	7	1	17	0.442
690	chr10	18467321	18467772	452	13	0.01	0.72	8.07704e-59	hypo	spermvsoocyte	51	0.0048	19	0.5266	12	0	11	0	0	NA	18	0	9	0.0476
691	chr10	18475625	18475791	167	19	0.86	0.47	2.51498e-21	hyper	8cellvsmorula	25	0.7967	7	0.3172	1	0.6	11	0.4764	19	0.8038	27	0.4994	22	0.527
692	chr10	18504752	18505567	816	12	0.93	0.13	2.06248e-44	hyper	spermvsoocyte	28	0.9226	12	0.1729	10	0.4952	3	0.0889	1	0.0909	27	0.2246	14	0.2357
693	chr10	18514714	18515630	917	13	0.97	0.17	4.18372e-43	hyper	spermvszygote	37	0.9255	14	0.9911	13	0.169	6	0.2139	1	0	19	0.6553	2	1
694	chr10	18528799	18529046	248	10	0.5	0.9	4.81286e-19	hypo	morulavsicm	16	0.4979	5	0.92	0	NA	1	0.8	8	0.854	13	0.4849	13	0.7378
695	chr10	18565953	18566966	1014	13	0.86	0.03	2.56263e-45	hyper	spermvsoocyte	53	0.8227	13	0.059	13	0.2381	16	0.289	19	0.2485	37	0.269	22	0.6232
696	chr10	18596853	18596953	101	11	0.32	0.74	2.88329e-12	hypo	spermvsoocyte	16	0.3361	11	0.741	6	0.4301	11	0.5036	11	0.4746	16	0.3353	16	0.4195
697	chr10	18666208	18666471	264	14	0.02	0.89	7.01235e-68	hypo	spermvsoocyte	30	0.0445	14	0.909	0	NA	0	NA	1	0.0303	16	0.3346	9	0
698	chr10	18935348	18935545	198	10	0.85	0.47	8.20066e-12	hyper	spermvsoocyte	18	0.8274	11	0.4508	7	0.8234	6	0.3301	8	0.3472	19	0.6015	10	0.6525
699	chr10	18990613	18991402	790	12	0.96	0	2.74338e-69	hyper	spermvsoocyte	26	0.9395	12	0	7	0.1429	5	0	2	1	11	0.1432	2	1
700	chr10	19072140	19072417	278	10	0.17	0.97	3.84919e-30	hypo	spermvsoocyte	22	0.145	10	0.96	5	0.2857	0	NA	0	NA	11	0.6359	12	0.5
701	chr10	19130321	19131215	895	14	0.92	0	4.6545e-65	hyper	spermvsoocyte	32	0.9431	14	0	1	0	1	1	1	0	12	0.4333	11	0.6932
702	chr10	19159697	19160676	980	10	0.9	0.18	2.29446e-27	hyper	spermvsoocyte	17	0.8658	10	0.1914	7	0.3878	3	0.1333	1	0	9	0.1696	6	0.3983
703	chr10	19162932	19164505	1574	33	0.72	0.34	3.32175e-39	hyper	spermvszygote	49	0.6989	19	0.441	33	0.2838	35	0.3746	28	0.421	41	0.3802	28	0.3266
704	chr10	19201135	19201353	219	10	0.72	0.23	1.41693e-19	hyper	spermvszygote	17	0.6867	14	0.4011	10	0.2072	15	0.1558	15	0.2598	16	0.311	14	0.4725
705	chr10	19266963	19267728	766	10	0.83	0.1	1.54725e-25	hyper	spermvsoocyte	26	0.8077	10	0.1377	16	0.3944	14	0.2816	7	0.5982	25	0.2242	18	0.391
706	chr10	19327117	19327519	403	10	0.95	0.27	4.77296e-24	hyper	spermvsoocyte	25	0.9457	10	0.1909	3	0.6667	6	0	2	0	6	0.1667	0	NA
707	chr10	19565331	19565528	198	11	0.36	0.77	9.11868e-14	hypo	2cellvs8cell	15	0.6807	11	0.5962	10	0.5379	11	0.3866	13	0.7932	19	0.5	18	0.5938
708	chr10	19677694	19678063	370	10	0.97	0.24	6.64223e-32	hyper	spermvszygote	27	0.9665	3	1	10	0.2286	4	0.6101	4	1	13	0.3413	3	0.6559
709	chr10	19684278	19684503	226	16	0.01	0.83	3.51615e-92	hypo	spermvszygote	41	0.002	8	0.875	22	0.8618	0	NA	0	NA	25	0.3967	12	0.75
710	chr10	19684376	19685696	1321	28	0.13	0.94	5.90066e-93	hypo	spermvsoocyte	94	0.0922	28	0.9643	12	0.9296	9	0.4418	6	0	38	0.6359	26	0.6154
711	chr10	19691092	19692255	1164	18	0.94	0	7.32077e-113	hyper	spermvsoocyte	38	0.9345	18	0	6	0.4206	8	0.3045	3	0.3333	22	0.1515	11	0.4357
712	chr10	19716854	19717203	350	13	0.09	0.96	1.72767e-40	hypo	spermvszygote	30	0.0718	0	NA	14	0.9643	9	0.621	5	0	13	0.7459	8	0.625
713	chr10	19740514	19741493	980	12	0.92	0.1	1.62194e-46	hyper	spermvsoocyte	34	0.9318	12	0.0969	2	0.3409	8	0.425	9	0.4387	25	0.2315	11	0.4476
714	chr10	19833940	19834355	416	13	0.73	0.02	9.12464e-39	hyper	spermvsoocyte	31	0.7495	14	0.0159	3	0	1	0	4	0	23	0.0834	7	0
715	chr10	19887041	19887165	125	12	0.01	1	8.96167e-71	hypo	spermvsoocyte	18	0.0047	12	1	0	NA	0	NA	6	0	12	0.5417	13	0.4755
716	chr10	19901630	19902524	895	10	0.32	0.94	1.63685e-18	hypo	spermvsoocyte	13	0.4386	12	0.8788	4	0.5	4	0.5	5	0.3875	11	0.5855	2	0.3
717	chr10	19989664	19990467	804	15	0.92	0.15	2.85487e-36	hyper	spermvsoocyte	29	0.9256	16	0.0907	13	0.0769	6	0.1685	7	0.2857	19	0.0775	2	0
718	chr10	19990302	19990429	128	10	0.93	0.04	9.0345e-38	hyper	spermvszygote	10	0.9338	5	0.12	10	0.1	0	NA	2	0	8	0.0614	0	NA
719	chr10	19993937	19995167	1231	16	0.98	0.11	1.58856e-69	hyper	spermvsoocyte	43	0.8832	18	0.0575	6	0.6111	11	0.4716	8	0.5656	29	0.2077	14	0.2814
720	chr10	20102260	20102719	460	12	0.71	0.31	3.84319e-11	hyper	spermvszygote	24	0.7776	8	0.4612	12	0.285	10	0.4616	9	0.531	20	0.2854	9	0.2895
721	chr10	20115245	20116025	781	11	0.91	0.09	4.63486e-45	hyper	spermvszygote	34	0.9362	5	0.3143	11	0.1918	6	0.3333	10	0.3875	17	0.0553	6	0.5
722	chr10	20338859	20339319	461	11	0.77	0.23	2.02386e-14	hyper	spermvsoocyte	20	0.7603	11	0.2789	7	0.1437	6	0.522	9	0.0159	12	0.3302	8	0.4055
723	chr10	20345659	20346668	1010	12	0.87	0.02	7.33221e-44	hyper	spermvsoocyte	52	0.8856	12	0.0333	7	0.3189	16	0.3934	6	0.2778	28	0.1346	21	0.3955
724	chr10	20578685	20578894	210	12	0.85	0.48	6.75316e-28	hyper	8cellvsmorula	21	0.6428	4	0.6389	6	0.5789	12	0.4101	13	0.8136	24	0.5382	7	0.5198
725	chr10	20611619	20612392	774	10	0.83	0.27	3.86842e-13	hyper	spermvszygote	23	0.8282	5	0.6722	10	0.3015	2	0.1625	6	0.7333	13	0.6504	4	0.675
726	chr10	20711508	20711794	287	11	0.91	0.04	9.58492e-44	hyper	spermvszygote	13	0.9257	0	NA	11	0.0227	2	0	2	0.0833	14	0.3588	7	0.4286
727	chr10	20758512	20758673	162	10	0.39	0.81	1.23472e-20	hypo	morulavsicm	22	0.7642	5	0.796	5	0.2896	6	0.537	9	0.4607	14	0.4264	10	0.7284
728	chr10	20770670	20770819	150	11	0.41	0.79	4.76427e-14	hypo	morulavsicm	17	0.674	5	0.48	4	0.8406	13	0.4222	8	0.247	14	0.3821	11	0.8167
729	chr10	20772745	20773086	342	11	0.42	0.78	1.7105e-07	hypo	spermvszygote	39	0.4673	8	0.7528	12	0.8004	16	0.5184	22	0.5034	37	0.4259	28	0.6565
730	chr10	20945953	20946294	342	10	0.23	0.65	6.33706e-13	hypo	morulavsicm	15	0.9226	0	NA	1	0	7	0.1959	3	0.3509	15	0.1811	13	0.6528
731	chr10	20995296	20995660	365	11	0.07	0.94	5.34804e-38	hypo	spermvsoocyte	22	0.0507	11	0.9091	0	NA	0	NA	7	0	16	0.4257	4	0
732	chr10	21021806	21023239	1434	10	0.93	0.48	1.18329e-14	hyper	spermvszygote	22	0.8922	6	0.1395	10	0.4472	3	0.3095	3	0.3333	13	0.3976	5	0.3955
733	chr10	21051479	21052721	1243	12	0.82	0.05	6.79273e-44	hyper	spermvsoocyte	33	0.7944	12	0.0833	7	0.7653	7	0.4571	1	0	21	0.1726	3	0.0952
734	chr10	21297407	21298205	799	16	0.92	0.09	8.82183e-66	hyper	spermvsoocyte	31	0.9333	16	0.1288	3	0.5318	9	0.0635	1	1	21	0.1383	8	0.3365
735	chr10	21813770	21813900	131	10	0.82	0.41	5.44918e-19	hyper	8cellvsmorula	11	0.6149	6	0.6945	0	NA	6	0.2048	11	0.7035	12	0.4582	6	0.5206
736	chr10	22170872	22171200	329	12	0.01	0.92	2.12499e-44	hypo	spermvsoocyte	41	0.0336	12	0.9167	20	0.4815	7	0.7857	0	NA	21	0.7022	12	0.3403
737	chr10	22171049	22171163	115	17	0.04	0.58	3.91684e-32	hypo	spermvszygote	18	0.0456	4	1	18	0.535	6	0.8833	0	NA	10	0.6131	3	1
738	chr10	22508068	22508403	336	16	0	1	1.08305e-96	hypo	spermvsoocyte	74	0.0143	16	1	12	0	0	NA	0	NA	15	0.2102	0	NA
739	chr10	22598682	22599181	500	10	0.15	0.98	3.89586e-47	hypo	spermvsoocyte	24	0.1473	10	0.9778	0	NA	11	0.6067	4	0	17	0.4029	1	1
740	chr10	23064076	23064222	147	10	0.43	0.81	1.23888e-09	hypo	morulavsicm	19	0.7428	3	0.5833	2	0.5	1	0.6364	1	0.1739	14	0.425	10	0.8361
741	chr10	23094876	23095263	388	13	0.77	0.15	4.57841e-20	hyper	spermvszygote	31	0.7916	7	0.3968	14	0.1292	12	0.2056	7	0.6038	23	0.419	15	0.4377
742	chr10	23117842	23118364	523	10	0.84	0.18	1.47161e-16	hyper	spermvsoocyte	29	0.8358	10	0.2167	5	0	0	NA	3	0.4542	25	0.1081	5	0.3333
743	chr10	23147692	23148177	486	14	0.96	0.07	1.83808e-48	hyper	spermvszygote	38	0.9504	10	1	14	0.0765	10	0.5899	6	0.3333	17	0.2941	15	0.8648
744	chr10	23151707	23152043	337	10	0.8	0.46	1.24595e-07	hyper	spermvszygote	25	0.859	3	0.5509	10	0.4553	11	0.4428	14	0.2905	21	0.4733	6	0.478
745	chr10	23198950	23199017	68	10	0.84	0.52	1.85624e-06	hyper	8cellvsmorula	12	0.6832	3	0.7937	0	NA	4	0.475	10	0.8346	11	0.5544	9	0.6679
746	chr10	23212093	23212655	563	11	0.88	0.26	1.13688e-19	hyper	spermvszygote	38	0.897	7	0.5905	11	0.2568	22	0.3524	7	0.6021	46	0.5159	21	0.4482
747	chr10	23212320	23212357	38	10	0.37	0.67	1.09257e-05	hypo	morulavsicm	5	0.7329	2	0.05	2	0.0625	5	0.3962	5	0.5848	10	0.3635	10	0.6887
748	chr10	23317831	23317979	149	10	0.9	0.06	5.79764e-32	hyper	spermvszygote	19	0.9055	2	1	10	0.0362	2	0.125	4	0.1429	0	NA	0	NA
749	chr10	23325642	23326242	601	10	0.33	0.99	8.2571e-24	hypo	morulavsicm	37	0.9282	2	1	3	0	8	0.3216	12	0.5	25	0.3831	11	0.9909
750	chr10	23358872	23359127	256	12	0.87	0.12	2.73889e-36	hyper	spermvsoocyte	14	0.8923	13	0.1538	4	0.1875	4	0	1	0	11	0.0694	0	NA
751	chr10	23400846	23401342	497	14	0.99	0.24	1.08911e-41	hyper	spermvszygote	23	0.8673	11	0.9368	14	0.2208	7	1	9	1	11	0.5729	7	0.978
752	chr10	23450123	23450305	183	12	0.56	0.17	6.20368e-12	hyper	morulavsicm	23	0.6588	5	0.5657	3	0.3556	10	0.5528	12	0.5611	23	0.6185	12	0.2028
753	chr10	23557145	23557292	148	13	0.38	0.71	3.22385e-10	hypo	spermvszygote	25	0.2166	13	0.625	13	0.715	10	0.4668	14	0.3191	19	0.3758	7	0.3736
754	chr10	23578483	23578873	391	16	0.01	0.96	1.35573e-93	hypo	spermvsoocyte	40	0.0078	16	0.9375	1	0	3	0.7222	0	NA	19	0.8387	4	1
755	chr10	23674493	23675089	597	10	0.13	0.91	6.18175e-23	hypo	spermvsoocyte	28	0.0908	11	0.9091	11	0.3185	10	0.9333	3	0.6538	17	0.4163	5	0.2
756	chr10	23800194	23801067	874	19	0.01	0.78	6.19797e-84	hypo	spermvsoocyte	86	0.0046	19	0.7164	0	NA	5	0	13	0.0005	26	0.0454	21	0.0281
757	chr10	23801891	23802164	274	12	0.01	0.7	2.07038e-60	hypo	spermvsoocyte	32	0.006	12	0.7841	5	0	5	0.0364	0	NA	7	0	9	0.2222
758	chr10	23805354	23805788	435	28	0	0.98	2.73789e-155	hypo	spermvsoocyte	72	0.0034	35	0.9714	18	0.6111	9	0.6667	0	NA	23	0.2802	10	0.3
759	chr10	23805593	23805643	51	11	0	1	5.96546e-43	hypo	spermvszygote	14	0	10	1	11	1	0	NA	0	NA	10	0	0	NA
760	chr10	24184911	24185560	650	10	0.92	0.07	1.91939e-30	hyper	spermvsoocyte	30	0.9391	10	0.03	5	0.4	10	0.3	9	0.3284	11	0.1209	11	0.6364
761	chr10	24321259	24321624	366	10	0.95	0.06	1.96138e-69	hyper	spermvsoocyte	17	0.9378	10	0.1	0	NA	1	0	4	0.75	8	0.1686	2	0.5
762	chr10	24499267	24500064	798	10	0.94	0.1	1.05476e-32	hyper	spermvsoocyte	17	0.923	10	0.0896	2	1	2	0.6875	5	0.4053	7	0.3886	2	0
763	chr10	24571687	24571834	148	12	0.32	0.79	5.94696e-11	hypo	spermvsoocyte	20	0.2982	12	0.7796	16	0.3958	14	0.3902	16	0.4206	19	0.497	15	0.5953
764	chr10	24574362	24574437	76	14	0.32	0.9	4.09616e-33	hypo	morulavsicm	18	0.4145	6	0.7722	10	0.59	8	0.275	11	0.9015	14	0.3016	14	0.8385
765	chr10	24574411	24574456	46	10	0.79	0.35	1.28955e-12	hyper	8cellvsmorula	10	0.5684	3	0.7667	7	0.6179	7	0.2857	10	0.8545	10	0.3863	9	0.7093
766	chr10	24606141	24606751	611	11	0.98	0.12	8.58457e-48	hyper	spermvsoocyte	18	0.9804	11	0.1049	1	0.2	7	0.2321	3	0.3333	12	0.1424	3	0.9667
767	chr10	24617434	24618312	879	10	0.83	0.05	7.43277e-38	hyper	spermvsoocyte	22	0.8003	10	0.0375	4	0.6369	2	0	2	0	15	0.0644	3	0.3333
768	chr10	24927515	24927604	90	11	0.51	0.83	4.2673e-12	hypo	2cellvs8cell	19	0.4793	12	0.7784	15	0.5887	12	0.4869	17	0.7962	19	0.4807	18	0.6107
769	chr10	25381798	25382585	788	11	0.96	0.35	2.02498e-31	hyper	spermvszygote	16	0.9512	3	0.8571	11	0.3496	6	0.3352	2	1	15	0.4376	7	0.7172
770	chr10	25406065	25406125	61	10	0.41	0.94	1.72571e-16	hypo	2cellvs8cell	14	0.5393	4	0.75	7	0.1849	11	0.3912	13	0.9488	14	0.347	7	0.4688
771	chr10	25483126	25483725	600	11	0.75	0.14	1.16252e-16	hyper	spermvszygote	29	0.8146	7	0.8052	11	0.0939	4	1	7	0.4766	25	0.4535	12	0.7037
772	chr10	25527693	25528146	454	23	0.7	0.22	8.78956e-20	hyper	spermvsoocyte	33	0.6955	24	0.2	4	1	11	0.4276	17	0.4141	31	0.4374	23	0.407
773	chr10	25580808	25581023	216	15	0.33	0.69	9.02386e-24	hypo	morulavsicm	16	0.7217	18	0.758	0	NA	19	0.7306	17	0.611	26	0.3144	15	0.7347
774	chr10	25626597	25627807	1211	19	0.82	0.27	5.4379e-29	hyper	spermvszygote	46	0.8666	9	0.5389	19	0.344	13	0.417	11	0.2727	34	0.2459	13	0.3941
775	chr10	25660085	25660728	644	10	0.94	0.08	1.7314e-38	hyper	spermvsoocyte	21	0.935	10	0.0402	0	NA	2	0	0	NA	12	0.4167	3	0.125
776	chr10	25677041	25677882	842	14	0.85	0.2	7.81469e-36	hyper	spermvsoocyte	35	0.812	14	0.1771	5	0.1333	13	0.1274	13	0.5587	26	0.2558	9	0.4884
777	chr10	25783133	25783698	566	11	0.76	0.43	2.54884e-07	hyper	spermvszygote	18	0.8645	6	1	12	0.3456	1	1	3	0.6667	11	0.5604	12	0.1344
778	chr10	25797378	25798403	1026	12	0.99	0.51	4.9877e-45	hyper	8cellvsmorula	38	0.8399	3	1	3	0.4417	11	0.5818	14	0.9143	21	0.4757	6	0.2256
779	chr10	25850728	25851291	564	19	0.01	1	2.47205e-151	hypo	spermvsoocyte	65	0.0068	19	1	10	0.1011	21	0.3021	5	0	16	0.5488	18	0.3733
780	chr10	25889196	25890463	1268	14	0.95	0.32	4.29894e-34	hyper	spermvsoocyte	29	0.9224	17	0.1359	2	0	13	0.1256	9	0.1944	18	0.1638	5	0.4
781	chr10	25899031	25899897	867	12	0.9	0	9.3352e-71	hyper	spermvsoocyte	29	0.8951	12	0	1	0	11	0.2003	6	0.3357	20	0.1438	13	0.3691
782	chr10	25900197	25900615	419	12	0.94	0.06	1.48975e-39	hyper	spermvsoocyte	31	0.8832	12	0.0833	0	NA	3	0	8	0.6157	21	0.3308	4	0.0384
783	chr10	25909790	25910039	250	10	0.97	0.3	3.76753e-30	hyper	spermvsoocyte	20	0.8837	10	0.2773	5	0.2694	3	0.2222	0	NA	19	0.5112	12	0.2401
784	chr10	25955340	25955405	66	10	0.47	0.79	2.77954e-11	hypo	morulavsicm	10	0.6617	5	0.8533	9	0.7794	5	0.6386	5	0.4937	10	0.5129	10	0.8056
785	chr10	25956067	25956602	536	11	0.49	0.89	9.21715e-11	hypo	morulavsicm	26	0.8507	1	1	1	0.4	7	0.619	5	0.0364	18	0.4781	15	0.9095
786	chr10	25956700	25956794	95	13	0.49	0.91	7.89958e-27	hypo	spermvsoocyte	15	0.4832	13	0.9303	8	0.6086	9	0.7209	12	0.5123	15	0.5109	14	0.5934
787	chr10	26032334	26032763	430	14	0.65	0.23	6.13241e-12	hyper	spermvszygote	29	0.6921	11	0.5576	16	0.2397	5	0.5028	11	0.4509	28	0.4188	15	0.4236
788	chr10	26044569	26044663	95	10	0.89	0.55	2.80453e-11	hyper	zygotevs2cell	14	0.7519	8	0.5977	10	0.8806	13	0.5464	8	0.6255	14	0.4573	13	0.5401
789	chr10	26060629	26060780	152	11	0.18	0.62	1.11224e-15	hypo	morulavsicm	12	0.6714	4	0.6167	7	0.2276	2	0.2833	3	0.6515	12	0.232	11	0.6645
790	chr10	26077658	26078326	669	11	1	0.48	9.04704e-31	hyper	8cellvsmorula	18	0.8179	9	0.8889	10	0.4182	6	0.7417	14	0.9286	23	0.5897	8	0.625
791	chr10	26106145	26107038	894	10	0.88	0.1	7.55354e-29	hyper	spermvsoocyte	22	0.9107	10	0.1429	2	0	12	0.2645	6	0.5707	20	0.4022	8	0.6401
792	chr10	26124599	26125277	679	14	0.91	0.2	2.9839e-28	hyper	spermvsoocyte	31	0.8986	15	0.1726	4	0.2714	4	0	0	NA	14	0.2208	12	0.4333
793	chr10	26197027	26197819	793	13	0.81	0.13	1.85749e-26	hyper	spermvsoocyte	23	0.8745	18	0.0617	2	0.5	14	0.0714	10	0.1	17	0.4495	3	0
794	chr10	26210078	26211017	940	14	0.92	0.08	5.54204e-45	hyper	spermvsoocyte	40	0.9062	15	0.0564	4	0	10	0.2189	16	0.3894	22	0.1082	11	0.2455
795	chr10	26214707	26215453	747	16	0.95	0.13	1.26058e-54	hyper	spermvsoocyte	21	0.9412	16	0.1623	4	0.6923	6	0.1032	1	0.4167	15	0.1388	6	0.0056
796	chr10	26223791	26224482	692	10	0.88	0.12	5.52435e-21	hyper	spermvsoocyte	31	0.9405	10	0.1111	8	0.3207	1	0.6	8	0.625	23	0.2593	2	0.4
797	chr10	26307246	26308988	1743	12	0.87	0	5.9016e-78	hyper	spermvsoocyte	44	0.9258	13	0	8	0.2331	8	0	12	0.1465	25	0.0842	8	0.25
798	chr10	26349119	26349999	881	10	0.95	0.11	2.78961e-37	hyper	spermvsoocyte	41	0.9087	15	0.3417	2	0.5	5	0	5	0.8	14	0.5123	9	0.657
799	chr10	26357763	26358716	954	13	0.31	0.87	4.27038e-19	hypo	morulavsicm	38	0.9739	10	0.5231	8	0.0639	3	0.7186	4	0.5	30	0.4012	18	0.7803
800	chr10	26358715	26358836	122	12	1	0	2.06228e-71	hyper	spermvszygote	15	1	1	0	12	0	11	0.2601	0	NA	14	0.602	4	1
801	chr10	26360960	26361318	359	13	0.98	0.12	4.65175e-49	hyper	spermvszygote	24	0.9676	3	0.1515	13	0.1795	10	0.369	0	NA	13	0.3338	0	NA
802	chr10	26371643	26371971	329	10	0.97	0.19	1.13702e-37	hyper	spermvsoocyte	18	0.975	10	0.2143	4	0	1	0	1	1	9	0.228	9	0.4276
803	chr10	26398464	26399347	884	11	0.8	0.05	4.78315e-34	hyper	spermvsoocyte	35	0.8282	11	0.0512	5	0.4341	23	0.3016	15	0.4379	27	0.4035	15	0.4642
804	chr10	26401677	26402022	346	10	0.68	0.18	4.44941e-28	hyper	8cellvsmorula	13	0.5818	5	0.4167	9	0.5944	5	0.2933	10	0.6011	13	0.2913	8	0.1833
805	chr10	26469632	26470323	692	13	0.89	0.01	3.26352e-68	hyper	spermvsoocyte	26	0.8437	14	0.0159	2	0	15	0.0715	6	0.0395	15	0.3147	8	0.1667
806	chr10	26568623	26569481	859	11	0.92	0	4.81605e-50	hyper	spermvsoocyte	35	0.9014	11	0	7	0.8	9	0.155	8	0.1723	23	0.1182	9	0.3009
807	chr10	26594226	26594692	467	15	0.93	0.33	7.13136e-46	hyper	spermvszygote	20	0.924	6	0.2894	17	0.22	9	0.0815	7	0.1504	18	0.143	13	0.3618
808	chr10	26607775	26608556	782	11	0.67	0.23	1.13127e-12	hyper	spermvszygote	40	0.7319	14	0.4148	11	0.2052	14	0.5116	17	0.282	28	0.3568	12	0.3249
809	chr10	26616343	26616926	584	10	0.87	0.16	1.31254e-22	hyper	spermvsoocyte	28	0.9192	11	0.1185	7	0.5612	6	0.1945	3	0.4367	28	0.1872	3	1
810	chr10	26619199	26619678	480	10	0.97	0.06	3.95687e-50	hyper	spermvszygote	37	0.966	4	0.05	10	0.0667	12	0.0409	4	0.0357	14	0.025	15	0.5822
811	chr10	26623340	26624158	819	11	0.89	0.04	4.98771e-36	hyper	spermvsoocyte	25	0.8	12	0.0417	7	0.2083	8	0.1375	2	0.7084	24	0.2552	8	0.4091
812	chr10	26629735	26631036	1302	12	0.92	0.01	1.24078e-76	hyper	spermvsoocyte	64	0.9195	15	0.0063	9	0	10	0.1	7	0.7143	39	0.2808	22	0.5164
813	chr10	26815583	26815812	230	14	0.74	0.24	1.96015e-19	hyper	spermvsoocyte	19	0.7939	15	0.2326	8	0.25	7	0.1736	11	0.1481	17	0.2171	8	0.1436
814	chr10	26838843	26839104	262	10	0.83	0.33	4.28505e-13	hyper	8cellvsmorula	19	0.79	10	0.4752	2	0.381	5	0.3919	12	0.8508	15	0.3225	9	0.3092
815	chr10	26879857	26879949	93	10	0.38	1	1.4559e-22	hypo	spermvsoocyte	13	0.3768	10	1	12	0.6792	10	0.8835	0	NA	12	0.6689	12	0.4026
816	chr10	26918336	26919720	1385	13	0.94	0.18	1.16128e-57	hyper	spermvsoocyte	31	0.8893	13	0.1331	6	0.5613	10	0.1073	10	0.7	23	0.1229	5	0.4727
817	chr10	26921066	26921691	626	13	0.98	0.06	3.64953e-66	hyper	spermvsoocyte	29	0.9452	13	0.0769	9	0.6825	4	0.2692	7	0.4167	15	0.1266	8	0.0804
818	chr10	26950856	26951527	672	12	0.93	0.08	4.68915e-37	hyper	spermvsoocyte	28	0.8924	12	0.0972	6	0.463	12	0.3373	7	0.4961	23	0.1319	4	0.5
819	chr10	26951997	26952163	167	10	0.83	0.27	1.26258e-14	hyper	spermvsoocyte	17	0.7674	10	0.281	4	0.2857	5	0.0857	9	0.4189	13	0.2115	3	0.325
820	chr10	27050694	27050914	221	10	0.77	0.13	2.17081e-25	hyper	spermvsoocyte	11	0.746	10	0.1697	5	0.7071	5	0.2878	4	0.4611	8	0.4383	7	0.494
821	chr10	27063605	27065065	1461	19	0.93	0.05	4.36498e-81	hyper	spermvsoocyte	76	0.9248	20	0.0966	16	0.5545	8	0.1528	26	0.3235	41	0.2058	14	0.289
822	chr10	27083005	27083418	414	16	0.9	0.11	2.95783e-45	hyper	spermvsoocyte	27	0.8841	16	0.1172	3	0	10	0.3297	10	0.0419	18	0.1602	8	0.4024
823	chr10	27084468	27085672	1205	17	0.9	0.27	8.47144e-53	hyper	spermvszygote	24	0.8982	9	0.0303	17	0.2496	16	0.0802	12	0.3403	17	0.132	12	0.4186
824	chr10	27088227	27088636	410	10	0.9	0.27	1.23791e-20	hyper	spermvszygote	16	0.9057	3	0	10	0.2645	3	0	5	0.2	14	0.0819	1	0
825	chr10	27088359	27089250	892	10	0.84	0	5.57441e-43	hyper	spermvsoocyte	38	0.8949	15	0.0308	11	0.204	12	0.1	8	0.1364	27	0.121	5	0.69
826	chr10	27094273	27094756	484	11	0.95	0.1	6.85037e-54	hyper	spermvsoocyte	15	0.9573	11	0.0909	5	0.4462	8	0.2847	11	0.2727	13	0.0718	3	0.2222
827	chr10	27144906	27145134	229	12	0.88	0.15	2.91012e-23	hyper	spermvsoocyte	20	0.8653	12	0.1667	13	0.6923	0	NA	11	0.5636	16	0.1493	8	0.5281
828	chr10	27154534	27155558	1025	12	0.93	0.04	5.23854e-50	hyper	spermvsoocyte	28	0.9424	12	0.0379	8	0.4423	3	0	1	0	21	0.327	9	0.1111
829	chr10	27169733	27170392	660	11	0.93	0.1	9.30827e-31	hyper	spermvsoocyte	33	0.8604	13	0.1692	4	0.5357	16	0.4829	15	0.3282	26	0.3088	8	0.7961
830	chr10	27189197	27189299	103	10	0.44	0.85	1.38916e-13	hypo	morulavsicm	12	0.7838	2	0.8846	3	0.9444	1	1	3	0.3222	10	0.4599	10	0.846
831	chr10	27216515	27216718	204	15	0.74	0.37	2.67145e-11	hyper	spermvszygote	19	0.7256	8	0.7924	15	0.395	12	0.5786	12	0.7952	16	0.5697	12	0.5064
832	chr10	27233729	27234739	1011	11	0.92	0.01	3.00685e-70	hyper	spermvsoocyte	43	0.9395	12	0.0032	2	0.3333	16	0.0625	10	0.6	34	0.0658	6	0.5085
833	chr10	27241724	27243177	1454	22	0.95	0.04	2.87843e-89	hyper	spermvsoocyte	64	0.8914	22	0.0331	9	0.3351	5	0.12	6	0.2051	38	0.2508	12	0.5833
834	chr10	27246192	27246695	504	12	0.86	0.07	2.99934e-36	hyper	spermvsoocyte	21	0.8299	12	0.0645	8	0.6503	4	0.25	7	0.5952	20	0.1272	4	0.2
835	chr10	27359061	27359975	915	13	0.88	0.4	4.56464e-22	hyper	8cellvsmorula	22	0.7684	4	1	2	1	13	0.3423	15	0.8573	19	0.4498	3	0.2222
836	chr10	27441961	27442338	378	15	0.85	0.41	1.71049e-32	hyper	8cellvsmorula	23	0.6203	2	0.4285	4	0.5707	8	0.5772	17	0.7415	23	0.4605	4	0.5844
837	chr10	27479321	27479493	173	14	0.84	0.22	5.26706e-24	hyper	oocytevszygote	23	0.6239	21	0.82	14	0.2167	14	0.5506	23	0.5345	24	0.6085	23	0.6685
838	chr10	27479362	27479476	115	11	0.58	0.19	9.23685e-10	hyper	spermvszygote	19	0.6182	18	0.8118	11	0.1946	11	0.6351	19	0.5445	20	0.629	19	0.6891
839	chr10	27500719	27500921	203	13	0.76	0.35	8.73771e-11	hyper	2cellvs8cell	21	0.6345	0	NA	4	0.8175	13	0.748	20	0.1968	20	0.6271	17	0.5935
840	chr10	27500771	27500922	152	11	0.23	0.66	2.6759e-11	hypo	8cellvsmorula	19	0.6189	0	NA	2	1	10	0.7233	18	0.1391	15	0.6868	15	0.6108
841	chr10	27541761	27543135	1375	21	0.82	0.06	1.66438e-71	hyper	spermvsoocyte	52	0.8419	22	0.0843	10	0.1871	17	0.1137	27	0.1527	43	0.1443	15	0.5911
842	chr10	27612951	27613099	149	11	0	0.83	6.08396e-54	hypo	spermvsoocyte	18	0	11	0.8182	0	NA	0	NA	0	NA	4	0.3141	5	0
843	chr10	27627707	27628279	573	10	0.91	0.12	2.736e-25	hyper	spermvsoocyte	18	0.8856	10	0.1194	1	1	4	0.0278	1	1	11	0.3641	8	0.8661
844	chr10	27660251	27660738	488	12	0.73	0.4	2.09899e-08	hyper	spermvsoocyte	18	0.7766	12	0.4107	6	0.2342	5	0.2674	7	0.353	17	0.3186	8	0.4676
845	chr10	27687888	27688318	431	21	0.08	1	9.04182e-98	hypo	spermvsoocyte	60	0.0649	21	1	11	0.9012	0	NA	6	1	27	0.5672	8	1
846	chr10	27687920	27688206	287	10	0.01	0.99	8.24363e-80	hypo	spermvszygote	39	0.0591	12	1	10	0.9913	0	NA	1	1	15	0.4953	7	1
847	chr10	27843467	27843868	402	11	0.77	0.09	1.75261e-22	hyper	spermvszygote	15	0.8255	4	0.44	11	0.0851	7	0.4085	6	0.5361	14	0.3129	6	0.049
848	chr10	27937786	27938897	1112	11	0.87	0	4.27758e-45	hyper	spermvsoocyte	21	0.8042	12	0.0833	9	0.3642	12	0.2839	4	0.493	12	0.2186	9	0.3637
849	chr10	27976838	27977243	406	33	0	0.98	3.35835e-233	hypo	spermvsoocyte	55	0.0018	34	0.9675	0	NA	15	0.1593	0	NA	36	0.5114	17	0.6181
850	chr10	28004659	28004798	140	11	0.39	0.88	3.34617e-21	hypo	2cellvs8cell	15	0.6698	9	0.8976	8	0.8415	11	0.4042	12	0.8149	21	0.5739	6	0.7188
851	chr10	28035119	28035981	863	11	0.86	0.24	1.10089e-18	hyper	spermvszygote	23	0.9099	7	0.6842	11	0.2644	7	0.5714	3	1	17	0.2917	7	0.8764
852	chr10	28264456	28265262	807	21	0.9	0.09	1.14423e-71	hyper	spermvsoocyte	43	0.9283	22	0.1818	6	0.5302	6	0.3333	7	0.4339	36	0.1061	23	0.5079
853	chr10	28265226	28265370	145	10	0.03	0.85	1.62961e-39	hypo	morulavsicm	12	0.8738	10	0	5	0.5028	1	0	1	0	11	0.013	11	0.8788
854	chr10	28269058	28269450	393	16	0.97	0.13	6.93235e-56	hyper	spermvsoocyte	33	0.982	16	0.1298	0	NA	5	0.9333	3	0.3333	10	0.1118	15	0.7151
855	chr10	28312485	28312795	311	12	0.27	0.94	1.31113e-32	hypo	morulavsicm	17	0.7849	0	NA	0	NA	3	0.4286	5	0.02	15	0.2544	13	0.959
856	chr10	28327931	28328152	222	11	0.98	0.11	1.00753e-47	hyper	spermvszygote	25	0.9513	9	0.3333	11	0.1212	3	0	4	0	11	0.168	0	NA
857	chr10	28465620	28466565	946	12	0.89	0.15	3.94147e-33	hyper	spermvsoocyte	26	0.9163	12	0.1626	7	0.1714	8	0.1984	4	0.192	16	0.3316	10	0.3222
858	chr10	28476096	28476681	586	10	0.92	0.38	5.01532e-15	hyper	spermvszygote	30	0.8474	11	0.8407	10	0.3835	18	0.562	5	0.1943	27	0.3811	12	0.3932
859	chr10	28490562	28490782	221	28	0.84	0.44	2.71838e-44	hyper	8cellvsmorula	34	0.5182	9	0.5005	9	0.6667	16	0.5292	28	0.8366	34	0.4236	22	0.5422
860	chr10	28606945	28607362	418	16	0.74	0.32	2.91074e-26	hyper	spermvszygote	20	0.7717	8	0.6208	16	0.358	16	0.4922	13	0.4615	17	0.4479	15	0.4683
861	chr10	28643985	28644031	47	10	0.55	0.9	6.01242e-10	hypo	spermvsoocyte	10	0.5476	10	0.8977	5	0.754	8	0.5703	10	0.7535	10	0.5337	10	0.5672
862	chr10	28644002	28644135	134	13	0.53	0.91	9.85897e-39	hypo	morulavsicm	16	0.6816	10	0.6579	5	0.7857	10	0.6233	12	0.8412	19	0.3772	13	0.7929
863	chr10	28677681	28678039	359	18	0.66	0.36	6.75927e-20	hyper	8cellvsmorula	17	0.5517	5	0.6698	10	0.6039	11	0.4308	18	0.7441	27	0.4472	14	0.4267
864	chr10	28711027	28711174	148	14	0.44	0.8	1.17924e-14	hypo	morulavsicm	18	0.8564	5	0.8143	11	0.3395	12	0.4652	12	0.6962	25	0.54	14	0.7687
865	chr10	28727628	28728236	609	12	0.85	0.41	5.78848e-18	hyper	8cellvsmorula	20	0.3953	13	0.8141	5	0.5667	14	0.6566	13	0.7788	22	0.5197	9	0.3433
866	chr10	28792650	28793050	401	13	0.26	0.66	3.64564e-16	hypo	morulavsicm	1	1	0	NA	0	NA	10	0.265	2	0	13	0.2446	17	0.6269
867	chr10	28898220	28898745	526	12	0.14	0.94	1.48725e-46	hypo	spermvsoocyte	23	0.1341	13	0.9433	5	0.3333	2	0.25	0	NA	15	0.1316	9	0.2778
868	chr10	28917637	28917855	219	11	0.12	0.76	3.19612e-23	hypo	spermvsoocyte	27	0.2684	11	0.7632	5	0.6257	18	0.5834	17	0.4098	27	0.4888	22	0.4774
869	chr10	28918943	28919352	410	20	0.84	0.4	1.33651e-24	hyper	spermvszygote	28	0.837	12	0.597	20	0.42	13	0.5945	18	0.619	25	0.5615	21	0.7161
870	chr10	28936433	28936591	159	11	0.72	0.15	3.23015e-23	hyper	8cellvsmorula	16	0.7196	0	NA	3	0.15	4	0.2678	11	0.7339	16	0.2106	11	0.5296
871	chr10	28936492	28936640	149	12	0.26	0.68	5.54531e-17	hypo	morulavsicm	18	0.7552	2	1	3	0.15	3	0.3571	9	0.6303	16	0.2953	12	0.718
872	chr10	28938709	28938878	170	12	0.98	0	1.65477e-57	hyper	spermvszygote	15	0.9327	7	1	13	0	3	0.6667	5	1	15	0.5866	2	0.4667
873	chr10	28945462	28945600	139	14	0.01	0.82	2.03655e-57	hypo	spermvsoocyte	19	0.0123	14	0.8367	1	0	1	0	1	0	12	0.1026	7	0.044
874	chr10	28946397	28946792	396	16	0.01	0.93	1.56231e-76	hypo	spermvsoocyte	40	0.0036	16	0.9565	0	NA	0	NA	5	0	7	0.119	11	0.2974
875	chr10	28951581	28951944	364	10	0.81	0.08	1.50254e-32	hyper	spermvsoocyte	15	0.8292	10	0.1	0	NA	4	0.1429	4	0.2805	11	0.1014	7	0.4286
876	chr10	28975602	28975809	208	18	0.35	0.77	2.57879e-29	hypo	2cellvs8cell	20	0.598	20	0.5643	14	0.3014	18	0.3428	32	0.6029	35	0.4987	32	0.5838
877	chr10	29022756	29023133	378	12	0.98	0.05	1.31799e-63	hyper	spermvszygote	22	0.9714	2	1	12	0.0392	0	NA	0	NA	12	0.4738	4	0.75
878	chr10	29039682	29040139	458	10	0.02	0.86	1.66892e-39	hypo	spermvsoocyte	49	0.026	10	0.7929	0	NA	1	0	9	0	31	0.5532	11	0.3636
879	chr10	29078561	29078623	63	11	0.52	0.18	2.2965e-10	hyper	morulavsicm	8	0.7716	6	0.8333	2	0.9	9	0.227	6	0.5104	12	0.5004	11	0.1808
880	chr10	29164204	29165219	1016	10	0.67	0.06	8.62922e-25	hyper	spermvsoocyte	31	0.7206	10	0.0692	12	0.4594	6	0.0389	3	0.4226	23	0.1525	5	0.6531
881	chr10	29256482	29256645	164	13	0.74	0.29	1.68877e-15	hyper	spermvszygote	17	0.7121	6	0.5253	13	0.239	10	0.5224	6	0.6104	21	0.4937	20	0.413
882	chr10	29283496	29284412	917	19	0.97	0.09	2.1152e-65	hyper	spermvsoocyte	38	0.9197	21	0.0952	9	0.3868	5	0.0614	11	0.1468	18	0.3173	19	0.3106
883	chr10	29326526	29327342	817	12	0.87	0.01	5.67049e-57	hyper	spermvsoocyte	27	0.9076	13	0.0238	0	NA	3	0.2667	8	0.75	15	0.1326	1	0
884	chr10	29384277	29384448	172	21	0.38	0.86	7.07683e-49	hypo	morulavsicm	27	0.6614	10	0.925	9	0.4782	19	0.6155	11	0.3083	27	0.3494	21	0.6902
885	chr10	29423676	29424075	400	10	0.51	0.02	6.13196e-27	hyper	morulavsicm	29	0.6425	1	1	3	0.6202	6	0.525	9	0.3111	22	0.2283	11	0.119
886	chr10	29445924	29445987	64	11	0.61	0.27	5.2411e-14	hyper	spermvszygote	13	0.6336	12	0.4373	11	0.3171	9	0.5806	12	0.3845	13	0.5438	12	0.5624
887	chr10	29684275	29684582	308	11	0.34	0.76	4.87757e-12	hypo	2cellvs8cell	22	0.6394	1	1	8	0.6208	12	0.3513	19	0.7127	25	0.5652	18	0.45
888	chr10	29719765	29719909	145	15	0.3	0.81	5.81873e-71	hypo	morulavsicm	18	0.826	12	0.9099	13	0.8317	7	0.6669	10	0.6087	15	0.3187	15	0.7844
889	chr10	29737623	29738973	1351	14	0.86	0.1	1.43721e-40	hyper	spermvsoocyte	40	0.8801	14	0.1055	7	0.4204	8	0.0505	13	0.3458	15	0.1636	12	0.7539
890	chr10	29876168	29876277	110	11	0.44	0.92	6.65677e-20	hypo	spermvsoocyte	16	0.5938	11	0.8976	0	NA	0	NA	10	0.7694	13	0.5141	10	0.6035
891	chr10	29890469	29890527	59	10	0	0.8	1.81249e-30	hypo	spermvszygote	13	0	0	NA	10	0.7143	0	NA	5	1	6	0.2905	0	NA
892	chr10	29966954	29967255	302	16	0.88	0.21	9.66114e-50	hyper	2cellvs8cell	34	0.8006	11	0.8235	11	0.4472	19	0.8496	16	0.1933	24	0.4938	7	0.7347
893	chr10	30003929	30004182	254	10	0.27	0.93	5.59457e-19	hypo	spermvsoocyte	30	0.3061	11	0.9386	9	0.2741	13	0.2442	8	0.4042	24	0.5636	15	0.5412
894	chr10	30006768	30007037	270	10	0.17	0.61	4.66462e-19	hypo	8cellvsmorula	17	0.7838	0	NA	6	0.5646	3	0.3222	14	0.18	11	0.6412	9	0.4304
895	chr10	30036340	30036811	472	17	0.02	0.95	1.59432e-70	hypo	spermvsoocyte	44	0.0191	17	0.9412	4	1	11	0.7424	12	0.3413	34	0.491	0	NA
896	chr10	30055429	30055709	281	10	0.9	0	2.91007e-43	hyper	spermvsoocyte	25	0.9193	10	0	3	0	4	0.25	1	0	13	0.2713	9	0.663
897	chr10	30056096	30056847	752	11	0.94	0.06	2.15228e-37	hyper	spermvsoocyte	28	0.9351	11	0.0341	3	0.3333	4	0.2143	4	0.0109	10	0.307	10	0.5192
898	chr10	30176287	30176519	233	14	0.76	0.32	1.17803e-22	hyper	8cellvsmorula	30	0.7543	9	0.9275	1	0.6667	11	0.5446	14	0.6716	29	0.3935	22	0.658
899	chr10	30176336	30176488	153	16	0.29	0.63	5.04882e-13	hypo	morulavsicm	20	0.7294	8	0.9363	1	0.6667	6	0.3207	8	0.5908	19	0.2874	18	0.6569
900	chr10	30196000	30196192	193	12	0.89	0.55	3.68806e-12	hyper	8cellvsmorula	20	0.7682	15	0.9452	2	0.3	15	0.6691	12	0.8912	20	0.496	8	0.2188
901	chr10	30217601	30217804	204	12	0.63	0.26	8.01088e-35	hyper	8cellvsmorula	20	0.5925	3	0.0513	5	0.553	15	0.7275	12	0.6941	23	0.359	21	0.5671
902	chr10	30294635	30295345	711	13	0.83	0.11	5.54585e-30	hyper	spermvsoocyte	23	0.8281	13	0.0839	7	0.4286	13	0.2527	3	0.3333	14	0.2394	6	0.7778
903	chr10	30376904	30377522	619	22	0.8	0.44	9.15171e-37	hyper	8cellvsmorula	42	0.3645	26	0.2688	7	0.5132	9	0.5062	24	0.6814	41	0.3421	28	0.4878
904	chr10	30422146	30422944	799	14	0.96	0.09	2.37983e-47	hyper	spermvsoocyte	30	0.9329	18	0.1159	6	0.8161	8	0.336	2	0.5	17	0.1935	11	0.5029
905	chr10	30460358	30461120	763	23	0.87	0.29	1.52883e-56	hyper	spermvsoocyte	41	0.881	23	0.2593	19	0.6681	25	0.5862	32	0.576	38	0.4799	35	0.5247
906	chr10	30472309	30473212	904	14	0.84	0.18	2.8568e-29	hyper	spermvszygote	37	0.7922	5	0.0286	15	0.1258	3	0.6111	2	0.8637	22	0.2105	9	0.1111
907	chr10	30473559	30473913	355	11	0.75	0.32	1.66731e-09	hyper	spermvszygote	19	0.7027	1	0	11	0.3394	6	0.2958	10	0.4575	14	0.1682	7	0.416
908	chr10	30477570	30477966	397	10	0.25	0.86	1.14713e-25	hypo	morulavsicm	16	0.6549	2	0.4	0	NA	4	0.625	2	0.4834	16	0.1832	13	0.7677
909	chr10	30490724	30490971	248	15	0.83	0.5	1.23327e-20	hyper	8cellvsmorula	16	0.6188	10	0.6316	13	0.3735	15	0.4436	15	0.8462	27	0.429	19	0.4467
910	chr10	30496262	30497043	782	20	0.7	0.07	2.65363e-45	hyper	spermvsoocyte	33	0.7521	20	0.0312	0	NA	14	0.5303	14	0.1964	25	0.143	0	NA
911	chr10	30501002	30502285	1284	18	0.18	0.79	1.01331e-27	hypo	spermvsoocyte	53	0.148	18	0.8264	10	0.5458	10	0.5176	4	0.75	28	0.468	10	0.7847
912	chr10	30517220	30517373	154	11	0.39	0.71	8.60998e-09	hypo	morulavsicm	17	0.7012	4	0.8995	7	0.1755	10	0.7261	7	0.3277	16	0.3488	14	0.6569
913	chr10	30575844	30576005	162	12	0.87	0.45	8.31997e-15	hyper	spermvszygote	16	0.8687	3	1	12	0.3581	6	0.4336	6	0.5833	13	0.7087	12	0.5157
914	chr10	30737124	30737414	291	11	0.12	0.91	4.63039e-42	hypo	morulavsicm	20	0.9586	3	1	0	NA	0	NA	9	0.6667	17	0.1792	13	0.7669
915	chr10	30801416	30801580	165	13	0.71	0.4	4.50481e-17	hyper	8cellvsmorula	17	0.7806	10	0.7258	10	0.5708	7	0.5318	13	0.6957	20	0.3252	6	0.7172
916	chr10	30813295	30813599	305	13	0.62	0.16	2.63884e-18	hyper	spermvszygote	20	0.7113	7	0.2204	14	0.1694	15	0.4932	10	0.3766	20	0.1937	19	0.3202
917	chr10	30855787	30855939	153	14	0.81	0.22	4.46615e-20	hyper	spermvsoocyte	28	0.8382	14	0.2429	5	0.84	11	0.4739	7	0.6464	27	0.5805	13	0.6572
918	chr10	30888294	30888579	286	10	0.54	0.17	1.15721e-09	hyper	spermvszygote	18	0.7105	4	0.4292	10	0.1376	13	0.4161	11	0.3388	12	0.316	8	0.4055
919	chr10	30901800	30902034	235	14	0.86	0.38	3.35793e-23	hyper	oocytevszygote	23	0.5459	15	0.8055	19	0.3973	18	0.3162	20	0.4506	25	0.5881	25	0.5883
920	chr10	30902174	30902468	295	15	0.81	0.41	1.5739e-17	hyper	8cellvsmorula	31	0.5767	11	0.6554	9	0.5618	19	0.4493	17	0.75	36	0.3779	20	0.5944
921	chr10	30904399	30905287	889	10	0.99	0.18	8.06982e-34	hyper	oocytevszygote	22	0.6182	16	0.975	25	0.3271	9	0.1111	9	0.2162	32	0.4656	10	0.3
922	chr10	30921566	30921790	225	11	0.72	0.39	4.19913e-07	hyper	spermvszygote	13	0.7454	3	0.5804	11	0.2903	5	0.2409	10	0.3887	12	0.46	5	0.221
923	chr10	30933503	30933714	212	13	0.65	0.15	1.71063e-19	hyper	spermvszygote	19	0.6676	7	0.8487	13	0.1816	5	0.1899	5	0.6027	16	0.3379	14	0.5424
924	chr10	30947194	30947753	560	22	0	0.96	3.74623e-140	hypo	spermvsoocyte	72	0.0021	30	0.9	9	0.8889	0	NA	0	NA	32	0.7264	4	0
925	chr10	30951665	30952266	602	17	0	0.98	1.15235e-120	hypo	spermvsoocyte	54	0.0042	17	0.9746	0	NA	2	0	7	0.013	19	0.4737	6	0.1667
926	chr10	30962297	30962430	134	11	0.7	0.3	3.05314e-10	hyper	spermvszygote	14	0.6962	8	0.0623	11	0.2668	7	0.484	7	0.4332	14	0.2855	12	0.3798
927	chr10	31081084	31081183	100	16	0.36	0.8	3.30803e-16	hypo	spermvsoocyte	20	0.3566	16	0.771	15	0.6209	15	0.4988	12	0.707	20	0.4701	20	0.6821
928	chr10	31139141	31139444	304	12	0.84	0.37	2.14858e-19	hyper	spermvszygote	18	0.8489	15	0.6092	12	0.3871	10	0.5892	11	0.5355	22	0.418	21	0.6093
929	chr10	31144736	31145563	828	14	0.86	0.17	5.46892e-24	hyper	spermvszygote	31	0.8645	14	0.1205	17	0.1736	6	0.45	12	0.262	45	0.3281	8	0.5332
930	chr10	31145427	31145856	430	12	0.4	0.72	1.73711e-11	hypo	morulavsicm	30	0.7725	9	0.0838	13	0.292	5	0.58	14	0.4567	33	0.3512	13	0.6315
931	chr10	31182034	31182318	285	11	0.87	0.12	3.17954e-26	hyper	spermvsoocyte	18	0.8438	11	0.153	2	0.1	7	0.1429	3	0.3452	16	0.112	6	0.4593
932	chr10	31274237	31274375	139	12	0.17	0.76	9.05382e-43	hypo	spermvsoocyte	23	0.2973	12	0.7638	12	0.6507	12	0.4996	19	0.7081	23	0.5316	20	0.5057
933	chr10	31277289	31278792	1504	13	0.88	0.29	4.74956e-25	hyper	spermvsoocyte	37	0.8977	13	0.2203	6	0.5439	9	0.4462	9	0.3951	20	0.2664	9	0.5159
934	chr10	31297818	31298823	1006	11	0.88	0.18	1.58331e-27	hyper	spermvszygote	30	0.8852	9	0.0593	11	0.1169	3	0.375	7	0.3742	12	0.2762	3	0.1515
935	chr10	31315594	31316462	869	15	0.91	0	3.31042e-98	hyper	spermvsoocyte	37	0.9327	18	0.0571	8	0.1414	13	0.1951	2	0.02	14	0.1462	14	0.4272
936	chr10	31339972	31340778	807	11	0.87	0.39	3.08858e-16	hyper	spermvsoocyte	23	0.9037	12	0.3693	13	0.2537	6	0.5068	8	0.4714	17	0.2406	8	0.317
937	chr10	31340016	31340777	762	10	0.89	0.22	9.598e-29	hyper	spermvszygote	21	0.8945	10	0.4432	13	0.2537	6	0.5068	8	0.4714	16	0.2003	8	0.317
938	chr10	31358946	31359948	1003	16	0.92	0.12	8.7465e-67	hyper	spermvsoocyte	45	0.9251	17	0.0936	7	0.8508	3	0.1266	2	0	27	0.1985	10	0.29
939	chr10	31394852	31395578	727	10	0.97	0.24	2.36274e-31	hyper	spermvszygote	30	0.9189	2	0.5	10	0.2169	9	0.3727	8	0.4813	16	0.1125	9	0.3333
940	chr10	31417695	31418572	878	11	0.88	0	8.91188e-59	hyper	spermvsoocyte	22	0.8595	11	0	2	0.0278	4	0.2321	5	0.0075	17	0.3451	6	0.2828
941	chr10	31450898	31451694	797	12	0.92	0.12	1.45514e-33	hyper	spermvsoocyte	27	0.9449	12	0.1036	3	0	2	0	1	1	15	0.4394	3	0.7619
942	chr10	31457123	31457575	453	12	0.93	0.1	3.69855e-35	hyper	spermvsoocyte	26	0.9297	12	0.0646	3	0.3333	12	0	7	0.1429	8	0.0417	6	0.0833
943	chr10	31464245	31465291	1047	14	0.89	0.01	8.38384e-57	hyper	spermvsoocyte	33	0.9063	14	0.0143	4	0.1192	6	0.0714	10	0.7447	21	0.3711	12	0.4135
944	chr10	31477182	31478003	822	26	0.92	0.13	4.02449e-88	hyper	spermvsoocyte	45	0.8557	26	0.1442	7	0.5714	10	0.3482	5	0.0029	33	0.3416	5	0.5651
945	chr10	31479008	31479424	417	14	0.98	0.01	7.33992e-93	hyper	spermvsoocyte	46	0.9652	14	0.0286	12	0.7157	5	0.56	3	0	19	0.2941	2	0.5
946	chr10	31515558	31515927	370	15	0.64	0.21	1.41728e-13	hyper	spermvsoocyte	24	0.7238	16	0.1779	4	0.5	4	0	4	0.25	13	0.2026	4	0
947	chr10	31531331	31532242	912	15	0.95	0.12	6.50241e-49	hyper	spermvszygote	38	0.9056	7	0	15	0.1617	7	0.0179	5	0.2	16	0.077	11	0.2397
948	chr10	31592863	31593279	417	10	0.93	0	1.47849e-49	hyper	spermvsoocyte	19	0.9343	10	0	4	0.3083	7	0	0	NA	9	0.2593	4	0.5357
949	chr10	31593555	31594568	1014	10	0.9	0.09	3.17572e-29	hyper	spermvszygote	46	0.9255	6	0.4286	10	0.1358	9	0.0556	1	0	17	0.1789	20	0.5251
950	chr10	31614840	31614902	63	10	0.65	0.07	8.53123e-37	hyper	morulavsicm	13	0.7831	0	NA	0	NA	2	0.125	7	0.3571	13	0.7006	10	0.2911
951	chr10	31691123	31691300	178	12	0.18	0.94	1.60838e-43	hypo	morulavsicm	27	0.7876	1	1	0	NA	2	1	0	NA	15	0.2849	15	0.7852
952	chr10	31776342	31776582	241	13	0.93	0.37	3.32376e-42	hyper	8cellvsmorula	21	0.8016	2	0.5	8	0.1477	8	0.0909	15	0.8238	19	0.338	10	0.409
953	chr10	31814466	31814973	508	11	0.15	0.59	5.40574e-12	hypo	morulavsicm	17	0.9116	6	0	0	NA	0	NA	3	0.1333	13	0.1415	13	0.6246
954	chr10	31816429	31816699	271	10	0.82	0.34	1.30916e-11	hyper	spermvsoocyte	13	0.8365	10	0.3564	8	0.5944	7	0.1905	8	0.3347	11	0.3459	7	0.5679
955	chr10	31880144	31880690	547	11	0.93	0.14	2.64588e-35	hyper	spermvsoocyte	20	0.9534	11	0.1991	6	0.1667	7	0.1675	7	0.1429	11	0.1928	8	0.6058
956	chr10	32023239	32023974	736	11	0.97	0	1.08186e-56	hyper	spermvsoocyte	35	0.9754	11	0	4	0.3281	10	0.2833	0	NA	18	0.4505	6	0.9833
957	chr10	32059289	32059456	168	18	0.77	0.31	8.51563e-28	hyper	8cellvsmorula	27	0.7658	0	NA	4	0.75	11	0.4913	18	0.8063	21	0.3129	15	0.2794
958	chr10	32099594	32100073	480	10	0.92	0.29	3.2867e-22	hyper	spermvszygote	19	0.9221	6	0.9606	10	0.2564	2	0.5	12	0.5563	15	0.5094	4	0.8793
959	chr10	32115316	32115774	459	12	0.93	0.23	1.63647e-37	hyper	spermvsoocyte	23	0.9168	13	0.2821	1	1	1	0	11	0.4545	11	0	2	0.3071
960	chr10	32120687	32120913	227	10	0.96	0	5.59602e-34	hyper	spermvszygote	13	0.9143	1	1	10	0	1	1	7	0.8571	8	0.621	0	NA
961	chr10	32336554	32337178	625	15	0.45	0.76	2.4682e-13	hypo	morulavsicm	30	0.8035	3	0.625	18	0.4616	15	0.3517	10	0.571	28	0.4397	15	0.6784
962	chr10	32443399	32444342	944	14	0.73	0.31	2.55456e-12	hyper	spermvszygote	38	0.857	11	0.8052	14	0.3542	13	0.2523	11	0.4206	28	0.5037	9	0.314
963	chr10	32457251	32457288	38	10	0.96	0.12	2.30777e-35	hyper	spermvszygote	10	0.9582	0	NA	10	0.14	0	NA	5	1	3	0	2	0.6
964	chr10	32490725	32491249	525	10	0.98	0.08	3.85194e-57	hyper	spermvszygote	16	0.9795	2	0	10	0.0368	11	0.0505	1	0	16	0.111	4	0
965	chr10	32527442	32528010	569	11	0.04	0.91	2.68098e-40	hypo	spermvsoocyte	35	0.0655	13	0.9154	1	0	16	0.6042	13	0.6974	20	0.5531	11	0.2736
966	chr10	32542861	32543186	326	10	0.35	0.8	4.59703e-22	hypo	morulavsicm	12	0.6982	6	0.5877	10	0.48	7	0.2857	11	0.336	13	0.3003	10	0.7719
967	chr10	32551375	32552053	679	10	0.71	0.27	8.26395e-13	hyper	spermvszygote	20	0.8014	9	0.8166	10	0.3023	7	0.411	7	0.3471	9	0.4772	8	0.7508
968	chr10	32684634	32685211	578	14	0.86	0.01	1.63724e-106	hyper	spermvsoocyte	19	0.9158	14	0.0071	8	0.2166	9	0.0523	7	0.3996	15	0.0835	9	0.5383
969	chr10	32686201	32687087	887	12	0.89	0	3.50282e-56	hyper	spermvsoocyte	24	0.9262	13	0	9	0.3668	6	0.1708	3	0.6667	14	0.4291	3	0.3333
970	chr10	32755546	32755816	271	11	0.67	0.36	4.26171e-14	hyper	8cellvsmorula	19	0.7613	8	0.789	11	0.384	7	0.2941	12	0.7698	17	0.2691	7	0.457
971	chr10	32797729	32797973	245	11	0.7	0.13	2.32358e-13	hyper	spermvszygote	23	0.7422	5	0.9	11	0.1485	14	0.6443	10	0.4844	19	0.4638	10	0.4733
972	chr10	32846117	32846246	130	12	0.47	0.77	9.41696e-08	hypo	morulavsicm	19	0.629	15	0.7089	8	0.5736	10	0.4574	16	0.3895	19	0.6071	12	0.7382
973	chr10	32940887	32941565	679	10	0.8	0.03	4.59123e-37	hyper	spermvszygote	29	0.8017	4	0.6607	10	0.025	13	0.084	16	0.4913	25	0.2136	5	0.1187
974	chr10	32963309	32964050	742	10	0.88	0.09	2.75694e-31	hyper	spermvszygote	30	0.8529	17	0.3946	11	0.1742	11	0.3316	18	0.6666	24	0.3362	12	0.5006
975	chr10	32964928	32965510	583	12	0.65	0.08	5.53288e-32	hyper	spermvsoocyte	34	0.7438	12	0.0645	3	0.5555	10	0.1817	3	0.2241	27	0.3244	20	0.4941
976	chr10	32989329	32989919	591	10	0.9	0.34	1.85246e-22	hyper	8cellvsmorula	20	0.9845	12	0.994	4	0.3859	5	0.4686	11	0.7868	19	0.3156	3	1
977	chr10	32992082	32992674	593	14	0.81	0.31	3.46321e-18	hyper	spermvszygote	28	0.7897	11	0.7042	14	0.2636	13	0.3796	8	0.8726	23	0.3837	17	0.4767
978	chr10	33009521	33010344	824	26	0.02	1	1.99524e-151	hypo	spermvsoocyte	78	0.029	26	1	5	0.2114	3	0.3333	7	0.8487	31	0.2693	10	0.1
979	chr10	33022873	33023047	175	12	0.89	0.37	3.46615e-28	hyper	8cellvsmorula	16	0.7606	5	0.902	2	0.3333	2	0.7333	12	0.8532	14	0.4475	5	0.225
980	chr10	33025890	33026326	437	13	0.17	0.8	1.49089e-25	hypo	morulavsicm	32	0.8678	3	0.5556	9	0.6482	7	0.443	12	0.8167	33	0.4103	16	0.8302
981	chr10	33051543	33052139	597	10	0.86	0.29	1.11899e-15	hyper	spermvszygote	17	0.8209	4	0	10	0.2629	8	0.25	7	0.1429	14	0.2997	6	0.0999
982	chr10	33449927	33450346	420	11	0.98	0	5.81098e-73	hyper	spermvsoocyte	26	0.9627	11	0	7	0.1319	7	0	0	NA	9	0.0476	3	0.2727
983	chr10	33454026	33454361	336	11	0.33	0.66	1.06073e-18	hypo	morulavsicm	16	0.8381	7	0.3671	8	0.4855	9	0.3992	10	0.3515	15	0.2669	11	0.7174
984	chr10	33497912	33498163	252	11	0.01	1	1.58692e-51	hypo	spermvsoocyte	29	0.0053	13	1	0	NA	8	0.3857	3	0	11	0.6234	8	0.2917
985	chr10	33531095	33531568	474	10	0.84	0.17	2.56504e-15	hyper	spermvsoocyte	31	0.8209	10	0.1714	2	0.1667	8	0.3579	7	0.473	24	0.2187	11	0.3509
986	chr10	33540538	33540950	413	11	0.93	0	1.49934e-39	hyper	spermvsoocyte	16	0.9441	12	0	1	0	4	0.3214	0	NA	13	0.467	8	0.505
987	chr10	33541709	33542090	382	12	0.46	0.07	3.1548e-10	hyper	spermvsoocyte	22	0.4815	12	0.1042	5	0.05	6	0.0098	2	0.5	17	0.1688	2	0.2584
988	chr10	33569738	33569948	211	10	0.39	0.76	2.55169e-09	hypo	morulavsicm	5	0.6854	4	0.05	2	0.9445	7	0.5143	8	0.3387	14	0.3529	17	0.7089
989	chr10	33588102	33588655	554	10	0.95	0.1	1.64388e-31	hyper	spermvsoocyte	33	0.9272	10	0.0917	5	0.41	7	0	5	0.8	11	0.0202	6	0.1072
990	chr10	33604662	33604904	243	10	0.97	0	8.27658e-66	hyper	spermvsoocyte	12	0.9218	10	0	3	0.7381	5	0.0889	2	0	7	0.0381	4	0.4259
991	chr10	33626607	33627080	474	21	0.71	0.34	4.54864e-13	hyper	spermvsoocyte	29	0.7289	23	0.3079	10	0.4446	20	0.0925	18	0.4151	26	0.3082	22	0.3804
992	chr10	33626878	33627335	458	14	0.07	0.52	6.73385e-20	hypo	2cellvs8cell	35	0.7436	22	0.3536	11	0.5019	21	0.0885	19	0.4391	34	0.269	25	0.4266
993	chr10	33635564	33636112	549	11	0.81	0.21	3.36768e-19	hyper	spermvszygote	23	0.8315	2	0	12	0.1688	6	0.0795	2	0.1579	11	0.2172	0	NA
994	chr10	33640297	33641140	844	14	0.8	0.22	2.84638e-29	hyper	spermvszygote	30	0.8191	4	0.1786	16	0.2461	12	0.2273	19	0.1988	22	0.128	12	0.4174
995	chr10	33702237	33703242	1006	17	0.75	0.18	3.63128e-24	hyper	spermvszygote	53	0.7339	19	0.3718	17	0.1908	17	0.4741	20	0.5743	40	0.4703	38	0.6852
996	chr10	33809803	33811594	1792	19	0.84	0.08	3.09709e-54	hyper	spermvsoocyte	62	0.8412	22	0.0834	9	0.5861	11	0.1136	17	0.5	35	0.093	20	0.53
997	chr10	33839221	33839964	744	11	0.92	0.07	3.8798e-39	hyper	spermvsoocyte	20	0.9402	11	0.1	2	0.3215	4	0.1739	1	1	12	0.2407	8	0.4292
998	chr10	33843273	33844227	955	10	0.91	0.23	1.38078e-25	hyper	spermvszygote	24	0.8656	6	0	10	0.2246	10	0.2935	6	0.1228	19	0.2467	12	0.4278
999	chr10	33848712	33849685	974	15	0.61	0.18	2.82194e-23	hyper	spermvsoocyte	33	0.8422	15	0.1896	13	0.428	17	0.1789	11	0.352	19	0.305	14	0.2968
1000	chr10	33851628	33851749	122	11	0.28	0.69	1.8041e-16	hypo	8cellvsmorula	14	0.6359	0	NA	0	NA	7	0.987	11	0.2589	18	0.5568	12	0.5889
1001	chr10	33893428	33893694	267	11	0.01	0.82	1.04008e-49	hypo	morulavsicm	57	0.0064	2	0.0833	0	NA	9	0.0222	11	0	38	0.0323	12	0.8125
1002	chr10	33896555	33896910	356	13	0.03	0.79	3.59336e-46	hypo	spermvsoocyte	33	0.0146	13	0.8188	1	0	11	0	5	0.0125	16	0.1211	9	0
1003	chr10	34012964	34013418	455	25	0.92	0.32	1.13956e-85	hyper	spermvsoocyte	30	0.897	25	0.265	11	0.5748	20	0.5622	22	0.6411	30	0.3938	24	0.4611
1004	chr10	34013094	34013341	248	10	0.9	0.54	3.40512e-15	hyper	spermvszygote	16	0.902	13	0.4504	10	0.5323	14	0.6337	16	0.5764	16	0.4931	16	0.5701
1005	chr10	34042362	34042569	208	10	0.94	0.06	1.2057e-40	hyper	spermvszygote	14	0.9326	3	0	10	0.03	6	0.0952	0	NA	9	0.59	3	0.0385
1006	chr10	34060007	34060147	141	11	0.27	0.68	1.44735e-14	hypo	spermvsoocyte	19	0.352	11	0.688	11	0.5064	7	0.3421	16	0.7319	19	0.4994	18	0.6429
1007	chr10	34217457	34218273	817	10	0.89	0.22	4.69297e-27	hyper	spermvsoocyte	20	0.9012	10	0.2167	5	0	6	0	5	0.8	7	0.0571	8	0.25
1008	chr10	34225060	34225938	879	13	0.98	0.33	1.60542e-35	hyper	spermvszygote	35	0.8946	1	0	13	0.2429	4	0.1923	11	0.5484	24	0.1881	6	0.3333
1009	chr10	34231765	34232516	752	10	0.79	0.05	1.66552e-29	hyper	spermvsoocyte	16	0.8184	11	0.0331	1	0	7	0.1905	3	0	14	0.0951	8	0.0095
1010	chr10	34235228	34235638	411	12	0.64	0.12	3.79492e-15	hyper	spermvszygote	25	0.5124	6	0.5963	14	0.102	6	0.1667	0	NA	12	0.3868	1	1
1011	chr10	34236973	34237461	489	11	0.95	0.11	9.46685e-44	hyper	spermvsoocyte	19	0.9349	11	0.1333	2	0.4	2	0.5	0	NA	10	0.3753	9	0.3365
1012	chr10	34250029	34250562	534	15	0.97	0.42	3.49492e-23	hyper	spermvszygote	24	0.9654	6	0.1667	15	0.4835	6	0.037	1	1	17	0.0712	9	0.2778
1013	chr10	34429775	34430175	401	16	0.97	0.04	1.64666e-64	hyper	spermvsoocyte	49	0.9675	16	0.0625	0	NA	10	0	0	NA	29	0.2531	9	0.1481
1014	chr10	34452644	34454170	1527	14	0.94	0.05	6.71761e-62	hyper	spermvsoocyte	46	0.8598	15	0.037	5	0.16	9	0.1111	8	0.2544	29	0.1476	11	0.5577
1015	chr10	34460030	34460297	268	11	0.84	0.17	1.8791e-22	hyper	spermvsoocyte	13	0.7668	14	0.1506	0	NA	7	0.2107	0	NA	13	0.3054	1	0
1016	chr10	34466180	34466615	436	11	0.82	0.14	3.87621e-23	hyper	spermvszygote	34	0.7289	0	NA	11	0.0909	19	0.3206	4	0.75	10	0.0191	14	0.4115
1017	chr10	34546562	34547361	800	11	0.1	0.94	4.52861e-36	hypo	morulavsicm	30	0.9383	5	0.2	2	0.5	0	NA	3	0.0588	18	0.113	19	0.7895
1018	chr10	34629775	34630365	591	12	0.9	0.36	2.07463e-24	hyper	spermvsoocyte	22	0.857	12	0.3223	0	NA	2	0.9	0	NA	13	0.1376	4	0.2351
1019	chr10	35174735	35174836	102	12	0.59	0.93	3.22937e-19	hypo	2cellvs8cell	18	0.3066	4	0.9565	11	0.7644	16	0.557	12	0.8493	20	0.4699	12	0.8111
1020	chr10	35355002	35355432	431	14	0.31	0.8	7.00106e-30	hypo	spermvsoocyte	38	0.2766	15	0.8172	16	0.5268	19	0.4646	13	0.5517	29	0.4923	29	0.3713
1021	chr10	35380420	35381069	650	19	0.26	0.79	3.33555e-26	hypo	spermvsoocyte	55	0.2407	26	0.7528	10	0.3133	24	0.2197	18	0.2171	58	0.6032	38	0.7845
1022	chr10	35408562	35408981	420	19	0.76	0.45	6.39057e-20	hyper	spermvsoocyte	25	0.7701	19	0.4756	12	0.7274	16	0.5557	17	0.6922	24	0.5947	18	0.4504
1023	chr10	35870262	35870429	168	12	0.64	0.29	8.97879e-22	hyper	8cellvsmorula	12	0.6662	10	0.4857	5	0.2459	9	0.5694	12	0.6482	12	0.2918	10	0.3466
1024	chr10	35939569	35941597	2029	23	0.8	0.11	1.7095e-73	hyper	spermvsoocyte	61	0.8294	23	0.0957	13	0.1461	16	0.1193	21	0.3848	37	0.1279	22	0.555
1025	chr10	35942143	35942834	692	13	0.8	0.24	1.00956e-28	hyper	spermvszygote	24	0.7936	9	0	13	0.2561	6	0.037	3	0.3304	21	0.105	10	0.37
1026	chr10	35953605	35953696	92	17	0.01	0.32	9.99062e-32	hypo	oocytevszygote	18	0.1875	17	0.0178	18	0.295	17	0.2698	13	0.1801	18	0.191	15	0.1307
1027	chr10	36093253	36093983	731	16	0.17	0.93	1.09195e-40	hypo	spermvsoocyte	56	0.1038	18	0.8778	8	0	3	0.6667	6	0.1794	20	0.3853	17	0.5845
1028	chr10	36163963	36164339	377	11	0.93	0.09	1.4161e-45	hyper	spermvsoocyte	14	0.9222	11	0.1142	3	1	2	0.3333	1	0	7	0.1348	4	0.2857
1029	chr10	36190548	36191022	475	10	0.91	0.01	1.06756e-56	hyper	spermvsoocyte	20	0.8874	10	0.0125	8	0.4055	16	0.2098	8	0.625	15	0.121	10	0.45
1030	chr10	36220860	36220965	106	10	0.93	0	1.03922e-43	hyper	spermvsoocyte	10	0.9265	10	0	0	NA	3	0.2222	6	0.1667	8	0.2034	0	NA
1031	chr10	36228544	36229478	935	11	0.97	0.12	1.42748e-46	hyper	spermvszygote	33	0.9419	6	0.206	11	0.0826	12	0.0982	5	0	15	0.0202	4	0.3889
1032	chr10	36232627	36233543	917	11	0.97	0.01	4.22581e-70	hyper	spermvsoocyte	27	0.9367	11	0.0083	5	0.2727	5	0.2962	11	0.3636	16	0.1278	8	0.3291
1033	chr10	36306837	36307814	978	11	0.95	0.16	2.26952e-37	hyper	spermvsoocyte	24	0.9284	11	0.1909	1	0.3333	5	0.4	4	0.25	16	0.2684	5	0.2924
1034	chr10	36326714	36327018	305	12	0.91	0	6.63278e-65	hyper	spermvsoocyte	25	0.8633	12	0	4	0.5318	5	0.18	1	0	16	0.4701	10	0.3
1035	chr10	36344350	36345038	689	15	0.94	0.17	8.56614e-68	hyper	spermvsoocyte	27	0.9302	15	0.1322	3	0.0476	5	0.2	5	1	13	0.0794	8	0.5
1036	chr10	36349461	36350686	1226	21	0.93	0.15	4.87728e-61	hyper	spermvszygote	58	0.9231	12	0.0238	21	0.1071	15	0.3975	15	0.5377	32	0.1694	15	0.2958
1037	chr10	36349603	36350672	1070	12	0.93	0.02	3.25572e-69	hyper	spermvsoocyte	47	0.9093	12	0.0238	12	0.1875	12	0.3302	15	0.5377	28	0.1896	12	0.2921
1038	chr10	36374562	36375622	1061	15	0.68	0.12	8.54767e-26	hyper	spermvsoocyte	43	0.6344	15	0.1583	7	0.3531	14	0.4107	11	0.2267	28	0.359	9	0.558
1039	chr10	36412795	36413421	627	11	0.77	0.15	1.07164e-21	hyper	spermvsoocyte	22	0.7993	11	0.1152	6	0.5107	10	0.428	6	0.0238	17	0.3629	6	0.2414
1040	chr10	36511161	36511766	606	14	0.97	0.03	4.81658e-64	hyper	spermvsoocyte	25	0.946	15	0.0356	4	0.3077	9	0.2592	2	0	10	0.2758	6	0.1667
1041	chr10	36514206	36514944	739	13	0.98	0.24	1.59931e-37	hyper	spermvsoocyte	28	0.9638	17	0.1299	4	0.25	7	0.0143	7	0.0171	16	0.0114	9	0.1852
1042	chr10	36547620	36548301	682	10	0.96	0.18	8.74039e-38	hyper	spermvsoocyte	21	0.921	10	0.0864	0	NA	7	0.0238	1	0	15	0.4367	1	0
1043	chr10	36576068	36576243	176	10	0.44	0.89	2.215e-10	hypo	spermvsoocyte	18	0.5396	11	0.8839	1	1	16	0.4123	0	NA	12	0.5076	11	0.3855
1044	chr10	36622915	36623154	240	11	0.85	0.06	6.534e-32	hyper	spermvszygote	20	0.9235	2	0.9	11	0.0455	10	0.5042	3	0.619	18	0.4161	0	NA
1045	chr10	36648508	36649598	1091	10	0.94	0	1.73891e-65	hyper	spermvsoocyte	22	0.897	10	0	6	0.5	3	0	2	0.1296	16	0.2652	5	0.6889
1046	chr10	36726835	36727495	661	10	0.79	0	1.3333e-43	hyper	spermvsoocyte	24	0.8792	10	0	4	0.25	0	NA	2	0	13	0.021	7	0.3254
1047	chr10	36751972	36752343	372	13	0.88	0.17	1.47814e-40	hyper	spermvsoocyte	37	0.8917	13	0.1334	0	NA	10	0.9444	0	NA	27	0.6157	6	1
1048	chr10	36797997	36798392	396	11	0.87	0.01	1.72248e-49	hyper	spermvsoocyte	24	0.8377	13	0.0579	5	0.1901	7	0.1099	1	0.4286	17	0.2397	0	NA
1049	chr10	36826349	36826413	65	11	0.54	1	8.24238e-16	hypo	spermvsoocyte	15	0.5355	11	1	0	NA	0	NA	0	NA	11	0.6307	4	0.0375
1050	chr10	36905118	36905686	569	12	0.03	0.94	9.25611e-69	hypo	spermvsoocyte	39	0.0096	15	0.9319	4	0.3611	3	0.6667	8	0	27	0.4354	15	0.663
1051	chr10	37003308	37003685	378	10	0.82	0.36	4.49697e-11	hyper	spermvszygote	20	0.861	2	0.6	10	0.2943	8	0.1562	7	0.5582	15	0.621	8	0.3648
1052	chr10	37101993	37102382	390	10	0.01	0.81	7.61791e-51	hypo	spermvsoocyte	29	0.0034	10	0.8483	1	0	7	0.1429	2	0	14	0.611	7	0.8049
1053	chr10	37147235	37147583	349	10	0.97	0	9.60078e-44	hyper	spermvsoocyte	21	0.9664	10	0	3	0	3	0	3	1	13	0.2213	8	0.3055
1054	chr10	37148716	37149601	886	17	0.92	0.03	1.43753e-66	hyper	spermvsoocyte	49	0.9259	18	0.0247	6	0.3333	7	0.4286	8	0.4038	33	0.2417	25	0.6234
1055	chr10	37169521	37170363	843	13	0.98	0.01	7.41122e-70	hyper	spermvsoocyte	35	0.9686	13	0.0059	2	1	1	0	3	0	24	0.2271	16	0.6647
1056	chr10	37410937	37411328	392	11	0.83	0.43	2.40206e-17	hyper	8cellvsmorula	21	0.653	4	0.6389	2	0.5857	9	0.4187	11	0.8419	17	0.3965	13	0.4045
1057	chr10	37441593	37442362	770	13	0.89	0.04	1.68134e-62	hyper	spermvsoocyte	18	0.8456	17	0.0488	6	0	7	0.013	2	0	17	0.2205	8	0.2372
1058	chr10	37501760	37501912	153	10	0.23	0.59	4.28823e-11	hypo	2cellvs8cell	18	0.5778	11	0.6491	6	0.4621	10	0.2978	14	0.7185	14	0.4694	17	0.5778
1059	chr10	37517523	37517838	316	12	0	1	1.98609e-58	hypo	spermvsoocyte	42	0	13	1	0	NA	22	0.5909	11	0.0121	23	0.3316	21	0.1986
1060	chr10	37534050	37534537	488	18	0.12	0.96	7.60372e-51	hypo	spermvsoocyte	34	0.0839	18	0.9444	2	1	8	0.2882	1	0	18	0.4965	2	1
1061	chr10	37559498	37559644	147	10	0.41	0.79	1.82922e-06	hypo	spermvszygote	16	0.4587	3	0.7833	10	0.7986	5	0.5333	8	0.6351	12	0.4391	12	0.4206
1062	chr10	37582835	37583166	332	13	0.39	0.93	1.77129e-23	hypo	morulavsicm	29	0.9423	0	NA	6	0.9583	5	0.26	0	NA	18	0.4337	24	0.8449
1063	chr10	37583888	37584220	333	12	0.85	0	8.45959e-56	hyper	2cellvs8cell	32	0.9454	0	NA	13	0.169	13	0.8462	21	0.3175	17	0.5818	25	0.7648
1064	chr10	37583938	37584022	85	11	0.97	0.02	7.29521e-52	hyper	spermvszygote	19	0.9185	0	NA	11	0.0179	2	1	11	0.6061	13	0.628	21	0.7503
1065	chr10	37585854	37586628	775	12	0.51	0.94	4.25947e-24	hypo	morulavsicm	31	0.9631	3	0.6667	3	0.5897	5	0.52	1	1	26	0.6027	16	0.9189
1066	chr10	37601830	37602427	598	11	0.75	0.14	2.10435e-16	hyper	spermvszygote	27	0.6689	7	0.2313	12	0.1694	13	0.5137	9	0.4025	23	0.3374	18	0.4848
1067	chr10	37622602	37623005	404	10	0.44	0.91	1.36101e-26	hypo	morulavsicm	18	0.6843	3	1	0	NA	5	0.3925	6	0.4524	14	0.4495	10	0.8682
1068	chr10	37773435	37773883	449	10	0	0.72	3.98534e-46	hypo	spermvsoocyte	21	0	10	0.7667	2	0	6	0	9	0	11	0	2	0
1069	chr10	37797297	37797553	257	12	0.41	0.73	9.00061e-07	hypo	morulavsicm	23	0.6805	5	0.6315	3	0.8571	14	0.3289	8	0.2188	18	0.405	15	0.6561
1070	chr10	37911276	37911371	96	13	0.76	0.45	1.82805e-12	hyper	8cellvsmorula	13	0.6539	7	0.6282	8	0.37	7	0.5956	13	0.7242	13	0.4033	12	0.6819
1071	chr10	38037028	38037619	592	13	0.8	0.17	9.056e-25	hyper	spermvsoocyte	23	0.8717	13	0.1513	2	0.4	12	0.223	0	NA	14	0.2213	16	0.3722
1072	chr10	38054741	38055285	545	12	0.1	0.67	9.32348e-20	hypo	morulavsicm	24	0.6591	8	0.0089	5	0.3667	1	0.8	8	0.1439	20	0.0681	16	0.6588
1073	chr10	38054908	38055462	555	13	0.78	0.11	8.59008e-30	hyper	spermvsoocyte	29	0.7476	13	0.0952	5	0.1	2	0.4	6	0.1919	18	0.1201	18	0.6041
1074	chr10	38062957	38063535	579	15	0.95	0.15	3.31611e-58	hyper	spermvsoocyte	33	0.9186	15	0.1467	6	0.3643	7	0	2	0.5	17	0.2002	6	0.2768
1075	chr10	38066238	38066489	252	10	0.09	0.94	1.00613e-39	hypo	morulavsicm	16	0.9161	2	0	6	0.1429	7	0.288	7	0.5306	11	0.1158	11	0.9471
1076	chr10	38066254	38067371	1118	20	0.95	0.24	1.55347e-52	hyper	spermvszygote	48	0.9246	12	0.109	21	0.2185	19	0.2797	8	0.375	18	0.1819	21	0.7226
1077	chr10	38083875	38084604	730	11	0.89	0.18	5.22582e-25	hyper	spermvsoocyte	26	0.8323	13	0.2385	4	0.0227	12	0.253	0	NA	16	0.1854	6	0.5595
1078	chr10	38094510	38095756	1247	13	0.92	0.28	1.4604e-27	hyper	spermvszygote	29	0.9243	9	0.1376	13	0.2474	13	0	4	0.25	21	0.1338	4	0.7
1079	chr10	38116439	38116792	354	11	0.04	0.95	1.34248e-58	hypo	spermvsoocyte	23	0.0309	12	0.9259	15	0.1467	6	0.3032	11	0.4841	8	0.3012	3	0.2917
1080	chr10	38130655	38130757	103	11	0.82	0.42	9.68334e-12	hyper	8cellvsmorula	17	0.6724	5	0.6971	5	0.7636	5	0.5269	11	0.7701	17	0.484	9	0.552
1081	chr10	38141119	38141272	154	10	0.78	0	1.2843e-25	hyper	spermvsoocyte	13	0.8242	11	0	3	0	4	0.4062	7	0.2381	6	0.2311	1	0
1082	chr10	38149494	38149658	165	10	0.16	0.61	1.68147e-16	hypo	morulavsicm	6	0.5625	0	NA	4	0.2104	9	0.1566	4	0.5	11	0.1267	10	0.6677
1083	chr10	38199365	38199569	205	19	0.44	0.77	3.18374e-11	hypo	morulavsicm	12	0.6874	4	0.4	10	0.6929	4	0.8333	16	0.4036	29	0.4253	19	0.7818
1084	chr10	38201365	38201792	428	15	0.8	0.46	1.27699e-16	hyper	8cellvsmorula	21	0.5409	10	0.6465	5	0.6333	13	0.5323	16	0.8202	20	0.5362	10	0.4363
1085	chr10	38216773	38217203	431	12	0.24	0.66	5.40557e-14	hypo	morulavsicm	19	0.7438	5	0.6642	4	0.4166	6	0.6667	9	0.4537	13	0.1898	16	0.7509
1086	chr10	38290555	38291196	642	13	0.86	0.38	1.85175e-16	hyper	spermvszygote	22	0.8887	9	0.8166	14	0.4202	7	0.6937	8	0.4311	18	0.4699	8	0.6083
1087	chr10	38446515	38446574	60	10	0.05	0.42	1.91871e-31	hypo	8cellvsmorula	8	0.6057	10	0.1918	5	0.1429	0	NA	10	0.0513	10	0.3872	4	0.5208
1088	chr10	38490979	38491876	898	12	0.28	0.65	6.05347e-10	hypo	morulavsicm	30	0.8052	6	0	6	0.1643	9	0.0676	4	0.3055	25	0.1802	12	0.679
1089	chr10	38526847	38527526	680	10	0.65	0.04	4.84755e-24	hyper	spermvsoocyte	24	0.7414	10	0.0619	5	0.0952	6	0.1952	6	0.3389	19	0.2322	5	0.5387
1090	chr10	38536191	38536321	131	10	0	1	4.83018e-44	hypo	spermvsoocyte	19	0.0029	10	1	0	NA	5	0.2	0	NA	0	NA	3	0
1091	chr10	38594276	38595008	733	34	0.44	0.77	1.16345e-30	hypo	spermvsoocyte	49	0.3745	34	0.7965	24	0.4348	25	0.6477	23	0.4493	42	0.5629	31	0.5918
1092	chr10	38595212	38595276	65	11	0.12	0.92	5.68792e-45	hypo	spermvsoocyte	13	0.1142	11	0.9116	3	0.0953	4	0.0682	3	1	10	0.4957	1	0.2857
1093	chr10	38970819	38971001	183	20	0	1	2.04215e-106	hypo	spermvsoocyte	38	0.0022	20	1	3	1	0	NA	1	1	17	0.7819	5	0.8
1094	chr10	39007742	39007991	250	12	0.58	0.25	6.28709e-52	hyper	spermvszygote	12	0.6945	10	0.5492	12	0.3234	11	0.4854	10	0.4485	12	0.4555	12	0.4657
1095	chr10	39094205	39094821	617	10	0.91	0.2	1.34851e-22	hyper	spermvsoocyte	22	0.9331	11	0.303	2	0.1579	8	0.0359	5	0.7125	15	0.162	7	0
1096	chr10	39113467	39113781	315	10	0.94	0.07	1.37054e-38	hyper	spermvsoocyte	15	0.9446	10	0.1	6	0.2222	2	1	0	NA	10	0	0	NA
1097	chr10	39273523	39273685	163	11	0.73	0.29	8.67523e-09	hyper	spermvszygote	18	0.7708	9	0.6037	12	0.2865	8	0.4536	2	0.3	13	0.4066	10	0.5075
1098	chr10	39419565	39419827	263	10	0.76	0.09	5.50526e-29	hyper	spermvsoocyte	18	0.7147	10	0.1679	1	0	6	0.0278	6	0.8141	17	0.4027	7	0.4839
1099	chr10	39473081	39473198	118	11	0.31	0.76	1.21837e-20	hypo	spermvsoocyte	11	0.3131	11	0.7836	8	0.6851	11	0.5562	19	0.6501	14	0.5273	14	0.7253
1100	chr10	39519348	39519492	145	11	0.26	0.6	8.46913e-09	hypo	2cellvs8cell	14	0.4014	8	0.185	11	0.2868	12	0.2592	11	0.5904	14	0.2379	8	0.439
1101	chr10	39871076	39872288	1213	12	0.05	0.92	2.21585e-40	hypo	spermvsoocyte	79	0.0434	16	0.9375	9	0.4444	11	0.7127	11	0.1818	41	0.4137	23	0.6714
1102	chr10	39886587	39887437	851	12	0.82	0.39	3.80679e-14	hyper	spermvsoocyte	27	0.8183	14	0.4388	5	0.8	22	0.3879	12	0.1911	24	0.5156	7	0.3903
1103	chr10	39887055	39887797	743	10	0.05	0.46	4.38415e-14	hypo	8cellvsmorula	17	0.7969	9	0.4409	0	NA	12	0.1694	11	0.1277	15	0.4719	7	0.4082
1104	chr10	39891097	39891391	295	11	0.75	0	8.27176e-51	hyper	spermvsoocyte	21	0.7011	11	0	14	0.5336	17	0.3176	17	0.1336	19	0.3347	8	0.3409
1105	chr10	39959133	39959364	232	11	0.8	0.34	5.64245e-18	hyper	oocytevszygote	22	0.735	13	0.7596	14	0.2638	16	0.5409	11	0.533	16	0.5266	15	0.2605
1106	chr10	39959201	39959333	133	10	0.51	0.15	5.57341e-16	hyper	morulavsicm	16	0.7511	9	0.7152	8	0.3575	11	0.5173	8	0.4477	10	0.5408	12	0.2451
1107	chr10	40004402	40005582	1181	11	0.22	0.73	3.84092e-17	hypo	morulavsicm	44	0.893	7	0.7299	5	0.6907	8	0.3671	4	0.7381	23	0.264	16	0.6979
1108	chr10	40049606	40049772	167	10	0.79	0.31	1.09055e-12	hyper	spermvszygote	12	0.7854	4	0.3738	10	0.2492	5	0.4308	7	0.0299	9	0.3454	5	0.5111
1109	chr10	40067444	40067518	75	10	0.78	0.1	1.37635e-23	hyper	spermvszygote	12	0.759	9	0.4155	10	0.0913	3	0.5417	0	NA	13	0.2664	4	0.2262
1110	chr10	40067497	40067591	95	11	0.59	0.18	3.40174e-14	hyper	spermvsoocyte	11	0.6079	11	0.1681	8	0.1768	8	0.3261	3	0.4	11	0.273	6	0.2508
1111	chr10	40094660	40095371	712	12	0.82	0.05	3.75605e-26	hyper	spermvsoocyte	22	0.8637	13	0.1538	3	0.75	3	0	2	0	14	0.2609	7	0.7876
1112	chr10	40108602	40108789	188	10	0.78	0.33	2.65446e-12	hyper	spermvszygote	12	0.7918	8	0	10	0.3383	6	0.1333	8	0.7321	15	0.4143	8	0.3625
1113	chr10	40205862	40207113	1252	14	0.86	0.28	9.48013e-34	hyper	spermvsoocyte	31	0.8833	14	0.2517	8	0.645	13	0.41	8	0.6214	24	0.4628	12	0.5771
1114	chr10	40217986	40218684	699	12	0.94	0.58	4.72449e-18	hyper	spermvszygote	19	0.8987	10	0.1232	12	0.524	9	0.4992	3	0.6667	16	0.4905	4	0.0966
1115	chr10	40302998	40303904	907	10	0.93	0.54	2.04558e-13	hyper	spermvszygote	41	0.8951	12	0	11	0.4569	7	0.453	5	0.8	19	0.2198	12	0.3114
1116	chr10	40461175	40461264	90	11	0.77	0.37	4.75637e-09	hyper	8cellvsmorula	14	0.7549	0	NA	4	0.506	2	0.3875	11	0.8011	15	0.2976	2	0.2
1117	chr10	40536989	40537073	85	13	0.81	0.44	4.57068e-12	hyper	oocytevszygote	11	0.428	15	0.8163	13	0.4728	11	0.5409	10	0.5444	15	0.5746	13	0.5974
1118	chr10	41160608	41160738	131	10	0.2	0.86	8.43636e-36	hypo	morulavsicm	7	0.5143	5	0.4827	0	NA	2	0.3	5	0.5561	14	0.2325	12	0.7059
1119	chr10	41313872	41313998	127	10	0.2	0.84	1.7577e-17	hypo	spermvsoocyte	25	0.2223	10	0.8553	5	0.568	9	0.4423	4	0.7897	17	0.3708	13	0.5447
1120	chr10	41484524	41484705	182	10	0.24	0.98	5.7345e-42	hypo	spermvsoocyte	20	0.2707	10	0.9514	3	0.25	8	0.7625	3	0.8525	16	0.5276	6	0.4548
1121	chr10	41878811	41879125	315	10	0.83	0	9.24913e-38	hyper	spermvsoocyte	15	0.8615	10	0	0	NA	5	0.4167	5	0.32	10	0.34	3	0.6667
1122	chr10	42329779	42329880	102	10	0.15	0.45	3.11539e-09	hypo	spermvszygote	11	0.1578	7	0.4676	11	0.486	11	0.4993	12	0.3105	13	0.3543	12	0.5289
1123	chr10	42341761	42342866	1106	13	0.98	0.28	2.62115e-54	hyper	spermvsoocyte	27	0.944	13	0.2906	5	0.2821	9	0.2556	8	0.925	23	0.1409	6	0.5667
1124	chr10	42421455	42421553	99	12	0.88	0.4	3.40469e-15	hyper	8cellvsmorula	11	0.6274	10	0.5775	0	NA	1	0.6	12	0.817	16	0.3627	8	0.3624
1125	chr10	42499220	42499381	162	17	0.17	0.64	4.95919e-23	hypo	spermvszygote	26	0.1822	9	0.7995	17	0.6215	17	0.4287	24	0.4229	26	0.5717	21	0.4403
1126	chr10	42631480	42631569	90	12	0.32	0.68	1.95817e-12	hypo	morulavsicm	12	0.5709	0	NA	6	0.6667	8	0.6562	2	0.9231	12	0.2488	12	0.64
1127	chr10	42856691	42857064	374	17	0.75	0.41	1.57275e-17	hyper	8cellvsmorula	31	0.4738	0	NA	4	0.65	12	0.7958	17	0.7528	21	0.3791	15	0.6977
1128	chr10	43366501	43367185	685	11	0.95	0.04	3.92402e-61	hyper	spermvsoocyte	18	0.9586	11	0.0909	1	1	4	0.3734	5	0.6	9	0.2327	1	0
1129	chr10	43416917	43417072	156	15	0.09	0.39	3.47952e-10	hypo	8cellvsmorula	20	0.481	6	0.1191	4	0.4583	0	NA	15	0.0933	26	0.4561	0	NA
1130	chr10	44316865	44316945	81	12	0.49	0.8	3.84464e-10	hypo	spermvsoocyte	14	0.5029	12	0.7186	0	NA	2	0.8	12	0.2725	14	0.3781	3	0.7645
1131	chr10	44624306	44624468	163	10	0.97	0.03	8.53677e-51	hyper	spermvsoocyte	18	0.9413	10	0.04	3	0.9444	0	NA	4	0.7419	11	0.3717	4	0.5071
1132	chr10	44782049	44782564	516	13	0.41	0.85	2.64377e-14	hypo	spermvsoocyte	43	0.247	13	0.846	4	0.3675	10	0.4695	23	0.3303	37	0.3876	9	0.3645
1133	chr10	45022781	45023352	572	10	0.04	0.83	2.31822e-47	hypo	morulavsicm	20	0.9211	6	0	3	0.6667	6	0.75	5	0.9	16	0.243	10	0.8197
1134	chr10	45131352	45132867	1516	18	0.88	0.08	1.68036e-56	hyper	spermvsoocyte	40	0.8898	18	0.0486	4	0.55	4	0.1875	3	0.3333	15	0.144	4	0
1135	chr10	45216457	45216514	58	10	0.5	0.94	1.17737e-11	hypo	spermvsoocyte	12	0.5022	10	0.9566	3	0.9333	9	0.5415	6	0.558	10	0.5591	10	0.6586
1136	chr10	45216483	45216642	160	10	0.72	0.4	1.58412e-05	hyper	zygotevs2cell	22	0.3962	10	0.7751	10	0.7139	18	0.4375	9	0.5256	19	0.4051	16	0.469
1137	chr10	45532068	45532122	55	10	0.28	0.76	3.43091e-10	hypo	spermvsoocyte	11	0.2809	10	0.7725	5	0.33	6	0.2778	0	NA	11	0.2707	11	0.295
1138	chr10	45585838	45586412	575	11	0.91	0.06	7.5996e-34	hyper	spermvsoocyte	18	0.93	11	0.0331	5	0.2	4	0.0278	0	NA	7	0.3133	1	0.9091
1139	chr10	45743264	45743723	460	13	0.72	0.12	5.33987e-30	hyper	spermvsoocyte	38	0.8567	13	0.0769	6	0.5	8	0.2375	4	0.25	37	0.2348	11	0.6364
1140	chr10	45745092	45745688	597	10	0.85	0	1.28916e-52	hyper	spermvsoocyte	15	0.8856	13	0	4	1	7	0.4286	4	0.2222	13	0	7	0.5411
1141	chr10	45747359	45748205	847	10	0.59	0.18	5.15508e-24	hyper	spermvsoocyte	17	0.7361	10	0.1388	7	0.1098	12	0.174	10	0.3688	11	0.1416	15	0.2685
1142	chr10	45803520	45803680	161	10	0.76	0.4	3.21823e-08	hyper	8cellvsmorula	17	0.722	0	NA	5	0.5213	9	0.6078	14	0.5088	14	0.3885	10	0.4512
1143	chr10	46054788	46055616	829	11	0.96	0.18	1.70794e-38	hyper	spermvsoocyte	33	0.9366	11	0.1818	3	0.6667	7	0.2832	3	1	17	0.2544	6	0.6552
1144	chr10	46184764	46185278	515	10	0.83	0.39	1.02754e-12	hyper	spermvsoocyte	20	0.8917	13	0.2645	6	0.725	12	0.6391	10	0.465	16	0.3303	10	0.5068
1145	chr10	46227082	46227663	582	10	0.9	0.01	6.17963e-38	hyper	spermvsoocyte	19	0.8691	11	0.0152	6	0.3333	1	0	3	0	15	0.2827	7	0.5048
1146	chr10	46305265	46305491	227	10	0.91	0.25	3.66744e-23	hyper	spermvsoocyte	13	0.8988	10	0.0744	0	NA	3	0	4	0.75	7	0.0774	1	0
1147	chr10	46381248	46381726	479	10	0.05	0.97	1.09687e-32	hypo	spermvsoocyte	30	0.0459	12	0.9833	7	0	9	0.2984	11	0.2746	25	0.4494	7	0.049
1148	chr10	46442343	46442800	458	11	0.87	0.1	1.76704e-30	hyper	spermvszygote	25	0.908	2	0.5	11	0.0923	1	0	0	NA	12	0.0083	7	0.5898
1149	chr10	46622814	46623345	532	12	0.93	0.19	1.16193e-34	hyper	spermvsoocyte	22	0.9061	12	0.1092	5	0.0333	7	0.1008	4	0.25	16	0.1985	7	0.4294
1150	chr10	46654101	46654627	527	13	0.68	0.18	1.3773e-17	hyper	spermvsoocyte	38	0.6858	13	0.2068	21	0.4872	21	0.5915	24	0.5267	33	0.4804	30	0.4737
1151	chr10	46770671	46771100	430	10	0.4	0.09	6.05482e-15	hyper	spermvszygote	13	0.5396	9	0.1671	10	0.1704	12	0.4226	9	0.29	12	0.2307	10	0.2431
1152	chr10	46776716	46777074	359	10	0.79	0.39	7.12259e-22	hyper	8cellvsmorula	10	0.713	5	0.4929	4	0.4697	6	0.4302	10	0.8528	11	0.2775	8	0.5013
1153	chr10	47076980	47077792	813	15	0.97	0	2.89994e-68	hyper	spermvsoocyte	31	0.9526	15	0	4	0.2292	4	0.25	4	0.5	14	0.2056	5	0.2914
1154	chr10	47222505	47223459	955	11	0.84	0.07	4.89083e-37	hyper	spermvsoocyte	40	0.8794	11	0.1091	4	0.5268	11	0.2528	9	0.541	31	0.3324	10	0.2373
1155	chr10	47774163	47775091	929	10	0.91	0.37	9.5939e-22	hyper	8cellvsmorula	11	0.8138	3	0.7917	5	0.6426	5	0.804	10	0.9247	10	0.4158	1	0.8
1156	chr10	48044598	48044810	213	11	0.41	0.83	1.14315e-08	hypo	morulavsicm	15	0.7486	0	NA	0	NA	0	NA	6	1	12	0.3408	11	0.8447
1157	chr10	48064940	48065432	493	12	0.5	0.89	3.83914e-17	hypo	morulavsicm	23	0.7008	9	0.3729	0	NA	9	0.4165	9	0.4077	21	0.4908	14	0.8895
1158	chr10	48179195	48179701	507	13	0.41	0	2.8943e-22	hyper	spermvsoocyte	19	0.4548	13	0	6	0.125	6	0.7045	8	0.2863	23	0.2486	4	0.2592
1159	chr10	48188778	48189031	254	13	0.89	0.25	1.64648e-27	hyper	spermvsoocyte	20	0.9034	14	0.2562	4	0.3917	8	0.1562	3	0.1706	17	0.294	8	0.375
1160	chr10	48327062	48327235	174	16	0.82	0.49	3.7892e-13	hyper	8cellvsmorula	20	0.7734	7	0.685	3	0.6222	12	0.6788	16	0.8221	23	0.5579	21	0.7629
1161	chr10	48679797	48680269	473	10	0.21	0.82	4.25019e-24	hypo	spermvsoocyte	33	0.1814	10	0.8222	4	0.567	5	0.7035	16	0.5023	21	0.2799	23	0.3934
1162	chr10	48858178	48858393	216	19	0.21	0.86	2.73895e-42	hypo	spermvsoocyte	24	0.194	19	0.8949	3	0.1875	8	0.4996	17	0.4384	21	0.3532	7	0.4308
1163	chr10	48898349	48898718	370	15	0.27	0.79	3.04362e-20	hypo	spermvsoocyte	41	0.2005	15	0.8104	11	0.3719	9	0.5295	27	0.5931	28	0.4635	27	0.5238
1164	chr10	48931478	48931675	198	18	0.19	0.92	5.20212e-67	hypo	spermvsoocyte	18	0.1608	18	0.9447	15	0.6905	10	0.3461	12	0.6763	25	0.6309	11	0.5307
1165	chr10	49050979	49051345	367	13	0.13	0.99	1.7467e-55	hypo	spermvsoocyte	25	0.1409	15	0.9917	2	0.6	7	0	2	1	22	0.6322	9	0.6549
1166	chr10	49183190	49183521	332	10	0.21	0.8	7.24373e-21	hypo	morulavsicm	20	0.8419	0	NA	3	0.6667	8	0.5252	2	0.3215	21	0.3556	11	0.6828
1167	chr10	49226028	49226135	108	14	0.22	0.97	2.38616e-42	hypo	spermvsoocyte	27	0.2568	14	0.9653	4	0.3143	17	0.6038	13	0.6824	27	0.5343	21	0.3586
1168	chr10	49403574	49404078	505	11	0.96	0.12	4.33166e-43	hyper	spermvsoocyte	18	0.9656	11	0.0943	4	0.5	6	0.2051	6	0.493	12	0.1296	3	0.6667
1169	chr10	49404569	49404962	394	15	0.52	0.01	0	hyper	spermvsoocyte	18	0.6093	17	0.0121	14	0.0314	17	0.0424	12	0.0222	18	0.117	11	0.205
1170	chr10	49492124	49493157	1034	17	0.86	0.53	3.411e-25	hyper	8cellvsmorula	28	0.8381	7	0.7461	8	0.5138	11	0.3694	18	0.8582	26	0.4373	4	0.3875
1171	chr10	49534530	49534602	73	10	0.22	0.66	2.98653e-09	hypo	2cellvs8cell	14	0.5617	6	0.6511	6	0.4663	13	0.1375	10	0.5955	14	0.2844	14	0.2774
1172	chr10	49694006	49694076	71	11	0.87	0.41	4.76935e-22	hyper	8cellvsmorula	15	0.3548	3	0.8	3	0.7521	8	0.3479	11	0.8115	15	0.4729	7	0.621
1173	chr10	49773945	49774277	333	11	0.66	0.31	1.32826e-07	hyper	spermvszygote	26	0.7312	9	0.4356	11	0.328	6	0.5389	19	0.379	19	0.2966	18	0.391
1174	chr10	50139445	50139967	523	13	0.24	0.88	5.77019e-31	hypo	spermvsoocyte	22	0.2522	14	0.8776	8	0.1532	10	0.2655	5	0.4662	19	0.4757	12	0.5834
1175	chr10	50297147	50297844	698	14	0.92	0.09	3.12917e-67	hyper	spermvsoocyte	24	0.9069	14	0.0612	0	NA	10	0.4386	3	0	19	0.2211	4	0.4583
1176	chr10	50373190	50374445	1256	19	0.94	0	9.48643e-107	hyper	spermvsoocyte	45	0.9319	21	0	12	0.2963	10	0.1743	6	0.6667	27	0.1654	14	0.6104
1177	chr10	50428245	50428419	175	10	0.67	0.35	2.75539e-07	hyper	spermvszygote	19	0.5654	7	0.1253	10	0.311	11	0.316	17	0.3273	19	0.3407	17	0.503
1178	chr10	50639214	50640084	871	17	0.93	0.24	1.02627e-56	hyper	spermvsoocyte	32	0.9109	17	0.1154	10	0.4738	10	0.2745	6	0.6667	11	0.3128	11	0.9455
1179	chr10	50640453	50641436	984	13	0.95	0.25	1.47554e-31	hyper	spermvsoocyte	28	0.8926	14	0.2543	3	0.5397	4	0	4	0.2984	17	0.3008	1	0.8333
1180	chr10	50795658	50795875	218	16	0.84	0.48	9.28975e-19	hyper	spermvsoocyte	19	0.8353	16	0.5188	0	NA	13	0.3658	15	0.7329	14	0.466	19	0.4446
1181	chr10	50795735	50795900	166	14	0.44	0.83	5.72351e-16	hypo	2cellvs8cell	16	0.8517	13	0.5232	3	0.4738	14	0.4397	16	0.8165	14	0.5143	16	0.5246
1182	chr10	51298737	51299284	548	12	0.7	0.07	3.91791e-17	hyper	spermvsoocyte	17	0.6579	12	0.0833	6	0.3444	2	0.2	12	0.0938	18	0.0485	3	0.2353
1183	chr10	51333725	51334230	506	10	0.82	0.28	2.46339e-23	hyper	spermvsoocyte	24	0.8021	10	0.2054	3	0.3333	7	0.2516	10	0.5386	16	0.2776	5	0.3739
1184	chr10	51481284	51482039	756	17	0.84	0.44	1.63335e-29	hyper	spermvsoocyte	23	0.8654	18	0.3211	7	0.6948	10	0.3632	11	0.5857	17	0.3626	12	0.43
1185	chr10	51484367	51485315	949	10	0.93	0	4.52744e-57	hyper	spermvsoocyte	23	0.9667	10	0	5	0.8	11	0.0295	7	0.5918	21	0.204	4	0.4722
1186	chr10	51490392	51491549	1158	11	0.95	0	5.60494e-81	hyper	spermvsoocyte	18	0.9295	11	0	5	0.41	9	0.1444	6	0.5	16	0.1642	4	0.125
1187	chr10	51823927	51824630	704	17	0.95	0.07	1.13955e-58	hyper	spermvsoocyte	26	0.9507	19	0.075	4	0.2582	3	0.3333	0	NA	21	0.0901	4	0.45
1188	chr10	51857118	51857918	801	12	0.9	0.12	8.19198e-45	hyper	spermvsoocyte	25	0.9247	12	0.1067	4	0.5893	5	0.2111	3	0.0667	18	0.1355	2	0
1189	chr10	51870172	51870674	503	11	0.78	0.18	7.24038e-14	hyper	spermvszygote	31	0.7218	3	0.7222	12	0.1576	19	0.2111	10	0.2967	25	0.3317	9	0.4098
1190	chr10	51874443	51875375	933	11	0.92	0.08	4.17399e-50	hyper	spermvsoocyte	25	0.8816	11	0.1065	2	0.8	4	0.1	7	0.4286	18	0.1369	10	0.5096
1191	chr10	51886405	51887894	1490	13	0.94	0.34	2.42901e-30	hyper	spermvszygote	45	0.9231	7	0.4286	13	0.29	18	0.3604	6	0.4848	28	0.4405	8	0.2438
1192	chr10	51931076	51931470	395	10	0.31	0.94	3.38216e-17	hypo	spermvsoocyte	43	0.3564	10	0.9	18	0.5535	10	0.1813	14	0.7071	41	0.3224	10	0.3381
1193	chr10	52007463	52008316	854	12	0.48	0.99	1.52368e-48	hypo	morulavsicm	40	0.8856	7	0.6857	7	0.4286	0	NA	1	0	29	0.488	17	0.9328
1194	chr10	52116956	52117301	346	10	0	0.63	7.37432e-58	hypo	8cellvsmorula	17	0.0047	10	0.28	5	0.0786	1	0	10	0	18	0.6775	10	0.3737
1195	chr10	52164701	52165292	592	11	0.92	0.11	1.01534e-29	hyper	spermvsoocyte	22	0.9349	11	0.1212	0	NA	6	0.3889	1	0	10	0.2792	4	0.484
1196	chr10	52175307	52175944	638	11	0.9	0.02	1.08588e-60	hyper	spermvsoocyte	31	0.8558	11	0.016	8	0.4018	2	0.1834	6	0.3333	25	0.18	14	0.4016
1197	chr10	52189247	52190325	1079	14	0.92	0.07	5.76002e-49	hyper	spermvsoocyte	32	0.9302	14	0.0714	5	0.42	12	0.2472	5	0.0212	19	0.2658	4	0.4167
1198	chr10	52222679	52223178	500	11	0.93	0.11	4.04971e-43	hyper	spermvszygote	24	0.9133	0	NA	11	0.0846	8	0.1945	10	0.4449	13	0.2397	3	1
1199	chr10	52227071	52227595	525	10	0.96	0.04	6.17991e-58	hyper	spermvsoocyte	21	0.9516	10	0.0356	2	0.15	7	0.3367	2	1	7	0.1143	7	0.2857
1200	chr10	52238885	52239349	465	11	0.82	0.21	1.23553e-30	hyper	spermvszygote	18	0.8646	10	0.2265	12	0.1539	6	0.2922	4	0.463	12	0.2591	8	0.5269
1201	chr10	52252840	52254161	1322	14	0.97	0	2.10999e-84	hyper	spermvsoocyte	65	0.916	14	0	15	0.5143	6	0.375	6	0.3748	29	0.1908	10	0.5504
1202	chr10	52258164	52258645	482	15	0.9	0.15	5.77783e-38	hyper	spermvsoocyte	37	0.931	15	0.1714	15	0.1911	10	0	1	0.0217	9	0.1463	7	0.4286
1203	chr10	52290559	52291400	842	10	0.9	0.16	8.98067e-41	hyper	spermvsoocyte	24	0.9042	11	0.0909	1	1	4	0	9	0.1481	13	0.2815	4	0.5833
1204	chr10	52382749	52383850	1102	11	0.93	0.08	2.40316e-39	hyper	spermvsoocyte	26	0.9188	15	0.1378	5	0.4893	5	0	2	0.2334	16	0.155	8	0.5354
1205	chr10	52407406	52407543	138	10	0.94	0.27	1.29396e-18	hyper	spermvszygote	19	0.958	3	1	10	0.2623	0	NA	6	0.8333	3	0.2857	5	0.6
1206	chr10	52442879	52442932	54	10	0.32	0.75	1.73854e-15	hypo	morulavsicm	13	0.2507	10	0.2388	0	NA	3	0.5	13	0.217	13	0.3086	10	0.7204
1207	chr10	52443000	52443122	123	11	0.45	0.89	1.69754e-10	hypo	spermvsoocyte	14	0.4482	11	0.8942	2	0.2857	6	0.4474	11	0.6377	19	0.4789	13	0.5257
1208	chr10	52649503	52650291	789	11	0.8	0.05	7.79179e-30	hyper	spermvsoocyte	25	0.8171	12	0.0833	6	0.4127	5	0.0786	16	0.1648	8	0.2838	5	0
1209	chr10	52797735	52798270	536	13	0.54	0.2	1.4849e-12	hyper	oocytevszygote	16	0.7286	14	0.6358	14	0.231	11	0.3748	10	0.4709	16	0.4153	8	0.6022
1210	chr10	52797756	52798338	583	12	0.73	0.17	9.40604e-41	hyper	spermvszygote	19	0.6969	14	0.5304	12	0.1525	13	0.4378	9	0.543	19	0.4896	7	0.772
1211	chr10	52839675	52839773	99	12	0.79	0.41	5.4772e-17	hyper	8cellvsmorula	15	0.7983	7	0.7806	2	0.8167	5	0.3836	14	0.721	12	0.4453	8	0.4121
1212	chr10	52853251	52853905	655	14	0.6	0.22	1.92524e-11	hyper	spermvszygote	22	0.5478	10	0.5273	16	0.2328	13	0.5235	7	0.6477	17	0.5197	12	0.3725
1213	chr10	52862165	52862301	137	10	0.14	0.92	1.38842e-24	hypo	spermvsoocyte	18	0.1557	10	0.9375	7	0.3933	11	0.3485	10	0.497	12	0.3691	12	0.302
1214	chr10	52899344	52899638	295	10	0.26	0.92	7.01196e-17	hypo	spermvsoocyte	28	0.2437	10	0.9286	6	0.5333	3	0.1	2	1	15	0.7485	0	NA
1215	chr10	53377039	53377865	827	12	0.13	0.92	4.14004e-42	hypo	morulavsicm	24	0.8944	10	0.3083	3	0	13	0.4303	10	0.3674	26	0.1115	16	0.6724
1216	chr10	53394072	53394496	425	11	0.92	0	4.69557e-57	hyper	spermvsoocyte	19	0.9256	11	0	0	NA	0	NA	0	NA	10	0.0143	7	0
1217	chr10	53450427	53450861	435	11	0.65	0.18	3.50846e-12	hyper	spermvsoocyte	41	0.6476	11	0.2164	7	0	13	0.1824	12	0.4604	32	0.2958	24	0.3519
1218	chr10	53451723	53451970	248	10	0.96	0.12	2.17767e-40	hyper	spermvsoocyte	18	0.9259	10	0.1429	2	0.1666	5	0	6	0	5	0.19	8	0.75
1219	chr10	53472717	53472770	54	11	0.53	0.9	1.97976e-21	hypo	morulavsicm	10	0.5429	4	0.3972	3	0.8	5	0.2333	6	0.8666	11	0.5647	11	0.8261
1220	chr10	53494495	53495112	618	11	0.98	0.07	6.16582e-71	hyper	spermvsoocyte	14	0.9757	12	0.0871	5	0.18	4	0.75	2	0.5	10	0.1931	1	0
1221	chr10	53506532	53507065	534	11	0.95	0.01	1.21326e-74	hyper	spermvsoocyte	19	0.9284	11	0.0048	1	0.9565	4	0.0833	1	1	7	0.4638	3	0
1222	chr10	53616090	53616314	225	11	0.74	0.16	1.43665e-17	hyper	spermvsoocyte	19	0.774	12	0.1146	5	0.5615	4	0.2774	7	0.6215	14	0.4372	6	0.7111
1223	chr10	53628451	53629301	851	10	0.88	0.03	9.10239e-41	hyper	spermvsoocyte	25	0.932	10	0.0167	0	NA	13	0.2736	13	0.4798	19	0.3249	9	0.4716
1224	chr10	53634796	53635901	1106	12	0.75	0.07	8.87281e-32	hyper	spermvsoocyte	21	0.8067	13	0.0962	4	0.4241	9	0.0752	7	0.3241	14	0.1432	8	0.5062
1225	chr10	53650537	53651175	639	10	0.84	0	1.23246e-72	hyper	spermvsoocyte	21	0.8903	10	0	3	0.6667	6	0.1053	7	0.194	17	0.2452	3	0.4849
1226	chr10	53790331	53790935	605	15	0.65	0.18	3.8411e-20	hyper	spermvsoocyte	19	0.7483	15	0.1979	5	0.5044	12	0.2473	9	0.3706	15	0.23	14	0.4992
1227	chr10	53790705	53790935	231	12	0.21	0.62	6.80583e-19	hypo	morulavsicm	14	0.6704	13	0.2283	5	0.5044	9	0.2279	8	0.4169	12	0.1625	13	0.5375
1228	chr10	53804006	53804674	669	11	0.92	0.01	1.43328e-49	hyper	spermvsoocyte	33	0.8661	12	0.0167	1	0	2	0.6193	3	0.3333	17	0.2434	6	0.4815
1229	chr10	53893763	53894865	1103	10	0.93	0.17	2.39081e-33	hyper	spermvszygote	22	0.9054	6	0	10	0.1571	10	0.145	6	0.4848	15	0.0659	10	0.1286
1230	chr10	53953956	53954898	943	11	0.91	0.19	4.86787e-29	hyper	spermvsoocyte	28	0.9196	11	0.101	2	0.8572	3	0	4	0.25	18	0.1993	6	0.3333
1231	chr10	53966516	53966894	379	10	0	0.75	1.58333e-59	hypo	morulavsicm	39	0.004	20	0.1071	7	0	15	0.0167	6	0.0238	25	0.0044	15	0.3678
1232	chr10	54000740	54001680	941	14	0.96	0.1	6.07741e-62	hyper	spermvsoocyte	27	0.9431	14	0.1085	6	0.5139	4	0	6	0.1667	14	0.3639	5	0.9143
1233	chr10	54027270	54028814	1545	20	0.83	0.06	1.72519e-71	hyper	spermvsoocyte	39	0.8878	21	0.0802	9	0.7863	11	0.0822	10	0.2705	22	0.1455	9	0.5412
1234	chr10	54038957	54039871	915	12	0.92	0.02	1.24352e-84	hyper	spermvsoocyte	13	0.9238	12	0.0202	4	0.1	8	0.318	8	0.504	17	0.277	4	0
1235	chr10	54039849	54040669	821	11	0.95	0.05	2.04236e-55	hyper	spermvszygote	25	0.9265	8	0.3304	11	0.0364	2	0.125	3	0	18	0.2895	7	0.2857
1236	chr10	54051258	54051545	288	11	0.95	0.1	2.54898e-43	hyper	spermvsoocyte	19	0.9571	11	0.0949	0	NA	7	0.2245	4	0	15	0.1504	5	0
1237	chr10	54090237	54091272	1036	14	0.96	0.16	5.01743e-48	hyper	spermvszygote	52	0.9409	6	0	14	0.1498	14	0.1305	6	0	21	0.4564	12	0.7583
1238	chr10	54149634	54150409	776	11	0.94	0.17	4.00947e-37	hyper	spermvsoocyte	29	0.9627	11	0.0909	5	0	6	0	4	0	18	0.1694	5	0.4909
1239	chr10	54175587	54176035	449	10	0.9	0.01	1.12256e-41	hyper	spermvsoocyte	32	0.9295	11	0.0182	5	0.6	8	0.725	3	0	14	0.1084	3	0.3333
1240	chr10	54239172	54240014	843	20	0.78	0.02	1.42928e-66	hyper	spermvsoocyte	51	0.7253	22	0.0151	10	0.1429	1	0	5	0.4294	15	0.2529	3	0.3333
1241	chr10	54253492	54254110	619	10	0.93	0.2	2.928e-32	hyper	spermvsoocyte	20	0.9234	10	0.1845	6	0.6042	7	0.3261	1	0	13	0.0706	6	0.1522
1242	chr10	54268637	54269790	1154	10	0.97	0.37	1.25765e-21	hyper	spermvszygote	24	0.9216	5	0.175	10	0.3883	6	0.3611	2	0	13	0.2339	6	0.7349
1243	chr10	54287442	54287932	491	11	0.83	0.04	7.36289e-47	hyper	spermvsoocyte	20	0.8	11	0.0232	1	0.9231	6	0	4	0	12	0.3868	6	0.6
1244	chr10	54489804	54490492	689	10	0.76	0.24	1.18792e-14	hyper	spermvsoocyte	15	0.8137	11	0.2798	9	0.3602	7	0.2943	5	0.0462	11	0.3986	10	0.7279
1245	chr10	54613448	54614150	703	11	0.9	0.25	4.52942e-39	hyper	spermvsoocyte	22	0.8822	12	0.125	8	0.5	8	0.0536	2	0	18	0.1056	5	0.48
1246	chr10	54672912	54673542	631	14	0.91	0.06	1.35748e-55	hyper	spermvsoocyte	25	0.891	14	0.0906	7	0.1943	10	0.1679	8	0.1833	18	0.3344	2	0
1247	chr10	54699231	54699807	577	19	0.95	0.03	1.40968e-85	hyper	spermvsoocyte	33	0.9539	19	0.0526	8	0.5417	0	NA	3	0.0445	13	0.2872	9	0.127
1248	chr10	54726428	54726927	500	15	0.76	0.3	8.19432e-23	hyper	spermvszygote	21	0.7455	3	0.9047	16	0.2453	7	0.1429	16	0.3177	18	0.2615	9	0.4386
1249	chr10	54753586	54754342	757	10	0.85	0.22	2.32614e-21	hyper	spermvsoocyte	30	0.9109	10	0.1917	6	0.7778	4	0.25	3	0.3333	16	0.0505	6	0.6778
1250	chr10	55143449	55143498	50	10	0.71	0.21	4.54429e-12	hyper	spermvsoocyte	10	0.6722	10	0.2079	0	NA	10	0.4519	5	0.3611	10	0.5824	8	0.3344
1251	chr10	55165120	55166286	1167	10	0.83	0.07	1.91662e-25	hyper	spermvszygote	31	0.8956	6	0.2	10	0.053	14	0.2361	9	0.5556	25	0.1694	7	0.2245
1252	chr10	55183426	55183897	472	10	0.92	0.15	2.46413e-29	hyper	spermvsoocyte	16	0.9112	11	0.1061	1	1	2	0	4	0.25	8	0.1315	1	1
1253	chr10	55201965	55202799	835	16	0.96	0.13	1.68742e-62	hyper	spermvsoocyte	27	0.9217	16	0.1341	5	0.0182	2	0	2	0.5	14	0.2162	9	0.8762
1254	chr10	55209990	55210385	396	11	0.93	0.07	1.24933e-58	hyper	spermvsoocyte	20	0.9271	11	0.097	0	NA	4	0.2971	5	0.4	11	0.2345	5	0.8
1255	chr10	55212287	55212850	564	10	0.79	0.2	4.88773e-19	hyper	spermvszygote	23	0.803	5	0.1167	10	0.1386	5	0.2889	8	0.279	25	0.2684	8	0.4539
1256	chr10	55234103	55234632	530	11	0.89	0.06	9.17046e-36	hyper	spermvsoocyte	16	0.91	11	0.081	5	0.5821	7	0.1365	5	0	15	0.2706	4	0.3222
1257	chr10	55236478	55237155	678	10	0.97	0.04	1.78467e-50	hyper	spermvsoocyte	18	0.9625	10	0.05	1	1	5	0.4727	2	0.6764	16	0.2025	2	0
1258	chr10	55266618	55267048	431	10	0.91	0.16	3.76609e-27	hyper	spermvsoocyte	15	0.9204	10	0.1667	3	0.9524	2	0	1	1	12	0.2442	2	1
1259	chr10	55366847	55367758	912	14	0.92	0.05	6.08235e-59	hyper	spermvsoocyte	45	0.9192	14	0.0714	3	0.6667	8	0.5833	5	0.5692	20	0.3275	5	0
1260	chr10	55368866	55368935	70	12	0.93	0.51	1.61114e-13	hyper	oocytevszygote	13	0.5431	13	0.9362	12	0.4977	13	0.501	8	0.6448	13	0.6055	12	0.5366
1261	chr10	55402338	55402573	236	11	0.85	0.21	2.66923e-26	hyper	spermvszygote	26	0.7841	12	0.6312	11	0.1789	8	0.5433	10	0.6331	27	0.4441	20	0.5783
1262	chr10	55443852	55443941	90	11	0.26	0.6	5.19715e-16	hypo	morulavsicm	11	0.4347	3	0.3244	9	0.3577	6	0.5358	10	0.367	11	0.2348	11	0.6815
1263	chr10	55537220	55537479	260	10	0.28	0.88	1.41412e-11	hypo	spermvsoocyte	20	0.1943	12	0.8861	4	0.45	18	0.6735	6	0.2477	8	0.5243	13	0.5146
1264	chr10	55650720	55650819	100	11	0.61	0	1.02201e-24	hyper	spermvsoocyte	11	0.6489	13	0	1	0	0	NA	7	0.0245	13	0.4519	5	0.2733
1265	chr10	55680651	55680760	110	10	0.78	0.42	6.0491e-08	hyper	8cellvsmorula	14	0.6535	0	NA	0	NA	0	NA	10	0.783	12	0.5029	11	0.561
1266	chr10	55944746	55945462	717	10	0.84	0.1	1.00762e-28	hyper	spermvsoocyte	37	0.9213	10	0.1167	0	NA	3	0.4667	9	0.7407	18	0.3671	0	NA
1267	chr10	55945819	55946199	381	11	0.61	0.22	7.03278e-16	hyper	spermvsoocyte	16	0.7195	11	0.197	6	0.4213	7	0.3484	8	0.4954	15	0.1795	8	0.3309
1268	chr10	56001854	56002954	1101	13	0.99	0.06	7.16306e-78	hyper	spermvsoocyte	35	0.9619	13	0.0846	6	0.5938	7	0.2835	11	0.876	24	0.228	14	0.2857
1269	chr10	56004965	56006004	1040	11	0.78	0	2.24009e-39	hyper	spermvsoocyte	34	0.7027	12	0	2	0.5	7	0.2333	4	0.0903	14	0.0619	8	0.1083
1270	chr10	56029509	56030692	1184	11	0.91	0.31	2.98647e-30	hyper	spermvsoocyte	24	0.8996	11	0.331	3	0.5556	4	0	6	0.3333	15	0.2028	7	0.4048
1271	chr10	56092092	56092708	617	12	0.93	0	9.77934e-69	hyper	spermvsoocyte	17	0.8877	12	0	2	0.4526	5	0	4	0	9	0.152	2	0.5
1272	chr10	56116561	56116692	132	12	0.67	0.14	9.13417e-33	hyper	spermvsoocyte	18	0.7804	12	0.1671	12	0.2999	7	0.3045	9	0.5936	16	0.3136	9	0.3256
1273	chr10	56189465	56190118	654	13	0.58	0.05	8.82477e-21	hyper	spermvsoocyte	33	0.5771	15	0.0278	8	0.369	5	0.1222	1	0	22	0.0941	2	0
1274	chr10	56211060	56211482	423	11	0.89	0.18	3.88014e-38	hyper	spermvsoocyte	17	0.8849	11	0.1186	3	1	1	0.1429	0	NA	8	0.0289	7	0.2857
1275	chr10	56236515	56236775	261	13	0.92	0.12	2.37509e-34	hyper	spermvsoocyte	25	0.9124	13	0.1538	3	1	3	0	4	0.5	14	0.1963	0	NA
1276	chr10	56270529	56271700	1172	14	0.91	0.08	3.62728e-58	hyper	spermvsoocyte	22	0.9222	15	0.0667	1	0	6	0.1852	8	0.1144	10	0.0762	6	0.3704
1277	chr10	56308268	56309263	996	11	0.96	0	8.08359e-74	hyper	spermvsoocyte	30	0.9134	11	0	7	0.4286	4	0.25	7	0.5612	16	0.0238	4	0.15
1278	chr10	56404171	56404573	403	11	0.87	0.11	1.63398e-35	hyper	spermvsoocyte	13	0.8919	11	0.1212	2	0.25	2	0.6713	0	NA	10	0.4141	3	0
1279	chr10	56694040	56694755	716	16	0.68	0.22	3.40344e-52	hyper	spermvsoocyte	22	0.691	16	0.1506	16	0.35	18	0.3048	19	0.3961	21	0.1636	16	0.2575
1280	chr10	56694116	56694421	306	10	0.74	0.43	2.91575e-15	hyper	spermvszygote	15	0.6878	11	0.1797	10	0.3712	11	0.3186	14	0.3946	15	0.2078	13	0.2861
1281	chr10	56801941	56802075	135	12	0.2	0.7	8.66477e-20	hypo	2cellvs8cell	21	0.4328	8	0.5935	12	0.2466	12	0.1907	16	0.5485	16	0.3344	15	0.3439
1282	chr10	56835762	56836388	627	10	0.94	0.39	1.36864e-30	hyper	8cellvsmorula	25	0.8469	8	0.1364	8	0.2487	15	0.4646	13	0.9394	17	0.3176	9	0.4359
1283	chr10	56864874	56865314	441	11	0.95	0	2.43442e-94	hyper	spermvsoocyte	21	0.9383	11	0	4	0.9643	7	0	1	0	11	0.4165	5	0
1284	chr10	56884183	56885325	1143	13	0.86	0.34	1.14796e-24	hyper	spermvsoocyte	27	0.9292	14	0.3371	1	1	9	0.0923	7	0.5429	16	0.1801	11	0.2288
1285	chr10	56901466	56901992	527	10	0.89	0.09	8.50085e-28	hyper	spermvsoocyte	19	0.9151	10	0.1154	0	NA	7	0.5714	0	NA	14	0.3461	0	NA
1286	chr10	56908334	56909178	845	16	0.76	0.25	4.02368e-20	hyper	spermvsoocyte	34	0.8387	20	0.1795	12	0.4643	7	0.3061	11	0.4795	23	0.3077	21	0.6
1287	chr10	56908720	56909098	379	10	0.34	0.86	1.55142e-27	hypo	morulavsicm	18	0.8063	6	0.2424	4	0.4822	4	0.3214	6	0.3903	13	0.3307	11	0.701
1288	chr10	56989909	56990292	384	11	0.83	0.18	2.49076e-19	hyper	spermvsoocyte	21	0.8153	11	0.2053	4	0.825	5	0.35	7	0.2222	18	0.3408	7	0.6092
1289	chr10	57013597	57014389	793	11	0.95	0.15	2.92095e-31	hyper	spermvszygote	19	0.9328	5	0	11	0.1423	11	0.3125	1	1	9	0.0778	6	0.6667
1290	chr10	57077208	57078103	896	10	0.94	0.03	8.31556e-58	hyper	spermvsoocyte	22	0.9069	10	0.0231	0	NA	3	0.1764	4	0.75	10	0.0849	4	0.0961
1291	chr10	57078470	57079492	1023	11	0.9	0.18	1.19594e-36	hyper	spermvsoocyte	26	0.8557	11	0.2084	2	0.5	5	0.52	8	0.251	15	0.1595	6	0.4754
1292	chr10	57135424	57136429	1006	14	0.92	0.05	1.14125e-61	hyper	spermvsoocyte	33	0.9527	14	0.0714	3	0.6667	12	0.3021	8	0.5	15	0.1011	5	0.3333
1293	chr10	57152811	57154099	1289	13	0.92	0.2	1.22654e-37	hyper	spermvsoocyte	28	0.919	16	0.15	2	0.4583	12	0.0833	7	0.4234	17	0.1258	13	0.4861
1294	chr10	57207349	57207969	621	11	0.87	0.19	4.17386e-22	hyper	spermvszygote	26	0.9063	0	NA	12	0.1333	2	0.1363	5	0.4	6	0.5259	0	NA
1295	chr10	57252423	57252783	361	13	0.35	0.76	1.09675e-08	hypo	spermvsoocyte	31	0.2803	13	0.7483	21	0.4236	10	0.4873	24	0.5268	25	0.3773	11	0.6346
1296	chr10	57347534	57347891	358	12	0.92	0.08	1.08289e-47	hyper	spermvsoocyte	20	0.8802	12	0.0833	4	0.6	2	0	4	0.5	2	0	11	0.7362
1297	chr10	57368849	57369645	797	14	0.79	0.08	1.2244e-44	hyper	spermvsoocyte	24	0.7962	16	0.0782	6	0.6905	10	0.4619	7	0.3089	19	0.1956	8	0.7343
1298	chr10	57420901	57421872	972	12	0.96	0.02	1.15144e-75	hyper	spermvsoocyte	23	0.9511	12	0.0185	1	0	3	0	0	NA	15	0.098	1	0.6
1299	chr10	57504620	57504760	141	10	0.91	0.33	4.01559e-28	hyper	8cellvsmorula	12	0.5923	0	NA	5	0.72	0	NA	14	0.5638	13	0.3714	5	0.0286
1300	chr10	57523332	57523397	66	12	0.35	0.77	1.52914e-16	hypo	morulavsicm	8	0.5134	7	0.4802	4	0.25	6	0.127	10	0.4824	12	0.3516	12	0.7103
1301	chr10	57529422	57530233	812	13	0.93	0.01	3.66642e-77	hyper	spermvsoocyte	23	0.8967	14	0.0079	3	0.0575	7	0.1786	3	0.3333	11	0.2388	7	0.2857
1302	chr10	57532759	57533824	1066	27	0.97	0.12	6.34692e-116	hyper	spermvsoocyte	51	0.9546	27	0.1111	3	0	8	0.0417	6	1	19	0.086	9	0.2356
1303	chr10	57551672	57552140	469	10	0.79	0.26	8.81837e-13	hyper	spermvszygote	17	0.8676	8	0.0357	12	0.2121	1	0	1	0	10	0.2412	3	0.6667
1304	chr10	57584230	57584563	334	11	0.92	0.3	2.81309e-20	hyper	spermvszygote	19	0.8987	0	NA	11	0.2073	0	NA	0	NA	9	0.1622	0	NA
1305	chr10	57594769	57595160	392	12	0.91	0.01	2.64242e-66	hyper	spermvsoocyte	19	0.9167	12	0.0064	1	0	2	0.25	2	0.0263	19	0.0365	6	0.3602
1306	chr10	57680216	57681027	812	12	0.94	0.05	1.62616e-48	hyper	spermvsoocyte	34	0.9487	12	0.044	5	0.2	7	0.0612	3	0.3333	21	0.2443	14	0.6429
1307	chr10	57683951	57685144	1194	16	0.88	0.16	1.80669e-52	hyper	spermvsoocyte	36	0.8786	18	0.1242	3	0.1932	14	0.3998	3	0.3333	24	0.1468	5	0.2025
1308	chr10	57717754	57717880	127	11	0.5	0.8	2.43029e-12	hypo	morulavsicm	17	0.8186	12	0.5524	7	0.534	12	0.4863	14	0.5891	15	0.3933	13	0.7332
1309	chr10	57738186	57738745	560	11	0.87	0.5	2.37203e-13	hyper	spermvsoocyte	14	0.8743	16	0.3023	4	0.7	7	0.4786	3	0.0417	13	0.3335	3	0.2718
1310	chr10	57772491	57773228	738	26	0.03	1	3.62698e-121	hypo	spermvsoocyte	103	0.0073	29	1	7	0.9429	9	0.4667	7	1	51	0.7512	26	0.5274
1311	chr10	57835932	57836180	249	19	0.84	0.2	1.55672e-40	hyper	spermvszygote	30	0.7706	11	0.4659	19	0.2465	11	0.4043	12	0.6991	21	0.2681	7	0.2619
1312	chr10	57863784	57864062	279	10	0.93	0.12	6.63872e-24	hyper	spermvsoocyte	18	0.9123	10	0.1	0	NA	3	0	0	NA	15	0.2007	2	1
1313	chr10	57917680	57918213	534	12	0.93	0.02	6.39071e-64	hyper	spermvsoocyte	22	0.933	12	0.0069	1	1	1	0	2	1	11	0.0452	5	0
1314	chr10	57963069	57963243	175	10	0.77	0.12	1.28769e-30	hyper	spermvsoocyte	13	0.808	10	0.0789	0	NA	0	NA	6	0.3667	5	0.1391	7	0
1315	chr10	57999928	58000544	617	13	0.92	0	8.65094e-66	hyper	spermvsoocyte	34	0.8862	13	0	12	0.0879	9	0.0251	9	0.3235	24	0.3213	19	0.6018
1316	chr10	58000298	58000461	164	10	0.88	0.04	2.41437e-46	hyper	spermvszygote	14	0.8912	6	0	10	0.0533	6	0.0377	5	0.5822	13	0.2702	8	0.525
1317	chr10	58020132	58020684	553	10	0.94	0.15	2.88514e-39	hyper	spermvsoocyte	15	0.9592	10	0.11	3	0.8333	4	0.5312	3	0.6667	13	0.129	3	0.3155
1318	chr10	58022073	58022891	819	10	0.89	0.1	2.45056e-40	hyper	spermvsoocyte	31	0.8384	10	0.0964	11	0.2076	18	0.1111	7	0	18	0.1268	4	0.575
1319	chr10	58023882	58024992	1111	11	0.4	0.05	1.29133e-12	hyper	spermvsoocyte	36	0.4411	11	0.0779	6	0.466	15	0.0111	4	0	31	0.0984	17	0.1263
1320	chr10	58047039	58048403	1365	13	0.91	0.12	1.21864e-45	hyper	spermvsoocyte	38	0.94	14	0.0747	4	0	16	0.3576	9	0.3349	18	0.119	17	0.2613
1321	chr10	58067148	58068123	976	12	0.86	0.03	2.23825e-46	hyper	spermvsoocyte	25	0.8417	13	0.0385	6	0.3125	5	0.0815	10	0.5778	17	0.2984	4	0.25
1322	chr10	58094442	58094840	399	16	0.82	0.04	3.12796e-79	hyper	spermvsoocyte	20	0.8088	16	0.0502	12	0.0803	14	0.0095	7	0.2338	18	0.0806	13	0.4136
1323	chr10	58100361	58100700	340	10	0.91	0.05	1.19069e-48	hyper	spermvsoocyte	14	0.9081	10	0.0683	4	0	4	0.3195	2	0	13	0.2388	5	0.2
1324	chr10	58113025	58113809	785	11	0.87	0.19	1.59462e-32	hyper	spermvszygote	19	0.8745	5	0.2533	11	0.2074	10	0.2268	5	0.425	16	0.1876	5	0.3838
1325	chr10	58133421	58135078	1658	21	0.68	0.08	3.94079e-52	hyper	spermvsoocyte	50	0.7379	22	0.0557	16	0.1852	24	0.1732	15	0.2852	40	0.1916	21	0.3752
1326	chr10	58136219	58136970	752	12	0.84	0	1.10672e-77	hyper	spermvsoocyte	24	0.8194	12	0	7	0.3393	16	0.086	4	0.2037	17	0.1192	9	0.4338
1327	chr10	58146150	58146376	227	16	0.73	0.34	1.00399e-20	hyper	spermvsoocyte	25	0.7622	16	0.2748	7	0.3857	15	0.4737	15	0.4337	20	0.4459	16	0.5712
1328	chr10	58158428	58159414	987	14	0.96	0.26	2.07506e-72	hyper	spermvsoocyte	22	0.9116	14	0.2626	4	0.4182	6	0.1146	5	0.4	17	0.3456	4	0.2796
1329	chr10	58184727	58186943	2217	22	0.85	0.07	3.59142e-72	hyper	spermvsoocyte	46	0.8949	22	0.0944	13	0.433	9	0.2424	6	0.2259	28	0.1916	9	0.3488
1330	chr10	58219581	58220318	738	10	0.95	0.25	3.13919e-27	hyper	spermvszygote	29	0.9019	10	0.1	10	0.2667	3	0	2	0	10	0.1364	9	0.2222
1331	chr10	58222202	58222986	785	10	0.87	0.12	8.87104e-38	hyper	spermvsoocyte	14	0.8759	11	0.0909	2	0	5	0.2875	8	0	5	0.2	8	0.2694
1332	chr10	58259179	58260362	1184	11	0.94	0.13	1.34333e-45	hyper	spermvsoocyte	28	0.9395	11	0.0944	4	0.25	2	0.5	5	0.4	9	0.3222	9	0.1234
1333	chr10	58260667	58260942	276	10	0.73	0	2.02708e-41	hyper	spermvsoocyte	11	0.8277	11	0	3	0	2	0	0	NA	3	0	1	1
1334	chr10	58287097	58287565	469	10	0.96	0.13	1.01536e-46	hyper	spermvsoocyte	19	0.9605	10	0.1817	3	0.4074	4	0	1	1	4	0.1072	1	0
1335	chr10	58333468	58334541	1074	10	0.93	0	1.09625e-82	hyper	spermvsoocyte	39	0.9248	10	0	6	0.4804	16	0.1693	7	0.4286	19	0.1783	2	0
1336	chr10	58374657	58374861	205	10	0.13	1	5.32376e-62	hypo	2cellvs8cell	13	0.9321	0	NA	0	NA	10	0.1188	12	1	0	NA	8	0.125
1337	chr10	58406587	58407896	1310	14	0.89	0	1.60461e-72	hyper	spermvsoocyte	43	0.8955	14	0	4	0.3167	12	0.0873	7	0.7143	25	0.1957	15	0.5045
1338	chr10	58414285	58414709	425	12	0.96	0	8.99625e-76	hyper	spermvsoocyte	22	0.9203	12	0	1	0	6	0.1833	2	0	14	0.2531	0	NA
1339	chr10	58416642	58417372	731	20	0.99	0.14	1.02584e-105	hyper	spermvsoocyte	38	0.9764	20	0.1527	0	NA	12	0.2666	5	0.4	17	0.2549	3	0.3333
1340	chr10	58464738	58465379	642	16	0.79	0	2.35758e-110	hyper	spermvsoocyte	31	0.8921	16	0	2	0	4	0	1	0	6	0.2167	8	0.7167
1341	chr10	58699713	58700162	450	11	0.97	0.46	1.01936e-26	hyper	spermvszygote	12	0.9596	5	0	11	0.497	9	0.3651	6	0	10	0.261	10	0.3
1342	chr10	58702796	58703318	523	12	0.94	0.03	4.49385e-41	hyper	spermvsoocyte	20	0.9372	15	0.0698	2	0	10	0.3482	1	0	10	0.22	6	0.3333
1343	chr10	58725071	58726115	1045	17	0.94	0	8.47955e-109	hyper	spermvsoocyte	44	0.9444	17	0	3	0.0476	16	0.2346	2	0.5	21	0.1366	12	0.437
1344	chr10	58760248	58760617	370	10	0.94	0.08	4.6828e-52	hyper	spermvsoocyte	23	0.9208	10	0.1	0	NA	11	0.0758	2	1	12	0.1881	7	0.2857
1345	chr10	58766457	58766929	473	13	0.97	0	4.36526e-69	hyper	spermvsoocyte	19	0.9467	14	0.0089	3	0.098	6	0.1389	2	1	17	0.3574	5	0.1231
1346	chr10	58793165	58793980	816	10	0.96	0.03	1.56895e-52	hyper	spermvsoocyte	20	0.8896	10	0.0105	3	0.1667	4	0.1875	2	0.5	6	0.2717	4	0
1347	chr10	58808953	58810459	1507	24	0.88	0.04	5.76147e-81	hyper	spermvsoocyte	45	0.8885	25	0.0356	3	0.4545	13	0.3707	16	0.3458	42	0.2432	14	0.4286
1348	chr10	58823607	58824352	746	16	0.61	0.13	5.39335e-23	hyper	spermvsoocyte	30	0.7315	16	0.1397	5	0.7417	6	0.3026	10	0.1348	23	0.1753	21	0.2893
1349	chr10	58828538	58828628	91	10	0.81	0.06	3.16876e-25	hyper	spermvsoocyte	13	0.7448	10	0.08	0	NA	3	0	4	0.7	6	0	7	0.4112
1350	chr10	58859602	58860768	1167	16	0.95	0.2	2.68833e-60	hyper	spermvsoocyte	35	0.9424	16	0.1823	9	0.1111	5	0.4	4	0.5	14	0.5596	10	0
1351	chr10	58875120	58876608	1489	12	0.89	0.27	1.19244e-26	hyper	spermvszygote	57	0.9071	15	0.1667	14	0.2532	12	0.3829	13	0.2536	25	0.0819	8	0.25
1352	chr10	58889484	58890510	1027	11	0.87	0.06	1.27424e-37	hyper	spermvsoocyte	40	0.9185	11	0.039	11	0.145	7	0.0928	4	0.0227	23	0.1402	15	0.3444
1353	chr10	58894272	58894881	610	11	0.89	0.05	5.11015e-54	hyper	spermvsoocyte	17	0.8868	14	0.0804	10	0.0865	17	0.1595	9	0.7778	19	0.2485	14	0.3103
1354	chr10	58897509	58898017	509	15	0.89	0	1.81571e-80	hyper	spermvsoocyte	32	0.8887	15	0	10	0.3667	0	NA	9	0.2442	13	0.1113	7	0.4286
1355	chr10	58898324	58899093	770	13	0.88	0	5.73206e-62	hyper	spermvsoocyte	31	0.9051	16	0	2	0.4	11	0	5	0	17	0.0981	5	0.1882
1356	chr10	58930290	58931385	1096	17	0.86	0	4.57253e-68	hyper	spermvsoocyte	52	0.88	19	0	10	0.2	5	0	3	0.634	28	0.1203	22	0.4802
1357	chr10	58930745	58931385	641	10	0.97	0.19	1.01702e-28	hyper	spermvszygote	31	0.8634	14	0	10	0.2	4	0	0	NA	21	0.1604	9	0.3815
1358	chr10	58939499	58940308	810	13	0.9	0	2.09884e-62	hyper	spermvsoocyte	42	0.8774	13	0	1	0	11	0.1688	3	0	20	0.1734	11	0.0909
1359	chr10	58970837	58971683	847	10	0.95	0.2	9.62611e-39	hyper	spermvszygote	41	0.8748	1	0	11	0.1496	3	0	8	0	18	0.1336	4	0.3462
1360	chr10	58986207	58986900	694	14	0.95	0	1.23019e-72	hyper	spermvsoocyte	26	0.9239	14	0	1	0	12	0.0583	5	0.2021	12	0.0944	9	0.4623
1361	chr10	59054907	59055467	561	10	0.97	0.25	1.06376e-46	hyper	spermvsoocyte	17	0.9562	12	0.3021	0	NA	2	0.6666	6	0.2017	10	0.369	1	0
1362	chr10	59059820	59060205	386	15	0.89	0	1.78298e-195	hyper	spermvsoocyte	25	0.846	16	0.0003	1	1	7	0.2422	0	NA	18	0.2195	5	0.281
1363	chr10	59060752	59061349	598	15	0.96	0.11	1.41207e-57	hyper	spermvszygote	22	0.9591	1	0	15	0.0611	3	0	5	0.2	12	0.0704	2	0.1363
1364	chr10	59064026	59064435	410	13	0.95	0.11	2.09822e-49	hyper	spermvsoocyte	17	0.9557	13	0.1538	4	0.0357	7	0.2041	0	NA	10	0.0461	4	0
1365	chr10	59069588	59070473	886	11	0.84	0.32	6.27913e-21	hyper	spermvszygote	30	0.8809	7	0.2458	11	0.338	9	0.1944	10	0.1101	13	0.0783	12	0.4086
1366	chr10	59070108	59071789	1682	20	0.86	0.04	3.44566e-62	hyper	spermvsoocyte	64	0.8798	20	0.05	15	0.3911	12	0.2292	13	0	38	0.2046	25	0.3378
1367	chr10	59074407	59074915	509	11	0.88	0.04	1.12378e-45	hyper	spermvszygote	28	0.8704	3	0	11	0.039	6	0.3333	6	0.6111	16	0.3753	10	0.525
1368	chr10	59089233	59089731	499	12	0.96	0.06	1.80425e-61	hyper	spermvsoocyte	19	0.948	12	0.0613	1	1	4	0.2976	3	0	14	0.1648	5	0.5221
1369	chr10	59122860	59124059	1200	19	0.89	0.07	3.3182e-63	hyper	spermvsoocyte	63	0.8917	19	0.0823	12	0.0972	17	0.1875	7	0.3291	35	0.1469	18	0.1667
1370	chr10	59124810	59125482	673	13	0.89	0.21	1.76125e-39	hyper	spermvszygote	28	0.8704	10	0.5533	13	0.2221	8	0.1416	5	0.5434	26	0.2008	4	0.3889
1371	chr10	59132277	59133171	895	11	0.86	0	2.81724e-53	hyper	spermvsoocyte	32	0.86	12	0	4	0.25	8	0.2557	1	1	12	0.1893	8	0.3393
1372	chr10	59133940	59134268	329	10	0.89	0	1.85176e-35	hyper	spermvsoocyte	21	0.9078	10	0	2	1	1	0	0	NA	13	0.0856	5	0.6
1373	chr10	59136691	59137440	750	11	0.9	0.07	1.71838e-42	hyper	spermvsoocyte	27	0.9383	11	0.103	1	0	2	0	5	0.4486	13	0.1962	3	1
1374	chr10	59155485	59155965	481	15	0.65	0.1	5.92452e-44	hyper	spermvsoocyte	17	0.6933	18	0.1611	14	0.214	14	0.3657	10	0.8398	22	0.298	20	0.0684
1375	chr10	59186809	59187205	397	15	0.89	0.2	2.45513e-39	hyper	spermvsoocyte	23	0.8931	15	0.1892	1	1	6	0.0667	6	0.1905	5	0.2	7	0.5429
1376	chr10	59187997	59188653	657	10	0.96	0.03	6.25291e-49	hyper	spermvszygote	21	0.9386	3	0	10	0.0286	7	0.0476	0	NA	6	0.0863	3	0.6667
1377	chr10	59189811	59190372	562	12	0.92	0.12	4.6684e-40	hyper	spermvsoocyte	26	0.9479	12	0.1726	0	NA	2	0.5	0	NA	13	0.0583	4	0.25
1378	chr10	59228098	59228410	313	10	0.69	0.08	2.3992e-18	hyper	spermvsoocyte	19	0.7083	10	0.1	1	0.1111	0	NA	6	0	13	0.042	3	0.3611
1379	chr10	59237768	59238451	684	13	0.85	0.14	2.03009e-26	hyper	spermvszygote	43	0.9051	9	0	15	0.2286	3	0	10	0.6	18	0.1155	22	0.2985
1380	chr10	59238709	59239018	310	10	0.98	0.2	3.97809e-29	hyper	spermvsoocyte	14	0.9703	10	0.2	2	0.6666	1	0	1	1	7	0.013	6	0
1381	chr10	59352880	59353605	726	14	0.88	0.08	4.74378e-45	hyper	spermvsoocyte	34	0.9196	15	0.0974	11	0.7455	7	0.5889	6	0	18	0.1097	15	0.4908
1382	chr10	59354739	59355541	803	12	0.93	0.18	3.69125e-31	hyper	spermvsoocyte	36	0.9286	13	0.1538	9	0.3556	5	0.0533	0	NA	16	0.2144	9	0.1632
1383	chr10	59369486	59369977	492	15	0	0.96	5.22357e-86	hypo	spermvsoocyte	40	0.0025	15	0.9697	7	0.0921	2	0.0667	3	0.6667	12	0.579	15	0.1898
1384	chr10	59443835	59444264	430	11	0.73	0.31	8.41583e-12	hyper	spermvszygote	48	0.7563	7	0.7131	12	0.2039	9	0.4767	7	0.6446	28	0.2403	13	0.4048
1385	chr10	59679708	59679814	107	10	0.76	0.28	5.26885e-10	hyper	spermvszygote	18	0.8286	0	NA	10	0.2373	7	0.7429	15	0.7743	16	0.5568	6	0.5833
1386	chr10	60073845	60074501	657	11	0.75	0.12	6.13715e-33	hyper	spermvsoocyte	13	0.744	11	0.1465	4	0.1389	10	0.2477	9	0.3151	13	0.2318	10	0.5811
1387	chr10	60075055	60075546	492	15	0.77	0.16	2.40097e-37	hyper	spermvsoocyte	18	0.7804	15	0.1582	7	0.3714	9	0.3225	6	0.1626	17	0.2082	9	0.3333
1388	chr10	60080585	60080733	149	14	0.07	0.39	1.32603e-29	hypo	morulavsicm	14	0.086	7	0.0138	9	0.0111	12	0	8	0.25	14	0.0718	14	0.4243
1389	chr10	60091241	60091487	247	11	0.17	0.5	8.96161e-25	hypo	8cellvsmorula	16	0.3422	13	0.827	14	0.262	12	0.6085	11	0.1926	16	0.4006	12	0.3793
1390	chr10	60091298	60091487	190	11	0.73	0.22	6.43964e-22	hyper	oocytevszygote	14	0.3708	12	0.8126	13	0.2052	11	0.6047	9	0.2048	14	0.433	11	0.3394
1391	chr10	60114257	60115098	842	15	0.59	0.14	5.33082e-36	hyper	spermvsoocyte	21	0.5259	15	0.1024	12	0.4413	14	0.2379	15	0.2664	18	0.0965	15	0.1762
1392	chr10	60219850	60221282	1433	24	0.82	0.04	8.16871e-118	hyper	spermvsoocyte	39	0.8444	24	0.0472	13	0.3571	27	0.0593	22	0.2058	33	0.1008	28	0.4206
1393	chr10	60273523	60274149	627	11	0.59	0.16	5.07916e-12	hyper	spermvsoocyte	25	0.6428	12	0.0787	5	0.2	15	0.2959	5	0.0667	19	0.157	6	0.3335
1394	chr10	60283635	60284328	694	13	0.03	0.92	1.13982e-51	hypo	spermvsoocyte	48	0.0119	13	0.9462	8	0.6406	9	0.828	1	0	37	0.4704	6	0
1395	chr10	60306209	60307376	1168	15	0.86	0.37	2.82922e-30	hyper	spermvszygote	30	0.8566	24	0.7902	15	0.3475	25	0.5002	16	0.5757	27	0.3883	16	0.5104
1396	chr10	60306272	60307065	794	11	0.85	0.33	1.48771e-22	hyper	oocytevszygote	21	0.8716	17	0.8055	11	0.3154	17	0.5382	10	0.7571	18	0.415	10	0.5709
1397	chr10	60332361	60336051	3691	59	0.87	0.13	6.65265e-252	hyper	spermvsoocyte	110	0.8838	60	0.1631	38	0.2804	45	0.1737	34	0.3751	93	0.2556	37	0.3608
1398	chr10	60332791	60333555	765	10	0.95	0.39	2.53084e-28	hyper	spermvszygote	18	0.9079	8	0.2344	10	0.3652	10	0.0778	4	0.5	16	0.2171	4	0.2717
1399	chr10	60335328	60335843	516	12	0.86	0.2	1.06546e-41	hyper	spermvszygote	17	0.8362	14	0.0245	12	0.2192	7	0.0714	3	0.6296	14	0.2872	10	0.31
1400	chr10	60338119	60338907	789	13	0.82	0.1	1.12823e-47	hyper	spermvsoocyte	20	0.8638	13	0.109	1	0.7273	7	0.1453	11	0.2346	18	0.1903	10	0.315
1401	chr10	62087273	62087715	443	10	0	1	9.96693e-56	hypo	spermvsoocyte	39	0.0023	10	1	11	0.0849	0	NA	0	NA	19	0	11	0.1818
1402	chr10	62095603	62096402	800	13	0.94	0.08	1.10251e-39	hyper	spermvsoocyte	44	0.8973	14	0.0952	6	0.5	5	0.8083	6	0.3333	33	0.2575	11	0.2771
1403	chr10	62101459	62101962	504	14	0.88	0.1	4.77366e-93	hyper	spermvsoocyte	20	0.877	14	0.1324	12	0.325	11	0.2853	5	0.358	8	0.2599	2	0.5
1404	chr10	62101711	62102573	863	16	0.9	0.21	1.88283e-60	hyper	spermvszygote	24	0.8971	10	0.1187	18	0.3086	12	0.3624	11	0.3115	15	0.2504	4	0.75
1405	chr10	62152933	62153478	546	12	0.92	0.14	1.58588e-46	hyper	spermvsoocyte	21	0.9114	12	0.1912	2	0.5	3	0	0	NA	8	0.1331	8	0.6875
1406	chr10	62153789	62154114	326	12	0.91	0	3.47027e-53	hyper	spermvsoocyte	16	0.9191	12	0	9	0.3333	2	0	2	0	9	0.0774	4	0.5
1407	chr10	62191898	62192370	473	11	0.82	0.1	1.45774e-40	hyper	spermvsoocyte	18	0.8712	11	0.1066	4	0.375	7	0.0571	4	0.0417	15	0.1556	3	0.1667
1408	chr10	62203734	62204652	919	11	0.96	0.29	1.05337e-26	hyper	spermvszygote	24	0.9378	4	0	14	0.2122	4	0.5	7	0.4286	18	0.1019	5	0.4
1409	chr10	62286922	62287200	279	11	0.97	0.01	3.1455e-66	hyper	spermvsoocyte	12	0.9694	11	0.0061	3	1	5	0.2	0	NA	12	0.1545	1	0
1410	chr10	62361230	62361859	630	10	0.7	0.28	1.60076e-14	hyper	spermvsoocyte	19	0.8007	11	0.2554	3	0.6667	8	0.253	1	0	10	0.2144	3	0
1411	chr10	62370124	62370643	520	13	0.81	0.46	6.23264e-21	hyper	spermvszygote	22	0.7834	9	0.5619	13	0.4247	15	0.2992	5	0.4874	20	0.29	12	0.3494
1412	chr10	62389107	62390307	1201	17	0.15	0.93	5.85292e-65	hypo	spermvsoocyte	50	0.1325	18	0.8981	11	0.2045	15	0.4915	5	0.2	33	0.3755	16	0.3116
1413	chr10	62454682	62455676	995	18	0.84	0.18	2.51108e-46	hyper	spermvsoocyte	40	0.8887	18	0.1648	4	0	10	0.2331	5	0.2	30	0.1078	12	0.5784
1414	chr10	62520348	62520767	420	10	0.15	0.58	1.36625e-48	hypo	morulavsicm	12	0.6468	10	0.0784	7	0.0909	11	0.1598	6	0.4365	12	0.128	10	0.6147
1415	chr10	62520349	62521732	1384	40	0.49	0.09	6.86237e-157	hyper	spermvsoocyte	45	0.5673	40	0.0869	34	0.2894	39	0.1807	29	0.2344	44	0.1374	37	0.3712
1416	chr10	62610615	62611067	453	11	0.17	0.87	1.95662e-27	hypo	spermvsoocyte	27	0.1625	16	0.8195	7	0.2714	15	0.12	12	0.4167	32	0.1803	24	0.3564
1417	chr10	62619208	62619368	161	10	0.81	0.44	1.82199e-08	hyper	morulavsicm	10	0.6936	3	0.6	2	0.8	1	0.5714	7	0.6109	12	0.7774	14	0.4643
1418	chr10	62665956	62666309	354	11	0.91	0.51	3.64007e-11	hyper	spermvszygote	11	0.913	3	0.6667	12	0.3794	3	0.3939	3	0.4955	6	0.5516	3	0.7556
1419	chr10	62756532	62756587	56	12	0.82	0.45	1.52793e-11	hyper	8cellvsmorula	6	0.7959	0	NA	0	NA	7	0.5714	12	0.8494	12	0.4382	9	0.6543
1420	chr10	62808561	62809501	941	12	0.87	0.01	1.17591e-59	hyper	spermvsoocyte	42	0.8939	13	0.0548	8	0.125	12	0.2262	9	0.6667	27	0.1059	5	0.1333
1421	chr10	62831388	62831490	103	15	0.66	0.28	3.18184e-16	hyper	morulavsicm	13	0.6625	0	NA	3	0.644	4	0.4283	12	0.4659	16	0.6675	15	0.3563
1422	chr10	62851500	62851802	303	12	0.01	1	5.09069e-48	hypo	spermvszygote	44	0.0102	0	NA	12	1	6	0.6948	13	0.9358	13	0.7143	2	0
1423	chr10	62937946	62938545	600	12	0.82	0.09	9.40594e-30	hyper	spermvszygote	27	0.8908	4	0.0147	13	0.0696	3	0.619	0	NA	11	0.3811	15	0.4126
1424	chr10	62939210	62939647	438	11	0.74	0.2	3.60461e-21	hyper	spermvsoocyte	21	0.7413	11	0.1124	6	0.3925	13	0.3763	13	0.4458	21	0.1643	10	0.449
1425	chr10	62941779	62941992	214	10	0.49	0.79	1.44797e-11	hypo	morulavsicm	11	0.7265	11	0.725	10	0.6144	16	0.6265	22	0.6392	20	0.5533	10	0.7624
1426	chr10	62947478	62947783	306	10	0.32	1	3.96286e-35	hypo	spermvsoocyte	21	0.1559	14	0.8884	4	0.2812	2	0.5	7	0.8367	11	0.1119	11	0.3766
1427	chr10	62953846	62954559	714	10	0.93	0.07	5.17229e-47	hyper	spermvsoocyte	27	0.9354	10	0.0633	6	0.3926	6	0.0516	6	0.1818	17	0.0716	7	0.6416
1428	chr10	62976898	62977502	605	16	0.87	0.17	2.53715e-35	hyper	spermvsoocyte	43	0.8721	16	0.1626	6	0.2334	4	0.413	11	0.7027	28	0.2514	19	0.6131
1429	chr10	62977476	62978295	820	18	0.8	0.27	3.87474e-22	hyper	spermvszygote	65	0.7796	9	0.4694	19	0.2604	16	0.5925	34	0.7334	63	0.4114	41	0.4919
1430	chr10	62981840	62982048	209	10	0.28	0.82	1.37712e-12	hypo	spermvsoocyte	19	0.3394	11	0.8816	11	0.6175	4	0.65	5	0.0858	10	0.3511	9	0.35
1431	chr10	62983965	62984328	364	10	0.85	0.21	8.652e-23	hyper	spermvsoocyte	15	0.7348	10	0.22	1	1	4	0.2738	3	0.6162	13	0.2929	10	0.2386
1432	chr10	62992187	62992761	575	10	0.97	0.43	4.62761e-26	hyper	spermvszygote	19	0.8733	2	0	11	0.3285	0	NA	0	NA	9	0.1679	10	0.3
1433	chr10	62996031	62996629	599	16	0.71	0.15	1.00544e-21	hyper	spermvsoocyte	32	0.6715	20	0.2086	7	0.6695	8	0.1613	18	0.3702	29	0.2524	21	0.4906
1434	chr10	63024348	63024916	569	12	0.51	0.19	5.61519e-06	hyper	spermvszygote	44	0.5853	10	0.1833	12	0.1551	19	0.2889	21	0.4567	40	0.3879	27	0.5635
1435	chr10	63024729	63025023	295	10	0.71	0.13	3.0782e-19	hyper	spermvsoocyte	28	0.7088	11	0.1667	6	0.7018	12	0.3622	13	0.5762	30	0.3794	22	0.3904
1436	chr10	63026835	63027769	935	11	0.93	0	3.15777e-47	hyper	spermvsoocyte	45	0.9137	14	0	3	0.3333	6	0	0	NA	24	0.1194	11	0.1818
1437	chr10	63031272	63031530	259	10	0.92	0	3.57233e-61	hyper	spermvsoocyte	13	0.8502	11	0	3	0	0	NA	4	0.5	15	0.2932	9	0.6195
1438	chr10	63104855	63106011	1157	13	0.81	0.05	1.08861e-39	hyper	spermvsoocyte	27	0.8472	14	0.0612	5	0.4	9	0.1167	7	0.5381	26	0.1886	11	0.2126
1439	chr10	63114965	63115724	760	10	0.54	0.19	4.25756e-06	hyper	spermvsoocyte	53	0.4958	10	0.2028	23	0.4357	23	0.3266	24	0.5397	45	0.325	37	0.4736
1440	chr10	63115429	63115561	133	11	0.33	0.66	3.28926e-08	hypo	2cellvs8cell	21	0.5298	1	0.6	9	0.7161	11	0.3084	16	0.5832	21	0.4272	20	0.4535
1441	chr10	63142937	63143605	669	10	0.38	0.84	1.65257e-16	hypo	morulavsicm	32	0.9181	3	1	4	0.5	7	0.5119	1	0.0909	23	0.5793	16	0.809
1442	chr10	63147888	63148205	318	10	0.38	0.78	3.40142e-12	hypo	2cellvs8cell	21	0.6431	5	0.7282	11	0.6935	18	0.6267	16	0.7264	27	0.5113	14	0.1998
1443	chr10	63243834	63244938	1105	12	0.28	0.76	1.38227e-21	hypo	morulavsicm	44	0.7721	10	0.9	10	0.4449	16	0.4149	11	0.4667	40	0.4859	17	0.7244
1444	chr10	63269624	63270031	408	10	0.88	0.55	2.01021e-09	hyper	8cellvsmorula	19	0.9262	3	1	4	0.7188	3	0.75	11	0.907	19	0.5372	13	0.8
1445	chr10	63345196	63345548	353	10	0.75	0.29	8.31099e-12	hyper	spermvszygote	23	0.7863	11	0.7422	12	0.2299	12	0.8161	9	0.5765	16	0.5108	7	0.7738
1446	chr10	63346529	63346920	392	11	0.7	1	2.63748e-16	hypo	spermvsoocyte	21	0.7314	11	1	1	0.1667	0	NA	1	1	6	0.6528	10	0.4514
1447	chr10	63367554	63368313	760	11	0.43	0.88	1.6845e-10	hypo	spermvsoocyte	32	0.2915	13	0.7682	12	0.462	14	0.5926	13	0.3567	36	0.371	19	0.5009
1448	chr10	63373157	63373617	461	12	0.32	0.7	5.52651e-13	hypo	morulavsicm	16	0.7622	6	0.6037	4	0.2172	6	0.3137	5	0.5956	15	0.2987	13	0.8731
1449	chr10	63498581	63498814	234	12	0.23	0.84	1.43766e-21	hypo	morulavsicm	20	0.7661	9	0.895	6	0.7333	0	NA	3	0.2667	23	0.4269	14	0.7984
1450	chr10	63536913	63537170	258	12	0.88	0.16	3.14463e-28	hyper	spermvszygote	20	0.8682	7	1	14	0.2292	8	1	3	1	9	0.6417	2	0.5
1451	chr10	63547320	63548134	815	26	0.92	0.35	7.8932e-57	hyper	8cellvsmorula	65	0.7731	23	0.9246	9	0.615	14	0.6288	28	0.8679	48	0.4431	37	0.6147
1452	chr10	63556804	63557262	459	13	0.25	0.74	9.05246e-13	hypo	spermvsoocyte	30	0.3924	13	0.7361	11	0.5019	13	0.4185	17	0.4875	27	0.449	12	0.4865
1453	chr10	63560676	63561369	694	15	0.86	0.23	1.97373e-21	hyper	spermvszygote	62	0.7604	14	0.749	15	0.1837	26	0.6998	31	0.634	47	0.4759	25	0.5156
1454	chr10	63571971	63572496	526	13	0.93	0.05	1.22959e-37	hyper	spermvsoocyte	31	0.9452	13	0.0226	5	0	1	0	1	1	9	0.3257	4	0.75
1455	chr10	63614376	63615047	672	11	0.88	0.47	4.15081e-12	hyper	8cellvsmorula	30	0.7314	8	0.8361	5	0.8343	11	0.6428	11	0.8818	26	0.4822	13	0.6654
1456	chr10	63666969	63667369	401	10	0.95	0.47	1.48538e-20	hyper	8cellvsmorula	21	0.9582	3	1	8	0.8646	7	0.6656	13	0.9231	18	0.5512	7	1
1457	chr10	63697597	63697778	182	10	0.81	0.06	2.70775e-26	hyper	spermvszygote	12	0.8389	2	1	10	0.0411	2	0.2222	3	0.3333	9	0.5698	3	0.6667
1458	chr10	63714958	63715334	377	11	0.1	0.92	1.05647e-31	hypo	spermvsoocyte	22	0.1451	12	0.9167	7	0.5714	0	NA	8	0.2416	35	0.4134	16	0.2869
1459	chr10	63715156	63715273	118	11	0.46	0.03	4.96077e-18	hyper	morulavsicm	11	0.0057	7	0.8571	2	1	0	NA	6	0.3221	21	0.3739	11	0.0537
1460	chr10	63722319	63722780	462	14	0.22	0.61	8.74248e-12	hypo	2cellvs8cell	25	0.6825	14	0.6721	7	0.5404	18	0.3908	25	0.5099	31	0.4645	18	0.3531
1461	chr10	63768868	63769623	756	17	0.24	0.93	9.13373e-42	hypo	spermvsoocyte	46	0.2351	18	0.8939	15	0.2356	12	0.4487	9	0.6148	15	0.7542	10	0.1
1462	chr10	63822546	63822830	285	11	0.2	0.56	4.13685e-13	hypo	morulavsicm	15	0.4943	6	0.4819	4	0.3417	11	0.3891	12	0.4866	15	0.1846	11	0.4609
1463	chr10	63907044	63907727	684	14	0.92	0.07	2.20352e-48	hyper	spermvsoocyte	26	0.9326	16	0.1042	5	0.975	7	0.1735	6	0.8095	22	0.2164	9	0.2258
1464	chr10	63914075	63914714	640	11	0.7	0.14	3.71514e-22	hyper	spermvsoocyte	36	0.7582	11	0.1671	5	1	13	0.3301	0	NA	20	0.0876	16	0.321
1465	chr10	63915972	63916170	199	11	0.98	0.12	6.11422e-53	hyper	spermvsoocyte	21	0.9766	11	0.1047	0	NA	0	NA	0	NA	13	0.2242	0	NA
1466	chr10	63919761	63920759	999	25	0.72	0.28	3.97104e-24	hyper	spermvszygote	51	0.7365	27	0.5476	25	0.2482	16	0.424	29	0.4388	41	0.2962	31	0.5112
1467	chr10	63919973	63920103	131	12	0.19	0.56	4.49005e-11	hypo	morulavsicm	14	0.6944	9	0.5868	8	0.3292	0	NA	9	0.5701	16	0.2205	13	0.5573
1468	chr10	63922357	63923044	688	10	0.95	0.22	3.47213e-24	hyper	spermvszygote	27	0.9188	3	0.3333	10	0.1691	10	0.2889	4	0	18	0.2164	13	0.4121
1469	chr10	63935817	63936448	632	12	0.78	0.16	9.77558e-20	hyper	spermvszygote	20	0.7637	6	0.4095	12	0.1855	13	0.3295	5	0.4952	17	0.2717	6	0.3333
1470	chr10	63940887	63941579	693	11	0.88	0.28	1.86191e-20	hyper	spermvsoocyte	24	0.8324	12	0.1968	2	0.5	4	0	3	0.3222	16	0.0865	6	0.3333
1471	chr10	63951184	63951926	743	26	0.17	0.51	1.01532e-22	hypo	morulavsicm	38	0.6253	22	0.6596	17	0.3651	20	0.4973	14	0.2508	34	0.1493	28	0.5362
1472	chr10	63973231	63973446	216	13	0.74	0.21	1.78336e-18	hyper	spermvszygote	16	0.7147	1	1	13	0.2026	5	0.4	8	0.4447	15	0.311	10	0.4552
1473	chr10	63978169	63978746	578	16	0.38	0.69	1.89386e-10	hypo	zygotevs2cell	37	0.6771	22	0.1843	24	0.3744	21	0.655	11	0.535	30	0.4293	25	0.499
1474	chr10	63978358	63979019	662	22	0.71	0.31	2.11908e-39	hyper	spermvszygote	36	0.6648	21	0.0115	24	0.2521	20	0.4095	13	0.5161	30	0.288	19	0.312
1475	chr10	63978460	63978785	326	14	0.69	0.03	2.5231e-71	hyper	spermvsoocyte	24	0.6758	14	0.0172	21	0.2881	14	0.5212	10	0.5133	22	0.2418	14	0.2806
1476	chr10	63978475	63978785	311	11	0	0.35	1.94469e-26	hypo	oocytevszygote	22	0.6613	13	0	20	0.2859	13	0.5036	10	0.5133	21	0.231	13	0.2509
1477	chr10	64021522	64021838	317	10	0.04	0.96	1.64116e-57	hypo	spermvsoocyte	22	0.018	10	0.9667	5	0.12	6	0.3925	6	0.069	18	0.3185	5	0.4727
1478	chr10	64033762	64034248	487	14	0.74	0.29	2.12758e-20	hyper	spermvszygote	21	0.7894	8	0.7837	17	0.3232	15	0.7939	11	0.707	22	0.6609	13	0.791
1479	chr10	64034079	64034455	377	15	0.83	0.43	2.74164e-18	hyper	oocytevszygote	34	0.6173	21	0.8194	24	0.4015	24	0.4458	27	0.7342	30	0.6168	23	0.6372
1480	chr10	64050899	64051730	832	10	0.51	1	3.82486e-33	hypo	morulavsicm	31	0.8212	2	1	9	0.4815	8	0.5174	6	0.6482	29	0.575	12	1
1481	chr10	64147220	64147556	337	11	0.95	0.22	1.84266e-29	hyper	spermvsoocyte	24	0.9149	11	0.1636	4	0.6786	0	NA	8	0.475	12	0.125	10	0.273
1482	chr10	64156095	64156439	345	12	0.82	0.47	6.10457e-11	hyper	8cellvsmorula	21	0.5335	9	0.4225	1	1	5	0.5343	14	0.7256	22	0.4917	16	0.6754
1483	chr10	64159321	64159383	63	13	0.51	0.19	1.54979e-11	hyper	morulavsicm	13	0.6669	0	NA	13	0.3618	7	0.5344	11	0.5915	13	0.5031	13	0.1477
1484	chr10	64166961	64167466	506	12	0.01	1	2.37674e-64	hypo	spermvszygote	58	0.0037	6	1	12	1	11	0.1818	6	0.3444	13	0.7402	8	0.6429
1485	chr10	64168880	64169498	619	10	0.74	0.11	5.02858e-16	hyper	spermvszygote	27	0.8005	6	0.9792	13	0.0769	15	0.5727	6	1	16	0.1839	8	0.2589
1486	chr10	64216287	64216659	373	11	0.4	0.94	2.78515e-20	hypo	spermvsoocyte	16	0.3682	13	0.9445	0	NA	4	0.5071	4	0.7083	16	0.4775	6	0.4802
1487	chr10	64335991	64336114	124	12	0.65	0.33	1.21571e-08	hyper	oocytevszygote	19	0.581	15	0.7161	12	0.3285	16	0.4141	15	0.587	16	0.48	16	0.4157
1488	chr10	64439089	64440843	1755	21	0.77	0.31	3.78291e-21	hyper	spermvszygote	55	0.7858	16	0.5104	21	0.372	13	0.4065	21	0.6511	50	0.3165	29	0.5256
1489	chr10	64441561	64441964	404	13	0.32	0.68	1.24151e-11	hypo	morulavsicm	20	0.2687	3	0.6667	6	0.1944	7	0.0476	14	0.454	18	0.3538	16	0.6353
1490	chr10	64576361	64576850	490	18	0.91	0.54	5.88529e-21	hyper	8cellvsmorula	24	0.7237	8	0.846	7	0.6387	13	0.6885	20	0.8987	30	0.4682	14	0.2848
1491	chr10	64630268	64630367	100	10	0.29	0.73	2.72567e-17	hypo	morulavsicm	12	0.536	4	0.281	8	0.701	3	0.7754	8	0.6056	12	0.2825	10	0.7127
1492	chr10	64631757	64632075	319	10	0.89	0.49	8.68589e-09	hyper	spermvszygote	19	0.8089	14	0.8274	10	0.4886	5	0.71	9	0.6667	24	0.39	9	0.3643
1493	chr10	64666977	64667248	272	25	0	0.97	3.21485e-129	hypo	spermvsoocyte	63	0.0045	25	0.96	14	0	9	0.0494	0	NA	20	0.1	4	0
1494	chr10	64667014	64667100	87	10	0.93	0	4.5145e-34	hyper	oocytevszygote	27	0.0031	10	0.9	14	0	7	0.0635	0	NA	9	0	0	NA
1495	chr10	64670062	64670224	163	13	0.82	0.49	5.08176e-11	hyper	8cellvsmorula	19	0.664	1	0.7778	6	0.4002	13	0.6356	14	0.7469	16	0.4549	14	0.6549
1496	chr10	64736345	64736855	511	13	0.76	0.15	3.02819e-24	hyper	spermvszygote	27	0.7317	5	0.2	15	0.2234	14	0.4218	12	0.756	30	0.2649	25	0.5463
1497	chr10	64736534	64736718	185	10	0.85	0.45	8.72017e-16	hyper	8cellvsmorula	14	0.7052	5	0.2	7	0.2476	12	0.4273	10	0.8214	20	0.2904	16	0.5485
1498	chr10	64750274	64751584	1311	18	0.83	0.09	2.06695e-49	hyper	spermvsoocyte	85	0.8193	20	0.1457	4	0.75	38	0.2867	33	0.6584	64	0.3866	48	0.5005
1499	chr10	64750716	64750906	191	17	0.83	0.5	3.78292e-15	hyper	8cellvsmorula	30	0.7437	2	0.3572	0	NA	21	0.2917	17	0.8192	30	0.399	28	0.6108
1500	chr10	64757349	64758306	958	14	0.95	0.18	5.38196e-45	hyper	spermvszygote	27	0.9127	5	0	15	0.1985	10	0.1522	9	0.1111	9	0.0977	3	0
1501	chr10	64785458	64785996	539	11	0.88	0.13	8.04721e-27	hyper	spermvsoocyte	35	0.8565	13	0.0769	24	0.3492	2	0.1389	2	0.9722	30	0.4373	5	0.6
1502	chr10	64790367	64791044	678	10	0.93	0.07	2.79111e-36	hyper	spermvszygote	32	0.9215	3	0	10	0.0445	14	0.4593	1	1	15	0.3028	5	0.6
1503	chr10	64807650	64808031	382	10	0.92	0	6.21749e-43	hyper	spermvsoocyte	21	0.9274	11	0	0	NA	4	0	0	NA	8	0.0417	14	0.5486
1504	chr10	64818937	64819382	446	10	0.86	0.07	1.0342e-27	hyper	spermvsoocyte	23	0.8315	12	0.0833	6	0.6333	5	0.1333	1	0.25	15	0.3318	1	1
1505	chr10	64820347	64820726	380	12	0.89	0	5.98392e-79	hyper	spermvsoocyte	17	0.9111	12	0	3	0.0741	4	0	4	0.73	17	0.087	5	0.4
1506	chr10	64821691	64822406	716	13	0.59	0	7.09949e-35	hyper	spermvsoocyte	33	0.6472	13	0	4	0	4	0	2	0	16	0.0625	12	0.1864
1507	chr10	64823706	64824221	516	10	0.71	0.21	1.82593e-16	hyper	spermvsoocyte	22	0.7462	11	0.2929	2	0.625	0	NA	3	0.6552	13	0.5419	5	0.6
1508	chr10	64830210	64830699	490	15	0.96	0.07	6.28892e-55	hyper	spermvsoocyte	22	0.9613	20	0.0833	1	1	10	0	10	0.6	15	0.1843	6	0.463
1509	chr10	64833239	64833810	572	16	0.9	0.08	4.74028e-51	hyper	spermvsoocyte	37	0.9107	16	0.0885	2	0.9166	8	0.2046	12	0.6333	23	0.2057	2	0
1510	chr10	64844195	64844884	690	11	0.88	0.12	4.76286e-31	hyper	spermvsoocyte	25	0.7949	11	0.0642	2	0.3125	7	0.1947	6	0.3558	17	0.1727	11	0.3065
1511	chr10	64851384	64852162	779	10	0.97	0.15	3.52762e-46	hyper	spermvsoocyte	29	0.9498	11	0.1371	8	0.05	10	0.1742	5	0.7238	18	0.2093	10	0.1536
1512	chr10	64872068	64872675	608	12	0.91	0.13	1.06038e-31	hyper	spermvszygote	29	0.9121	2	0	12	0.1786	2	0	6	0.5	16	0.0596	6	0.5
1513	chr10	64889135	64889823	689	13	0.94	0.08	4.38163e-34	hyper	spermvsoocyte	34	0.9457	13	0.0865	1	0	1	0	2	0	10	0.1909	12	0.3167
1514	chr10	64891796	64893574	1779	20	0.98	0.08	5.01261e-78	hyper	spermvsoocyte	66	0.9255	21	0.0556	13	0.4615	11	0.1515	16	0.4141	29	0.2268	14	0.6075
1515	chr10	64896255	64896818	564	11	0.89	0.07	1.10529e-34	hyper	spermvszygote	34	0.9269	11	0.0909	11	0.0909	11	0.0364	12	0.001	18	0.3831	1	0
1516	chr10	64896256	64896789	534	11	0.91	0.04	2.33179e-50	hyper	spermvsoocyte	31	0.9255	11	0.0909	9	0.1111	10	0.04	11	0.0011	16	0.3894	0	NA
1517	chr10	64899222	64899632	411	10	0.67	0	7.2329e-27	hyper	spermvsoocyte	28	0.6494	10	0	3	0.1111	7	0.1429	3	0	13	0.0858	6	0.588
1518	chr10	64901087	64901762	676	10	0.86	0.32	2.00016e-16	hyper	spermvszygote	16	0.8009	2	0	10	0.2848	3	0	0	NA	9	0.0635	6	0.3197
1519	chr10	64902241	64902587	347	13	0.1	0.68	3.49128e-18	hypo	morulavsicm	25	0.5283	6	0.1667	5	0.2	8	0	6	0	16	0.0917	20	0.7185
1520	chr10	64906781	64907267	487	12	0.92	0.12	1.52328e-36	hyper	spermvszygote	38	0.8981	0	NA	12	0.0998	4	0.25	1	0	22	0.0704	10	0.3778
1521	chr10	64912198	64912837	640	16	0.85	0.2	2.16266e-31	hyper	spermvszygote	50	0.9036	3	0.0741	17	0.268	2	0.9285	6	0.3333	25	0.189	15	0.2684
1522	chr10	64928164	64928511	348	15	0.94	0.08	6.05069e-54	hyper	spermvsoocyte	27	0.9538	15	0.0667	0	NA	0	NA	2	1	11	0.0519	7	0.8571
1523	chr10	64929599	64930067	469	10	0.96	0.09	1.94569e-36	hyper	spermvsoocyte	26	0.9492	11	0.0909	3	1	3	0.619	2	0.5	9	0.2368	13	0.3416
1524	chr10	64964653	64965192	540	13	0.96	0.41	1.55028e-24	hyper	spermvszygote	28	0.937	7	1	14	0.2095	7	0.7143	9	0.6667	14	0.438	14	0.8788
1525	chr10	64976100	64976523	424	14	0.54	0.85	4.81175e-10	hypo	spermvsoocyte	33	0.597	14	0.8404	6	0.9458	9	0.6309	10	0.7074	35	0.5774	18	0.6831
1526	chr10	65010504	65010791	288	10	0.91	0.15	2.72912e-28	hyper	spermvsoocyte	20	0.9037	10	0.1778	2	0.9	3	0.4174	6	0.6667	13	0.4498	3	0.3333
1527	chr10	65036907	65037740	834	19	0.45	0.97	3.88299e-38	hypo	morulavsicm	39	0.9399	7	1	5	0.8057	8	0.7167	2	1	29	0.5256	21	0.9611
1528	chr10	65076412	65076541	130	14	0.68	0.38	2.00756e-26	hyper	spermvsoocyte	14	0.7093	14	0.3569	14	0.3797	14	0.2735	14	0.5332	14	0.3144	14	0.2478
1529	chr10	65086645	65086944	300	13	0.83	0.21	1.1665e-25	hyper	morulavsicm	27	0.867	7	0.7778	8	0.7581	6	0.9285	3	1	13	0.876	16	0.1913
1530	chr10	65098479	65098544	66	11	0.61	0.97	1.39899e-18	hypo	morulavsicm	15	0.909	0	NA	0	NA	0	NA	2	1	13	0.5949	12	0.9265
1531	chr10	65109218	65109315	98	10	0.38	0.77	9.42338e-09	hypo	morulavsicm	10	0.4694	0	NA	0	NA	5	0.4133	9	0.6159	14	0.4679	10	0.8015
1532	chr10	65114703	65115089	387	11	0.2	0.8	2.75923e-26	hypo	morulavsicm	22	0.9134	0	NA	9	1	2	0.5857	0	NA	11	0.2067	15	0.7922
1533	chr10	65124410	65125174	765	15	0	0.92	3.17862e-56	hypo	spermvsoocyte	104	0	21	0.9048	6	0.5185	28	0.336	0	NA	61	0.1588	8	0
1534	chr10	65132430	65133045	616	12	0.93	0.34	5.10761e-22	hyper	spermvszygote	39	0.9238	3	1	12	0.3195	0	NA	5	0.2	17	0.4618	12	0.9896
1535	chr10	65147720	65147926	207	11	0.97	0.44	1.36981e-19	hyper	spermvszygote	15	0.9612	3	1	11	0.3274	6	0.4833	4	0.0208	10	0.5576	8	0.7768
1536	chr10	65239173	65239487	315	15	0.78	0.3	1.68929e-29	hyper	spermvszygote	19	0.775	12	0.5371	15	0.3079	14	0.346	12	0.3329	16	0.3372	20	0.07
1537	chr10	65253107	65253249	143	10	0.91	0.4	3.63243e-13	hyper	8cellvsmorula	14	0.6091	5	0.8267	3	0.5603	9	0.4975	12	0.9332	15	0.4802	12	0.4751
1538	chr10	65312545	65312931	387	10	0.22	0.68	3.62779e-12	hypo	8cellvsmorula	33	0.9065	1	1	2	1	0	NA	10	0.1071	32	0.8185	5	0.4
1539	chr10	65314770	65315454	685	17	0.86	0.39	1.62406e-19	hyper	spermvszygote	33	0.884	4	0.55	17	0.3249	3	0.3	4	0.0125	24	0.4408	10	0.4409
1540	chr10	65330726	65331096	371	10	0.73	0.29	2.00529e-11	hyper	spermvszygote	19	0.769	1	1	10	0.2402	3	0	0	NA	14	0.1071	4	0.5
1541	chr10	65354617	65355343	727	17	0.92	0	1.27818e-67	hyper	spermvsoocyte	44	0.9012	18	0	4	0.2991	6	0	9	0.2984	17	0.1332	13	0.4802
1542	chr10	65357696	65358252	557	10	0.78	0.05	7.57737e-27	hyper	spermvszygote	21	0.7847	0	NA	11	0.0494	3	0	5	0.6	18	0.1796	11	0.1747
1543	chr10	65364334	65364926	593	15	0.91	0.04	2.00762e-56	hyper	spermvsoocyte	33	0.9353	15	0.0667	5	0.2	6	0.3762	6	0.0185	16	0.3201	7	0.7222
1544	chr10	65376987	65377734	748	18	0.87	0.14	1.87806e-44	hyper	spermvszygote	28	0.8603	2	0	18	0.1698	4	0	1	0	15	0.2615	13	0.3706
1545	chr10	65377792	65378135	344	10	0.95	0.1	1.19835e-35	hyper	spermvsoocyte	18	0.9096	10	0.0755	7	0.974	6	0.119	0	NA	10	0.11	6	0.8125
1546	chr10	65390948	65392916	1969	40	0.92	0.04	3.46294e-159	hyper	spermvsoocyte	72	0.9261	44	0.0567	13	0.3661	27	0.3714	23	0.3246	41	0.2299	14	0.3961
1547	chr10	65434279	65434392	114	10	1	0.27	6.0236e-25	hyper	8cellvsmorula	13	0.9518	0	NA	0	NA	6	0.3698	11	0.9091	12	0.2952	6	0.6667
1548	chr10	65445196	65445926	731	24	0.7	0.05	8.56808e-69	hyper	spermvsoocyte	39	0.7155	25	0.0504	7	0.2857	11	0.0736	6	0.0278	21	0.1454	18	0.1327
1549	chr10	65445334	65446344	1011	16	0.71	0.09	2.81359e-34	hyper	spermvszygote	54	0.7194	18	0.07	16	0.0804	13	0.0623	4	0	30	0.1387	23	0.1962
1550	chr10	65447206	65447512	307	12	0.9	0.07	5.61026e-42	hyper	spermvszygote	26	0.8912	5	0.0222	13	0.1648	10	0	18	0.1179	15	0.3607	19	0.6197
1551	chr10	65453553	65454009	457	11	0.97	0	1.1677e-56	hyper	spermvsoocyte	39	0.9469	11	0	5	0.6	12	0.2037	5	0	16	0.079	8	0.375
1552	chr10	65456687	65457033	347	15	0.93	0.1	4.43489e-45	hyper	spermvsoocyte	32	0.8997	15	0.1333	4	0.5	11	0.1636	7	0.125	17	0.1595	0	NA
1553	chr10	65457459	65458720	1262	26	0.96	0.05	1.84205e-99	hyper	spermvsoocyte	86	0.8937	26	0.0504	16	0.4197	28	0.2861	9	0.039	59	0.1429	23	0.3274
1554	chr10	65459078	65459856	779	17	0.84	0.01	1.18506e-56	hyper	spermvsoocyte	41	0.9219	20	0.0038	4	0.45	14	0.0281	8	0.375	23	0.2881	22	0.1409
1555	chr10	65460608	65461282	675	22	0.87	0.03	1.41911e-82	hyper	spermvsoocyte	56	0.8525	26	0.0433	7	0.0918	20	0.0955	0	NA	42	0.1079	24	0.4138
1556	chr10	65462099	65462462	364	10	0.91	0.01	1.78287e-63	hyper	spermvszygote	25	0.8793	5	0.2	10	0.0167	4	0	6	0.3333	24	0.0437	8	0.1542
1557	chr10	65462569	65463859	1291	23	0.91	0.11	1.90529e-113	hyper	spermvsoocyte	70	0.8898	23	0.1335	10	0.45	11	0.2075	13	0.1688	56	0.1419	21	0.2086
1558	chr10	65465238	65466388	1151	15	0.79	0.18	6.33731e-38	hyper	spermvszygote	59	0.8549	14	0.2232	15	0.1887	21	0.4006	11	0.3583	42	0.1277	31	0.2981
1559	chr10	65465769	65466450	682	11	0.91	0	4.79745e-69	hyper	spermvsoocyte	36	0.8427	11	0	9	0.3095	14	0.3759	3	1	25	0.091	12	0.2176
1560	chr10	65466507	65467894	1388	19	0.91	0.22	8.50251e-57	hyper	spermvszygote	74	0.8993	13	0.2923	19	0.2061	32	0.1288	10	0.6	60	0.1169	30	0.4656
1561	chr10	65476866	65477549	684	13	0.85	0.12	8.10271e-28	hyper	spermvsoocyte	25	0.8482	14	0.1225	1	0.0714	3	0.1667	6	0.1667	12	0.1979	2	0
1562	chr10	65499700	65500205	506	11	0.95	0.36	3.19719e-34	hyper	spermvszygote	25	0.944	1	1	11	0.3501	13	0.6023	17	0.79	14	0.3755	16	0.9743
1563	chr10	65540092	65540988	897	17	0.71	0.34	6.04473e-18	hyper	spermvsoocyte	31	0.7432	17	0.2132	10	0.1552	16	0.2867	8	0.3333	24	0.1589	15	0.1669
1564	chr10	65562333	65563113	781	13	0.79	0.25	1.91614e-34	hyper	spermvszygote	33	0.7795	18	0.3837	16	0.2839	13	0.6508	19	0.6048	30	0.4106	16	0.3695
1565	chr10	65607107	65607491	385	10	0.21	0.89	1.14857e-40	hypo	morulavsicm	23	0.0821	7	0.6318	8	0.6966	6	0.4292	3	0.5606	15	0.1942	13	0.7409
1566	chr10	65607838	65607966	129	10	0	1	8.67537e-45	hypo	spermvsoocyte	19	0	10	1	0	NA	3	0	2	0	11	0.132	8	0.2518
1567	chr10	65616071	65616709	639	17	0.71	0.2	2.36503e-26	hyper	8cellvsmorula	29	0.6484	1	1	10	0.5167	10	0.2871	17	0.6102	29	0.2022	10	0.409
1568	chr10	65628628	65629152	525	11	0.26	0.65	4.12238e-15	hypo	morulavsicm	21	0.781	4	0.1507	15	0.1931	8	0.0957	11	0.3045	20	0.3414	14	0.6555
1569	chr10	65628976	65629229	254	10	0.86	0.18	2.7924e-25	hyper	spermvszygote	13	0.9006	4	0	14	0.176	7	0	4	0	11	0.2844	7	0.6208
1570	chr10	65656005	65656603	599	12	0.78	0.32	1.84158e-15	hyper	8cellvsmorula	39	0.8303	7	0.151	4	0.2	10	0.5159	15	0.7813	24	0.3484	12	0.4888
1571	chr10	65671685	65672145	461	12	0.54	1	2.86973e-26	hypo	morulavsicm	45	0.9484	0	NA	4	1	1	0.3	5	0.8618	28	0.6414	14	0.9286
1572	chr10	65672928	65673145	218	11	0.76	0.29	2.95199e-10	hyper	spermvszygote	17	0.7595	0	NA	14	0.3985	12	0.3447	4	0.75	15	0.375	11	0.488
1573	chr10	65674222	65674968	747	10	0.95	0.5	2.40083e-17	hyper	8cellvsmorula	28	0.8606	6	0.9419	2	0.5625	8	0.4153	13	0.9659	29	0.4598	9	0.6248
1574	chr10	65709327	65709703	377	11	0.16	0.72	3.84926e-24	hypo	spermvsoocyte	19	0.1889	11	0.7266	8	0.65	12	0.3789	10	0.2886	14	0.4406	12	0.3235
1575	chr10	65709638	65709927	290	11	0.13	0.77	2.60015e-22	hypo	spermvszygote	19	0.1191	11	0.5447	11	0.7455	13	0.1925	10	0.3877	14	0.3968	13	0.3119
1576	chr10	65720824	65720914	91	12	0.54	0.85	1.4102e-11	hypo	2cellvs8cell	18	0.7415	14	0.5866	6	0.742	18	0.3901	12	0.7395	17	0.5602	9	0.6462
1577	chr10	65756446	65756525	80	12	0.33	0.85	8.01715e-35	hypo	morulavsicm	12	0.7794	5	0.7357	0	NA	10	0.5627	1	1	13	0.3529	12	0.8234
1578	chr10	65820123	65820406	284	11	0.4	0.93	2.43409e-21	hypo	morulavsicm	20	0.7206	7	0.4	9	0.4087	13	0.5232	10	0.4059	17	0.3161	13	0.8917
1579	chr10	65838318	65838549	232	14	0.84	0.51	2.23012e-07	hyper	8cellvsmorula	24	0.7796	7	0.8571	5	0.6929	11	0.613	15	0.8555	32	0.4556	10	0.3046
1580	chr10	65860536	65861038	503	13	0.86	0.12	1.02398e-29	hyper	spermvszygote	24	0.879	0	NA	14	0.1653	8	0.4075	4	0.75	15	0.4492	2	0.1666
1581	chr10	65892745	65893154	410	11	0.81	0.5	4.05506e-15	hyper	8cellvsmorula	17	0.6978	6	0.9092	15	0.4297	14	0.5018	12	0.7829	21	0.519	12	0.5937
1582	chr10	65944968	65945433	466	20	0.98	0.1	4.60405e-74	hyper	spermvsoocyte	28	0.9807	22	0.0498	11	0.1932	0	NA	0	NA	16	0.2312	3	0.5926
1583	chr10	65945882	65946564	683	10	0.95	0	9.50736e-49	hyper	spermvsoocyte	26	0.9624	10	0	7	0.4286	5	0.1111	2	0	11	0.1	10	0.5143
1584	chr10	65946483	65946978	496	10	0.97	0.22	3.59506e-35	hyper	spermvszygote	16	0.959	4	0	10	0.2	4	0	2	0	11	0.3463	6	0.652
1585	chr10	65963157	65964512	1356	24	0.8	0.29	2.11984e-31	hyper	spermvsoocyte	44	0.8132	27	0.3701	18	0.3517	17	0.2631	11	0.4307	35	0.3202	16	0.4327
1586	chr10	65974752	65974980	229	17	0.73	0.34	2.18078e-13	hyper	spermvszygote	29	0.7672	12	0.272	17	0.3356	14	0.4062	19	0.1518	19	0.2861	8	0.3545
1587	chr10	65974832	65975035	204	13	0.71	0.27	2.58649e-16	hyper	spermvsoocyte	29	0.7573	13	0.2511	17	0.365	14	0.4062	20	0.1677	18	0.2957	8	0.3545
1588	chr10	65980647	65981518	872	11	0.71	0.25	1.54392e-10	hyper	spermvszygote	37	0.7428	3	0	11	0.1611	0	NA	0	NA	12	0.0278	1	0
1589	chr10	66000334	66000549	216	15	0.93	0	2.0857e-74	hyper	spermvsoocyte	23	0.8848	16	0	3	0	0	NA	1	0.125	6	0.6514	14	0.1849
1590	chr10	66004793	66005399	607	15	0.96	0	5.25826e-73	hyper	spermvsoocyte	42	0.9766	15	0	3	0.9744	2	0	3	1	22	0.0949	6	0.381
1591	chr10	66013903	66014124	222	12	0.83	0.03	6.75759e-43	hyper	spermvsoocyte	21	0.8752	12	0.037	2	1	3	0	5	0.2	18	0.2539	7	0.2619
1592	chr10	66064186	66065192	1007	23	0.93	0.05	6.59209e-67	hyper	spermvsoocyte	36	0.9291	28	0.0408	6	0.3333	2	0	5	0	31	0.0769	11	0
1593	chr10	66077289	66078011	723	11	0.9	0.31	2.60645e-21	hyper	spermvsoocyte	20	0.9124	11	0.2799	2	0.15	5	0.4571	2	0.5	10	0.1991	7	0.5509
1594	chr10	66105910	66106143	234	10	0.81	0.22	1.00445e-19	hyper	spermvszygote	21	0.8435	4	1	10	0.3167	0	NA	3	0.8788	18	0.6946	10	0.625
1595	chr10	66124712	66125153	442	11	0.72	0.25	7.27982e-14	hyper	spermvsoocyte	29	0.7122	12	0.3445	4	0.4955	17	0.392	16	0.4273	24	0.3307	21	0.4125
1596	chr10	66125087	66125186	100	15	0.35	0.65	3.24026e-11	hypo	morulavsicm	16	0.5958	6	0.3911	0	NA	9	0.5057	9	0.5639	16	0.3233	15	0.6798
1597	chr10	66131748	66131951	204	10	0.64	0.25	2.24058e-15	hyper	spermvsoocyte	18	0.6008	10	0.215	16	0.5977	14	0.284	8	0.4098	17	0.3866	11	0.4784
1598	chr10	66138747	66138929	183	14	0.88	0.49	7.90787e-24	hyper	8cellvsmorula	23	0.6794	19	0.9005	5	0.9022	12	0.2937	14	0.7841	20	0.4929	17	0.6875
1599	chr10	66138885	66138972	88	14	0.36	0.93	8.15165e-29	hypo	spermvsoocyte	14	0.4385	17	0.8523	6	0.7804	13	0.5399	12	0.6116	17	0.5164	16	0.7157
1600	chr10	66160089	66160934	846	10	0.94	0.41	2.07562e-14	hyper	spermvszygote	25	0.8797	5	0.4	10	0.3878	7	0.3794	1	1	17	0.1754	12	0.4556
1601	chr10	66180766	66181074	309	11	0.72	0.41	3.13419e-06	hyper	8cellvsmorula	10	0.6052	0	NA	3	0.5905	11	0.5587	12	0.6696	15	0.4065	7	0.5366
1602	chr10	66190877	66191098	222	11	0.74	0.38	1.28932e-07	hyper	spermvszygote	16	0.7778	6	0.9757	11	0.3849	9	0.4309	8	0.5261	15	0.6698	12	0.7804
1603	chr10	66191586	66191677	92	16	0.47	0.83	1.29663e-24	hypo	morulavsicm	16	0.8147	0	NA	7	0.8444	17	0.4658	6	0.2937	17	0.4607	16	0.7502
1604	chr10	66203123	66203236	114	13	0.32	0.71	4.19364e-12	hypo	spermvsoocyte	13	0.3099	13	0.6747	8	0.4927	11	0.4462	5	0.4727	14	0.5058	7	0.6066
1605	chr10	66229803	66229910	108	10	0.31	0.82	1.27852e-18	hypo	spermvsoocyte	18	0.5122	10	0.8308	4	0.2619	9	0.6801	10	0.7365	19	0.459	14	0.3356
1606	chr10	66288781	66288835	55	11	0.5	0.09	2.06448e-07	hyper	morulavsicm	11	0.534	3	0.4762	0	NA	0	NA	4	0.0938	11	0.5197	11	0.0823
1607	chr10	66335968	66336015	48	10	0.54	0.18	3.13207e-08	hyper	spermvszygote	10	0.5345	6	0.5968	10	0.1847	5	0.7326	9	0.4739	10	0.4909	10	0.5363
1608	chr10	66354442	66354893	452	24	0.85	0.48	6.19311e-36	hyper	8cellvsmorula	45	0.23	15	0.788	11	0.5785	26	0.4288	33	0.6801	33	0.4972	39	0.4212
1609	chr10	66354593	66354927	335	13	0.04	0.59	1.35176e-18	hypo	spermvszygote	34	0.0223	6	0.5922	13	0.6049	15	0.2842	16	0.7366	24	0.4709	22	0.5229
1610	chr10	66354601	66354893	293	10	0.23	0.96	1.38937e-44	hypo	2cellvs8cell	22	0.0345	5	0.5677	6	0.5514	10	0.2606	15	0.7249	13	0.4397	15	0.4069
1611	chr10	66358376	66358728	353	12	0.16	0.89	4.98748e-46	hypo	spermvsoocyte	28	0.2117	12	0.8858	4	0.25	7	0.4571	2	0.9	20	0.5899	14	0.4595
1612	chr10	66365946	66366425	480	18	0.37	0.78	4.46194e-19	hypo	morulavsicm	42	0.8766	8	0.8656	6	0.3903	5	0.43	14	0.393	33	0.2854	19	0.7676
1613	chr10	66371641	66372486	846	10	0.38	0.77	8.50024e-09	hypo	morulavsicm	23	0.9341	4	1	5	0.8	10	0.5394	8	0.0365	21	0.4588	13	0.8016
1614	chr10	66420873	66421652	780	10	0.9	0.22	1.17185e-24	hyper	spermvszygote	26	0.8452	14	0.3781	10	0.2242	13	0.1394	9	0.5757	28	0.2902	12	0.4871
1615	chr10	66429539	66430139	601	10	0.93	0.16	4.16492e-31	hyper	spermvsoocyte	19	0.8377	11	0.1364	4	0.3258	3	0.0667	0	NA	17	0.166	11	0.1091
1616	chr10	66509718	66509973	256	20	0.22	0.65	1.96376e-17	hypo	zygotevs2cell	37	0.5953	19	0.4489	24	0.3018	21	0.6308	26	0.5342	37	0.4422	29	0.5185
1617	chr10	66519045	66519151	107	13	0.33	0.65	1.62212e-10	hypo	morulavsicm	13	0.4783	6	0.9136	8	0.4956	4	0.6012	10	0.3431	13	0.2822	13	0.558
1618	chr10	66530511	66531173	663	10	0.86	0	2.28304e-61	hyper	spermvsoocyte	28	0.9266	12	0.0035	4	0	2	0.3333	2	0	20	0.1361	8	0.4333
1619	chr10	66593887	66594081	195	10	0.2	0.56	7.9773e-14	hypo	8cellvsmorula	15	0.612	5	0.7867	4	0.4271	13	0.3053	10	0.1851	15	0.5441	7	0.7319
1620	chr10	66622102	66622301	200	12	0.45	0.79	1.27014e-10	hypo	morulavsicm	17	0.6726	7	0.7607	6	0.473	11	0.6054	8	0.5448	13	0.3964	12	0.8177
1621	chr10	66680438	66680596	159	12	0.78	0.24	5.13899e-12	hyper	spermvszygote	19	0.7386	16	0.5905	14	0.2769	8	0.3312	10	0.4803	21	0.4754	15	0.5456
1622	chr10	66687759	66688530	772	18	0.31	0.74	4.72305e-19	hypo	morulavsicm	28	0.8444	10	0.7048	7	0.6905	11	0.6884	11	0.7399	31	0.3951	23	0.7257
1623	chr10	66945134	66945821	688	12	0.93	0	5.41344e-77	hyper	spermvsoocyte	20	0.9368	12	0	0	NA	5	0.35	3	0.3333	14	0.2745	2	0
1624	chr10	66968250	66968513	264	18	0.66	0.1	2.25809e-31	hyper	spermvsoocyte	24	0.6097	19	0.0498	6	0.5	6	0.0333	4	0.25	22	0.1894	2	0.5555
1625	chr10	66991176	66991299	124	10	0.42	0.73	1.46315e-05	hypo	morulavsicm	8	0.4044	7	0.0519	0	NA	6	0.3984	11	0.5685	18	0.3382	10	0.7276
1626	chr10	67022823	67023114	292	11	0.75	0.36	6.82241e-20	hyper	spermvsoocyte	14	0.7752	11	0.2918	7	0.1665	10	0.3463	7	0.2571	11	0.3832	12	0.2738
1627	chr10	67025042	67025763	722	13	0.64	0.19	1.87076e-19	hyper	spermvszygote	18	0.6648	11	0.2645	13	0.2381	14	0.1856	10	0.5334	14	0.2298	6	0.6153
1628	chr10	67026941	67027812	872	10	0.78	0.35	6.47276e-31	hyper	spermvsoocyte	14	0.7089	10	0.3398	9	0.3227	9	0.3528	8	0.5643	12	0.2257	9	0.2
1629	chr10	67137090	67137883	794	13	0.94	0.02	6.83832e-67	hyper	spermvsoocyte	28	0.8974	13	0.0128	1	1	10	0.1745	6	0.4445	18	0.1798	5	0.2588
1630	chr10	67141165	67141849	685	10	0.94	0.12	4.63386e-36	hyper	spermvsoocyte	25	0.9049	10	0.1	4	0.8571	3	0.037	7	0.2857	10	0.3859	1	0
1631	chr10	67193405	67194030	626	13	0.69	0.18	8.37957e-37	hyper	spermvszygote	25	0.6951	8	0.5807	14	0.2293	18	0.379	18	0.2664	23	0.4273	20	0.3981
1632	chr10	67201778	67203892	2115	30	0.85	0.4	6.8287e-47	hyper	spermvsoocyte	81	0.8015	30	0.2907	21	0.4108	26	0.1579	30	0.2347	66	0.163	30	0.2835
1633	chr10	67202202	67203086	885	11	0.76	0.29	1.74989e-18	hyper	spermvszygote	33	0.7225	10	0.4097	11	0.2479	12	0.1589	10	0.0212	28	0.13	10	0.4959
1634	chr10	67209159	67211005	1847	48	0.7	0.26	1.62511e-83	hyper	spermvszygote	91	0.6734	59	0.5182	50	0.2267	57	0.3696	49	0.366	80	0.3313	68	0.4383
1635	chr10	67211036	67211305	270	10	0.49	0.8	1.32914e-14	hypo	morulavsicm	14	0.7776	13	0.5216	11	0.3607	12	0.4383	12	0.6525	14	0.4623	10	0.7434
1636	chr10	67212516	67212886	371	11	0.82	0.15	1.08674e-33	hyper	spermvszygote	18	0.8062	2	1	13	0.1459	7	0.5419	6	0	18	0.4386	1	1
1637	chr10	67230246	67230503	258	10	0.24	0.56	2.09947e-08	hypo	morulavsicm	17	0.827	4	0.2986	0	NA	6	0.1574	6	0	16	0.2558	10	0.7297
1638	chr10	67323902	67324697	796	13	0.96	0.05	1.80254e-56	hyper	spermvsoocyte	27	0.9144	14	0.0714	3	0.3333	2	0.5	2	0.5	9	0.1183	5	0.3667
1639	chr10	67374178	67374725	548	10	0.7	0	1.06756e-34	hyper	spermvsoocyte	18	0.6224	11	0	11	0.2413	12	0.2106	10	0.1967	16	0.0946	6	0.3333
1640	chr10	67407103	67407364	262	11	0.72	0.03	1.72831e-39	hyper	spermvsoocyte	16	0.6726	11	0.0312	4	0	4	0.25	9	0	10	0.1603	9	0.1587
1641	chr10	67450756	67451766	1011	10	0.82	0.16	4.04524e-41	hyper	spermvsoocyte	27	0.8114	10	0.18	6	0.4495	6	0.1667	8	0.2779	21	0.1315	11	0.2429
1642	chr10	67702492	67703286	795	10	0.81	0.06	5.25877e-34	hyper	spermvsoocyte	42	0.8215	11	0.0455	11	0.3157	13	0.1343	6	0.1667	21	0.204	12	0.3032
1643	chr10	67911687	67912193	507	11	0.91	0.03	1.4993e-39	hyper	spermvszygote	31	0.796	10	0.6051	12	0.05	7	0.1429	2	1	8	0.2403	8	0.3667
1644	chr10	68120364	68121366	1003	13	0.83	0.08	2.96146e-43	hyper	spermvsoocyte	28	0.8415	14	0.1235	10	0.031	12	0.168	12	0.4872	22	0.1792	14	0.3482
1645	chr10	68133003	68133478	476	13	0.77	0.25	9.79494e-19	hyper	spermvsoocyte	27	0.8243	13	0.1922	7	0.2411	17	0.1978	8	0.4908	14	0.4199	7	0.5342
1646	chr10	68185844	68186556	713	11	0.96	0.21	5.66225e-41	hyper	spermvszygote	29	0.9481	9	0.8889	11	0.1876	8	0.2976	2	1	12	0.451	6	0.1667
1647	chr10	68361643	68361802	160	10	0.7	0.35	3.15289e-07	hyper	spermvsoocyte	20	0.7288	10	0.3081	10	0.4771	15	0.6511	5	0.3122	20	0.3156	11	0.4866
1648	chr10	68486855	68487897	1043	16	0.12	0.94	1.16189e-67	hypo	spermvsoocyte	44	0.136	16	0.8875	14	0.3389	11	0.1364	15	0.2882	27	0.3152	8	0.2726
1649	chr10	68499146	68499616	471	11	0.92	0.35	8.00109e-19	hyper	spermvszygote	20	0.869	4	1	12	0.4112	1	0	1	0	16	0.5167	12	0.5447
1650	chr10	68618230	68618445	216	10	0.76	0.42	1.89646e-08	hyper	8cellvsmorula	23	0.244	9	0.7488	5	0.4667	13	0.41	12	0.7024	24	0.2343	16	0.3333
1651	chr10	68622080	68622373	294	10	0.84	0.17	5.98498e-21	hyper	spermvsoocyte	21	0.8649	10	0.1348	6	0.6409	4	0.1229	7	0.4705	14	0.3525	2	0.4643
1652	chr10	68628334	68628431	98	10	0.93	0.21	1.74427e-23	hyper	spermvsoocyte	10	0.9172	10	0.2	0	NA	0	NA	0	NA	0	NA	0	NA
1653	chr10	68668625	68669675	1051	10	0.94	0.32	5.93419e-26	hyper	spermvszygote	23	0.9132	4	1	11	0.2885	6	0.591	1	1	13	0.5949	5	0.5333
1654	chr10	68705205	68705264	60	11	0.58	0.24	1.45807e-09	hyper	8cellvsmorula	11	0.4984	2	0.5	11	0.734	6	0.3833	11	0.6304	12	0.2608	10	0.2679
1655	chr10	68794629	68794924	296	15	0.77	0.3	4.14681e-21	hyper	spermvsoocyte	27	0.7197	15	0.3513	14	0.6776	17	0.5224	20	0.5034	26	0.3751	23	0.5358
1656	chr10	68794650	68794723	74	11	0.43	0.74	7.4462e-15	hypo	morulavsicm	10	0.772	6	0.6878	9	0.7763	10	0.4399	9	0.5167	11	0.4074	11	0.7284
1657	chr10	68796006	68796632	627	21	0.95	0.05	7.42654e-78	hyper	spermvsoocyte	31	0.9101	21	0.0529	12	0	5	0	4	0	22	0.0736	6	0.1667
1658	chr10	68796541	68797059	519	16	0.94	0.08	1.81609e-61	hyper	spermvszygote	25	0.8916	11	0.101	16	0.0555	3	0.2222	4	0.0026	21	0.0905	2	0
1659	chr10	68837812	68837981	170	12	0.44	0.79	3.68794e-10	hypo	spermvsoocyte	23	0.5248	12	0.7881	12	0.7422	11	0.6916	16	0.6911	23	0.6204	23	0.4798
1660	chr10	68876155	68877205	1051	11	0.91	0	1.25988e-65	hyper	spermvsoocyte	23	0.9151	11	0	2	0.2	7	0.1289	7	0.1429	8	0.1897	7	0.7778
1661	chr10	68997557	68998131	575	22	0.92	0.54	1.71868e-32	hyper	spermvszygote	42	0.8763	16	0.6855	22	0.5497	14	0.3835	16	0.3125	39	0.3437	22	0.6007
1662	chr10	69001540	69002150	611	16	0.79	0.32	1.10395e-29	hyper	spermvsoocyte	28	0.7787	17	0.3775	8	0.6129	12	0.197	5	0.5734	26	0.2374	14	0.591
1663	chr10	69011751	69012773	1023	12	0.81	0.03	4.82871e-50	hyper	spermvsoocyte	34	0.8456	12	0.0192	6	0.0389	16	0.2117	9	0.2731	26	0.1751	8	0.3838
1664	chr10	69016847	69018359	1513	17	0.94	0.1	3.04122e-53	hyper	spermvsoocyte	53	0.8691	18	0.0992	9	0.4963	8	0.1786	10	0.3333	26	0.196	14	0.496
1665	chr10	69023278	69023882	605	12	0.8	0.27	7.82153e-21	hyper	spermvsoocyte	32	0.8329	12	0.2925	3	0.4444	16	0.3803	8	0.3523	21	0.1812	20	0.2246
1666	chr10	69024834	69025633	800	13	0.78	0.32	3.97029e-22	hyper	spermvsoocyte	27	0.7765	13	0.2535	6	0.5922	11	0.4755	6	0.5	24	0.2461	12	0.4595
1667	chr10	69032093	69033040	948	17	0.79	0.26	3.45403e-45	hyper	spermvszygote	27	0.7531	13	0.4142	18	0.1837	19	0.3917	12	0.371	28	0.3053	18	0.3196
1668	chr10	69054074	69054655	582	17	0.81	0.4	1.93175e-69	hyper	spermvszygote	24	0.7345	17	0.5313	17	0.2879	18	0.4916	19	0.5421	23	0.3937	23	0.5217
1669	chr10	69163244	69163304	61	16	0.6	0.13	2.97773e-62	hyper	morulavsicm	16	0.7858	7	0.6711	6	0.2273	14	0.6608	0	NA	16	0.6406	16	0.1506
1670	chr10	69171366	69172254	889	10	0.69	0.16	6.47911e-30	hyper	spermvszygote	13	0.6059	12	0.4046	10	0.1594	13	0.3927	4	0.3594	12	0.3437	9	0.3217
1671	chr10	69173138	69173740	603	12	0.6	0.09	6.40948e-27	hyper	spermvszygote	18	0.6321	11	0.4939	12	0.0817	11	0.5031	9	0.4683	14	0.3803	15	0.4451
1672	chr10	69182011	69182195	185	15	0.87	0.41	1.53715e-107	hyper	spermvszygote	17	0.8475	17	0.7072	15	0.4611	16	0.5211	17	0.5497	17	0.5169	17	0.599
1673	chr10	69219055	69219590	536	13	0.71	0.26	1.18947e-54	hyper	spermvszygote	16	0.6368	14	0.41	14	0.2436	15	0.3708	14	0.2706	17	0.2617	15	0.3971
1674	chr10	69249021	69249789	769	12	0.66	0.2	7.9639e-19	hyper	spermvszygote	21	0.6522	8	0.5369	12	0.1743	9	0.437	7	0.5598	18	0.3114	14	0.3946
1675	chr10	69264829	69265150	322	11	0.02	0.88	1.94046e-48	hypo	spermvsoocyte	27	0.0077	11	0.9091	0	NA	1	0	0	NA	16	0.4352	0	NA
1676	chr10	69297486	69298439	954	18	0.95	0.06	4.80359e-70	hyper	spermvsoocyte	39	0.9356	19	0.0351	4	0.175	4	0.25	0	NA	20	0.284	14	0.3349
1677	chr10	69405831	69406984	1154	28	0.01	0.94	5.25323e-120	hypo	spermvsoocyte	92	0.0104	28	0.9286	2	0.5	8	1	8	0.3334	44	0.3555	9	0.8557
1678	chr10	69478288	69478929	642	12	0.82	0.23	8.05711e-26	hyper	spermvszygote	26	0.7808	15	0.6939	12	0.256	8	0.6127	2	0.9688	18	0.6354	6	0.7601
1679	chr10	69504295	69504752	458	11	0.59	0.24	1.92674e-06	hyper	spermvsoocyte	23	0.7178	12	0.3262	9	0.5263	12	0.2969	11	0.3339	13	0.2913	8	0.5081
1680	chr10	69593329	69593589	261	10	0.84	0.48	2.23417e-10	hyper	spermvszygote	24	0.7961	6	0.1032	10	0.4826	12	0.4235	16	0.3547	22	0.3525	10	0.6153
1681	chr10	69595757	69596232	476	11	0.96	0.14	8.6903e-52	hyper	spermvsoocyte	13	0.9057	13	0.2308	1	0.7222	4	0.0526	3	0.6667	14	0.1966	4	0.9821
1682	chr10	69619667	69619737	71	10	0.38	0.87	5.21441e-14	hypo	spermvsoocyte	10	0.3823	10	0.8523	4	0.7396	5	0.4571	10	0.4009	10	0.6244	8	0.5554
1683	chr10	69662122	69662651	530	10	0.8	0.15	1.08009e-22	hyper	spermvszygote	22	0.8426	3	0.6875	10	0.1144	7	0.7204	2	0.4688	13	0.3067	2	0
1684	chr10	69691434	69691561	128	15	0.55	0.98	5.32419e-21	hypo	spermvsoocyte	18	0.5989	15	0.98	1	0.0909	9	0.6956	10	0.4912	15	0.5458	9	0.455
1685	chr10	69742402	69742803	402	10	0.9	0.01	6.1168e-43	hyper	spermvsoocyte	21	0.8882	10	0.0077	1	1	4	0.2143	1	0	18	0.1246	10	0.2364
1686	chr10	69816935	69817547	613	11	0.01	0.85	1.23984e-43	hypo	spermvsoocyte	37	0.0045	14	0.9032	8	0.6525	12	0.75	5	0	24	0.5983	8	0.75
1687	chr10	69819212	69819361	150	10	0.18	0.81	3.06698e-22	hypo	morulavsicm	15	0.9396	2	0.5	9	0.4734	0	NA	2	1	12	0.1814	11	0.7302
1688	chr10	69909284	69909957	674	14	0.08	0.88	1.48345e-39	hypo	spermvsoocyte	42	0.078	15	0.9279	3	0.6667	2	0.5	7	0	26	0.446	6	0.7164
1689	chr10	69938234	69938551	318	11	0.97	0.22	5.02417e-30	hyper	spermvsoocyte	18	0.9437	12	0.2783	4	0.3167	3	0.3333	1	1	13	0.076	2	1
1690	chr10	69943185	69943342	158	10	0.64	0.3	1.01982e-17	hyper	spermvsoocyte	11	0.6713	10	0.4079	9	0.2868	11	0.4152	11	0.4569	11	0.2893	10	0.5736
1691	chr10	70025990	70026653	664	11	0.72	0.24	4.87291e-13	hyper	spermvszygote	29	0.7706	7	0.7107	11	0.2645	13	0.5825	11	0.4519	21	0.5629	15	0.719
1692	chr10	70114817	70115184	368	10	0.77	0.17	7.19369e-15	hyper	spermvszygote	24	0.7972	12	0.7269	10	0.1925	9	0.6149	7	0.577	16	0.4676	10	0.4384
1693	chr10	70170404	70171216	813	10	0.96	0.5	9.84607e-20	hyper	spermvszygote	19	0.926	4	0.75	10	0.479	6	0.1294	4	0.75	9	0.39	0	NA
1694	chr10	70190826	70191574	749	15	0.34	0.96	1.29701e-27	hypo	spermvsoocyte	41	0.1547	15	0.9333	8	0.6945	14	0.4004	10	1	30	0.4205	10	0.6
1695	chr10	70228308	70228818	511	12	0.3	0.79	1.36269e-18	hypo	morulavsicm	19	0.7071	5	0.4	4	0.2625	10	0.268	11	0.4785	19	0.2774	12	0.7752
1696	chr10	70272207	70272537	331	10	0.8	0.25	8.29938e-18	hyper	spermvsoocyte	13	0.8102	10	0.2875	1	0.1429	7	0.1406	3	0.3889	7	0.4365	4	0.1964
1697	chr10	70345078	70345247	170	15	0.89	0.59	2.61948e-17	hyper	spermvsoocyte	19	0.9039	15	0.5194	16	0.566	18	0.5563	14	0.6544	19	0.6211	19	0.6549
1698	chr10	70345113	70345222	110	11	0.9	0.41	1.29904e-27	hyper	spermvszygote	11	0.9058	7	0.4453	11	0.4011	10	0.4642	8	0.675	11	0.6222	11	0.6961
1699	chr10	70351860	70352213	354	10	0.86	0.52	5.57173e-08	hyper	8cellvsmorula	16	0.6774	3	1	3	0.3	3	0.5833	10	0.8895	21	0.413	10	0.5226
1700	chr10	70454295	70455048	754	16	0.76	0.28	6.78151e-21	hyper	spermvsoocyte	35	0.8246	16	0.1716	9	0.4631	19	0.5188	11	0.3707	26	0.3506	16	0.3995
1701	chr10	70471707	70472221	515	19	0.62	0.12	1.71853e-30	hyper	spermvsoocyte	27	0.731	20	0.0985	7	0.6099	14	0.3325	9	0.5405	17	0.2518	9	0.3227
1702	chr10	70519455	70520607	1153	12	0.89	0.02	1.31653e-55	hyper	spermvsoocyte	37	0.8616	12	0.0208	3	1	8	0.0801	10	0.5286	17	0.2267	14	0.1429
1703	chr10	70534143	70534855	713	11	0.98	0.13	1.81125e-55	hyper	spermvsoocyte	14	0.9681	11	0.1477	3	0.2765	11	0.0841	0	NA	12	0.3443	8	0.5695
1704	chr10	70537118	70537887	770	14	0.72	0.39	1.11729e-24	hyper	spermvsoocyte	25	0.833	15	0.1846	10	0.4666	17	0.4876	9	0.5361	23	0.2309	11	0.2784
1705	chr10	70602434	70602585	152	12	0.85	0.19	3.80185e-23	hyper	spermvsoocyte	18	0.8753	12	0.1833	0	NA	6	0.3167	6	0.4667	16	0.134	10	0.2445
1706	chr10	70609967	70610798	832	10	0.93	0.27	1.61325e-31	hyper	spermvsoocyte	26	0.9434	11	0.2385	1	0	5	0.3365	4	0.5	22	0.1626	2	0
1707	chr10	70634173	70635431	1259	10	0.93	0.01	8.13193e-44	hyper	spermvsoocyte	24	0.8837	14	0.0833	4	0.2708	3	0.6667	12	0.3333	16	0.1781	5	0.16
1708	chr10	70643433	70644136	704	12	0.94	0.06	2.05146e-49	hyper	spermvsoocyte	28	0.9243	13	0.097	4	0.15	4	0	5	0.3218	15	0.2499	3	0.3333
1709	chr10	70694807	70694974	168	12	0.26	0.66	1.97622e-14	hypo	2cellvs8cell	19	0.5916	8	0.4774	7	0.5042	12	0.233	14	0.6702	14	0.2723	10	0.243
1710	chr10	70703565	70704652	1088	16	0.96	0.13	2.72229e-86	hyper	spermvsoocyte	48	0.9551	16	0.0882	8	0.6023	8	0.5036	7	0.5739	32	0.1767	7	0.0159
1711	chr10	70713268	70713875	608	15	0.71	0.11	2.04232e-25	hyper	spermvsoocyte	27	0.7519	15	0.1353	3	0.4	11	0.4967	11	0.5643	21	0.3469	12	0.5914
1712	chr10	70725085	70725431	347	14	0.97	0.12	3.51537e-47	hyper	spermvszygote	23	0.9696	0	NA	14	0.1042	0	NA	4	0.0045	10	0.2889	3	0
1713	chr10	70732044	70732879	836	14	0.96	0	4.04616e-87	hyper	spermvsoocyte	32	0.9232	14	0	6	0.5	5	0	6	0.6667	22	0.1014	7	0.1429
1714	chr10	70734511	70735707	1197	13	0.96	0.21	1.02816e-45	hyper	spermvsoocyte	48	0.9532	14	0.2119	3	0.3333	10	0.24	9	0.3148	27	0.3773	18	0.2176
1715	chr10	70748407	70748576	170	10	0.95	0.01	8.44581e-52	hyper	spermvsoocyte	10	0.87	10	0.0167	0	NA	5	0.1103	0	NA	8	0.1753	0	NA
1716	chr10	70765124	70765874	751	13	0.51	0.06	3.21712e-16	hyper	spermvsoocyte	32	0.5343	13	0.0692	5	0.4196	6	0.1429	6	0	11	0.1616	4	0.5
1717	chr10	70803752	70803851	100	12	0.37	0.71	1.67991e-11	hypo	morulavsicm	12	0.5191	4	0.4062	4	0.5179	12	0.4597	9	0.5006	14	0.3345	12	0.717
1718	chr10	70851157	70851735	579	20	0.08	1	1.2243e-101	hypo	spermvsoocyte	62	0.0944	20	1	3	0.1111	11	0.5023	12	0.0076	29	0.5701	3	0.6667
1719	chr10	70956182	70956384	203	15	0	0.95	5.42116e-76	hypo	morulavsicm	35	0.0062	15	1	1	0.6667	4	0.25	11	1	16	0	24	0.9051
1720	chr10	70956231	70956509	279	18	0.01	1	1.64499e-116	hypo	spermvsoocyte	47	0.0046	18	1	0	NA	1	1	12	1	19	0	20	0.925
1721	chr10	71023115	71023325	211	24	0.84	0.51	8.10452e-19	hyper	8cellvsmorula	28	0.7447	14	0.7149	13	0.4377	13	0.557	24	0.7943	31	0.5103	23	0.5122
1722	chr10	71023129	71023503	375	12	0.81	0.44	3.44493e-08	hyper	spermvszygote	27	0.7575	14	0.7387	12	0.4325	12	0.5653	22	0.785	30	0.497	20	0.4972
1723	chr10	71053144	71053471	328	22	0.76	0.18	2.2419e-32	hyper	spermvsoocyte	41	0.7827	22	0.1961	8	0.2638	16	0.2616	15	0.3162	32	0.2387	21	0.3894
1724	chr10	71088887	71089489	603	11	0.97	0.11	5.50521e-46	hyper	spermvsoocyte	22	0.9742	11	0.1111	0	NA	7	0.1519	14	0.5039	17	0.2095	2	0.4578
1725	chr10	71096399	71096740	342	10	0.74	0.07	1.18314e-22	hyper	spermvsoocyte	22	0.7879	11	0.0682	4	0	8	0.0714	9	0.3393	17	0.119	13	0.4121
1726	chr10	71132534	71133307	774	11	0.9	0	1.39298e-64	hyper	spermvsoocyte	21	0.8356	13	0.0055	1	0.8	4	0.4846	7	0.2262	18	0.1102	4	0.2
1727	chr10	71186268	71186695	428	12	0.88	0	2.54912e-43	hyper	spermvsoocyte	25	0.8317	12	0	0	NA	4	0.75	2	0.0551	19	0.3277	3	0
1728	chr10	71203801	71205737	1937	30	0.95	0.1	1.38414e-118	hyper	spermvsoocyte	73	0.922	30	0.0905	17	0.1345	24	0.1244	17	0.5053	43	0.2081	24	0.4037
1729	chr10	71206466	71207908	1443	15	0.94	0.26	4.4368e-37	hyper	spermvszygote	56	0.9222	3	0.4889	15	0.3048	22	0.1391	8	0.375	45	0.2865	27	0.5913
1730	chr10	71209030	71209482	453	13	0.97	0.05	1.13606e-55	hyper	spermvsoocyte	24	0.912	14	0.0422	0	NA	7	0.1429	7	0.2857	16	0.4426	3	0
1731	chr10	71213346	71213912	567	10	0.86	0.39	1.23243e-12	hyper	spermvszygote	28	0.9051	6	0	10	0.3705	11	0.1136	2	1	18	0.2413	15	0.0667
1732	chr10	71216096	71217106	1011	14	0.94	0.18	6.62485e-57	hyper	spermvsoocyte	28	0.9072	14	0.2381	1	0.8333	8	0.2573	6	0	20	0.3735	7	0.406
1733	chr10	71235337	71235906	570	13	0.77	0.31	1.24073e-15	hyper	spermvszygote	33	0.6573	8	0.5116	13	0.2675	11	0.6592	13	0.5656	28	0.444	21	0.4321
1734	chr10	71256306	71256854	549	12	0.87	0.07	1.77106e-31	hyper	spermvsoocyte	29	0.8949	12	0.0521	7	0.6429	11	0.2806	4	0.5	18	0.3427	4	0.1738
1735	chr10	71258829	71259136	308	11	0.35	0.76	2.5683e-10	hypo	morulavsicm	15	0.794	2	0	7	0.4908	7	0.5102	3	0.3016	16	0.2851	12	0.785
1736	chr10	71299520	71299984	465	11	0.91	0.12	1.93783e-33	hyper	spermvsoocyte	31	0.931	11	0.1091	5	0	0	NA	0	NA	21	0.2245	2	0.5
1737	chr10	71300456	71300770	315	12	0.94	0.11	3.52766e-31	hyper	spermvszygote	18	0.9323	0	NA	20	0.325	1	0	15	0.6333	9	0.2667	3	0.3333
1738	chr10	71320718	71321168	451	10	0.91	0	1.87322e-43	hyper	spermvsoocyte	20	0.9449	10	0	3	0.9333	0	NA	0	NA	9	0.1857	3	0.6667
1739	chr10	71335945	71336610	666	11	0.92	0	5.17975e-75	hyper	spermvsoocyte	26	0.943	11	0	2	0	5	0.4	1	0	15	0.1257	7	0
1740	chr10	71349840	71350572	733	11	0.96	0.02	5.56474e-68	hyper	spermvszygote	28	0.918	5	0.3867	11	0.0303	15	0.1317	5	0.2	28	0.2224	7	0.7937
1741	chr10	71427485	71428205	721	13	0.87	0.07	5.05527e-46	hyper	spermvsoocyte	26	0.909	13	0.0668	3	0.2424	10	0.2082	8	0.175	15	0.3406	9	0.123
1742	chr10	71430607	71431039	433	11	0.9	0.31	2.79391e-20	hyper	spermvsoocyte	20	0.9007	11	0.1977	8	0	6	0.1667	5	0.0261	18	0.1147	1	0.3333
1743	chr10	71430810	71431681	872	15	0.96	0.21	2.94066e-55	hyper	spermvszygote	28	0.9205	10	0.1636	15	0.1895	7	0.0476	7	0.1472	23	0.1179	1	0.3333
1744	chr10	71440515	71441422	908	11	0.89	0.01	1.35437e-52	hyper	spermvsoocyte	22	0.8537	11	0.0114	5	0.0222	5	0.1429	4	0.3643	18	0.3376	4	0.5
1745	chr10	71447353	71447752	400	12	0.49	0	1.4925e-20	hyper	spermvsoocyte	21	0.5198	13	0	0	NA	0	NA	0	NA	7	0.2522	5	0.3829
1746	chr10	71459867	71460486	620	13	0.9	0.2	2.01854e-33	hyper	spermvszygote	23	0.9101	4	0.2	13	0.1564	6	0.4222	6	0.8575	14	0.3261	3	0.3567
1747	chr10	71462713	71463251	539	14	0.92	0.28	2.6098e-28	hyper	spermvszygote	33	0.9364	7	0	14	0.2349	9	0.0494	0	NA	17	0.1245	5	0.8
1748	chr10	71505398	71506455	1058	11	0.9	0	3.60243e-48	hyper	spermvsoocyte	33	0.9032	11	0	0	NA	11	0.2096	5	0.0077	15	0.0667	7	0.5466
1749	chr10	71539719	71541053	1335	13	0.96	0.07	9.09092e-75	hyper	spermvsoocyte	41	0.948	13	0.1538	4	0.75	8	0.4296	9	0.2222	15	0.1454	11	0.1015
1750	chr10	71542447	71543419	973	11	0.9	0	2.75798e-60	hyper	spermvsoocyte	34	0.8449	11	0	1	0	8	0.0312	1	0	22	0.3029	0	NA
1751	chr10	71547769	71548492	724	10	0.79	0.03	4.84772e-28	hyper	spermvsoocyte	41	0.8963	11	0.0364	4	0.375	2	0.2768	8	0.5	11	0.2152	15	0.9733
1752	chr10	71564866	71565713	848	27	0.93	0.06	1.78683e-102	hyper	spermvsoocyte	39	0.9215	27	0.0562	9	0.7333	10	0.2144	10	0.575	25	0.2406	15	0.296
1753	chr10	71568982	71569582	601	10	0.85	0.1	4.44468e-21	hyper	spermvsoocyte	25	0.9365	13	0.0769	3	1	9	0.0317	0	NA	14	0.4167	1	0
1754	chr10	71579364	71580710	1347	17	0.81	0.32	2.37636e-23	hyper	spermvszygote	25	0.816	13	0.4112	17	0.3687	14	0.4788	14	0.5151	18	0.3811	10	0.4384
1755	chr10	71590966	71591789	824	14	0.95	0.02	5.75774e-85	hyper	spermvsoocyte	33	0.9599	14	0.0159	4	1	9	0.4796	9	0.0704	23	0.239	4	0.5
1756	chr10	71596600	71597235	636	13	0.82	0.02	1.77475e-43	hyper	spermvsoocyte	46	0.8017	13	0.0238	1	0	4	0.2188	5	0.2	27	0.1314	9	0.3148
1757	chr10	71604591	71605425	835	13	0.62	0	1.70979e-33	hyper	spermvsoocyte	31	0.5351	13	0	5	0.389	2	0	9	0	15	0.1539	6	0.1975
1758	chr10	71606074	71607521	1448	12	0.95	0.05	2.30094e-54	hyper	spermvsoocyte	34	0.9048	12	0.1042	10	0.4807	8	0.1464	4	0	20	0.246	10	0.3958
1759	chr10	71634808	71635091	284	14	0.94	0.1	3.38587e-33	hyper	spermvsoocyte	21	0.94	14	0.0952	5	0.3111	11	0.138	4	0.4722	14	0.1963	13	0.3871
1760	chr10	71657654	71658585	932	14	0.95	0	1.48453e-80	hyper	spermvsoocyte	41	0.9143	15	0	2	0	10	0.5711	5	0.0196	24	0.1021	3	0.6667
1761	chr10	71674401	71674937	537	11	0.91	0.1	5.21399e-50	hyper	spermvsoocyte	25	0.89	11	0.1818	9	0.1429	8	0.0804	8	0	13	0.3338	1	1
1762	chr10	71690623	71691662	1040	13	0.97	0.15	3.36696e-47	hyper	spermvszygote	37	0.9738	11	0.2659	14	0.1226	8	0.2013	10	0.7	22	0.2715	5	0
1763	chr10	71703357	71704039	683	10	0.97	0.4	3.77355e-24	hyper	spermvszygote	26	0.9419	6	0.0238	10	0.3527	1	0.0556	2	0	10	0.275	1	0
1764	chr10	71709242	71710171	930	10	0.87	0.12	1.03541e-22	hyper	spermvsoocyte	35	0.9138	11	0.0826	1	0	1	0	9	0.1302	17	0.0611	12	0.1667
1765	chr10	71714176	71714960	785	13	0.9	0.08	2.39281e-38	hyper	spermvsoocyte	22	0.903	18	0.0648	3	0.5185	4	0.25	2	0.5	17	0.1176	3	1
1766	chr10	71730921	71731019	99	11	0.86	0.09	3.85301e-38	hyper	spermvsoocyte	14	0.9204	11	0.0909	3	0.9167	0	NA	0	NA	7	0.3708	0	NA
1767	chr10	71732658	71733374	717	12	0.93	0.35	3.72982e-25	hyper	spermvsoocyte	16	0.9206	12	0.2992	2	0.8334	3	0.4762	2	0.5	13	0.3762	0	NA
1768	chr10	71793720	71794382	663	12	0.84	0.08	5.87036e-32	hyper	spermvsoocyte	29	0.8653	12	0.075	8	0.6805	13	0.0992	8	0.1154	17	0.1798	10	0
1769	chr10	71798285	71798616	332	10	0.93	0.16	7.48371e-31	hyper	spermvszygote	11	0.9232	0	NA	10	0.2	3	0	0	NA	6	0.3245	8	0.475
1770	chr10	71801640	71802564	925	10	0.96	0	1.16702e-67	hyper	spermvsoocyte	21	0.9597	12	0.0119	8	0.4629	5	0.0982	6	0.6687	13	0.2695	9	0.3796
1771	chr10	71817556	71818351	796	12	0.85	0.05	1.97278e-43	hyper	spermvsoocyte	22	0.8892	12	0.0389	9	0.1521	3	0	5	0.5943	17	0.2277	11	0.1957
1772	chr10	71819110	71819625	516	16	0.97	0.28	5.57672e-70	hyper	spermvszygote	17	0.9679	8	0	17	0.2693	11	0.1895	11	0.5455	20	0.108	16	0.1816
1773	chr10	71827695	71828525	831	11	0.95	0	3.318e-96	hyper	spermvsoocyte	30	0.9523	17	0.0588	2	0.5	13	0.0639	4	0.4434	24	0.4447	6	0.5
1774	chr10	71834078	71834175	98	10	0.08	0.4	1.43574e-09	hypo	8cellvsmorula	18	0.284	3	0.6	6	0.6045	2	0.3572	10	0.1059	18	0.3254	9	0.5996
1775	chr10	71845522	71846111	590	11	0.96	0.13	1.01536e-46	hyper	spermvsoocyte	20	0.9654	11	0.1455	2	0.5715	6	0.0577	1	1	9	0.1947	3	0.3333
1776	chr10	71848945	71849781	837	11	0.94	0.03	9.60077e-63	hyper	spermvsoocyte	37	0.8786	11	0.0303	9	0.2626	6	0.3169	1	0	20	0.3204	10	0.6564
1777	chr10	71852065	71853406	1342	17	0.93	0.06	8.21449e-76	hyper	spermvszygote	42	0.9203	4	0	18	0.0952	12	0.1221	3	0.6048	24	0.1257	9	0.2037
1778	chr10	71854894	71855332	439	10	0.92	0.03	4.83667e-39	hyper	spermvsoocyte	38	0.9509	10	0.0286	2	0.5	7	0.2306	4	0	9	0.1111	3	0
1779	chr10	71857274	71857847	574	12	0.88	0.18	6.05772e-31	hyper	spermvsoocyte	40	0.8557	12	0.2139	6	0.5304	10	0.2937	5	0.7167	32	0.2031	13	0.5507
1780	chr10	71879545	71879722	178	10	0.95	0.08	3.02502e-35	hyper	spermvsoocyte	12	0.9521	10	0.1	5	0.5111	0	NA	1	0	3	0.1778	3	0.6667
1781	chr10	71899725	71900302	578	10	0.81	0.01	6.54179e-28	hyper	spermvszygote	34	0.8246	5	0.0105	10	0.0111	1	0	1	1	6	0.2694	5	0.7867
1782	chr10	71906097	71906270	174	11	0.97	0.02	2.44208e-73	hyper	spermvsoocyte	21	0.935	11	0.0206	0	NA	2	0.8334	0	NA	2	1	0	NA
1783	chr10	71908908	71909718	811	13	0.65	0.31	3.25119e-12	hyper	spermvsoocyte	32	0.7792	13	0.3445	12	0.2368	13	0.1744	7	0.3791	21	0.1862	13	0.1973
1784	chr10	71910425	71911125	701	10	0.96	0	7.95472e-52	hyper	spermvsoocyte	38	0.9509	10	0	6	0.6667	5	0.3086	1	1	6	0.3791	11	0.2981
1785	chr10	71921991	71922885	895	15	0.94	0	4.18426e-72	hyper	spermvsoocyte	30	0.9388	15	0	2	0.0938	12	0.1947	8	0	12	0.1911	3	0.5417
1786	chr10	71948062	71948934	873	14	0.96	0.21	5.8363e-37	hyper	spermvsoocyte	37	0.9583	14	0.2041	0	NA	4	0	1	0	12	0.0979	12	0.5833
1787	chr10	71962578	71963116	539	13	0.94	0.14	1.52075e-53	hyper	spermvszygote	30	0.9146	9	0.1338	13	0.1355	8	0.2	6	0.3036	16	0.1888	5	0.38
1788	chr10	71975136	71975541	406	13	0.96	0.06	7.31274e-54	hyper	spermvsoocyte	34	0.9441	13	0.0449	2	0	6	0.4872	0	NA	11	0.5008	6	0.6667
1789	chr10	71983744	71984550	807	11	0.97	0.09	2.20685e-43	hyper	spermvsoocyte	23	0.9603	11	0.0893	4	0.7369	10	0.5533	7	0.4306	17	0.1781	6	0.5199
1790	chr10	71990140	71990709	570	11	0.95	0.39	4.0973e-22	hyper	spermvszygote	35	0.9579	1	0	11	0.3864	3	1	0	NA	7	0.032	8	0.6226
1791	chr10	71990757	71991076	320	15	0.94	0.07	9.62319e-59	hyper	spermvsoocyte	29	0.9299	15	0.0741	4	0.9583	10	0	2	0	22	0.2414	2	0
1792	chr10	71991691	71992332	642	15	0.97	0.14	1.24919e-45	hyper	spermvszygote	29	0.9762	2	0.5	15	0.1333	8	0.4594	4	0.647	13	0.5085	7	0.2857
1793	chr10	72016805	72017021	217	10	0.45	0.92	1.00126e-33	hypo	morulavsicm	19	0.8602	11	0.3636	0	NA	3	0.1333	9	0.212	14	0.4115	13	0.8046
1794	chr10	72027814	72027875	62	11	0.72	0.32	1.46332e-12	hyper	8cellvsmorula	6	0.4861	2	0.8334	1	0.2857	5	0.4436	11	0.684	11	0.3328	5	0.3989
1795	chr10	72038184	72038759	576	12	0.73	0.05	1.84995e-28	hyper	spermvszygote	18	0.7507	3	0	14	0.1054	3	0.1429	3	0.3333	13	0.1771	3	0.9667
1796	chr10	72047197	72048151	955	20	0.92	0.18	5.87174e-56	hyper	spermvsoocyte	33	0.9058	20	0.1585	3	0.6667	6	0.1667	4	0	22	0.2259	4	0.75
1797	chr10	72048666	72048915	250	10	0.79	0	3.42829e-37	hyper	spermvsoocyte	19	0.7946	10	0	1	0.6	7	0.175	9	0.4568	12	0.3694	8	0.4696
1798	chr10	72068239	72068875	637	10	0.94	0.24	9.3771e-30	hyper	spermvszygote	21	0.9562	6	0	10	0.1896	5	0	0	NA	9	0.037	4	0.25
1799	chr10	72082894	72083893	1000	13	0.94	0	2.9186e-57	hyper	spermvsoocyte	59	0.9304	13	0	3	0.6667	24	0.2	7	0	30	0.0272	19	0.4564
1800	chr10	72091669	72092675	1007	19	0.88	0.13	1.21556e-45	hyper	spermvsoocyte	56	0.9111	20	0.1355	18	0.282	14	0.157	3	1	24	0.1924	3	0.2222
1801	chr10	72091823	72092306	484	15	0.93	0.11	1.89191e-50	hyper	spermvszygote	34	0.8945	9	0.1728	15	0.1384	13	0.1691	0	NA	20	0.2059	0	NA
1802	chr10	72107135	72108009	875	11	0.97	0.15	1.02795e-46	hyper	spermvsoocyte	29	0.9565	11	0.0909	4	0.4583	3	0.4048	6	0.65	10	0.0594	10	0.2344
1803	chr10	72110893	72111271	379	10	0.93	0.01	1.20942e-53	hyper	spermvsoocyte	17	0.9086	10	0.0167	3	1	2	0.0556	7	0.1401	5	0.5643	9	0.7354
1804	chr10	72126918	72127489	572	11	0.9	0.28	6.0915e-19	hyper	spermvszygote	27	0.9185	4	0.1154	12	0.298	6	0.1275	2	0	8	0.1636	8	0.125
1805	chr10	72143964	72144722	759	14	0.92	0.15	2.25136e-36	hyper	spermvsoocyte	39	0.9245	14	0.1758	4	0	0	NA	5	0.2	20	0.1852	6	0.1071
1806	chr10	72161243	72161385	143	10	0.95	0.06	4.15873e-33	hyper	spermvsoocyte	13	0.961	10	0.0667	0	NA	3	0.037	0	NA	5	0.0222	1	0
1807	chr10	72163413	72163606	194	11	0.93	0.27	3.19907e-29	hyper	spermvszygote	21	0.9282	7	0.1607	11	0.1818	0	NA	0	NA	6	0.3757	2	0
1808	chr10	72167696	72168666	971	14	0.94	0.08	6.15151e-47	hyper	spermvsoocyte	50	0.9159	15	0.0667	6	0.8095	10	0.0182	6	0.1349	40	0.1409	11	0.5
1809	chr10	72172081	72172296	216	10	0.93	0	1.92637e-50	hyper	spermvsoocyte	17	0.9291	10	0	0	NA	0	NA	0	NA	11	0.2521	3	0.8141
1810	chr10	72241546	72242305	760	11	0.94	0.08	2.94397e-46	hyper	spermvsoocyte	26	0.9448	11	0.1039	5	0.22	5	0.1391	1	0	11	0.0909	7	0.2938
1811	chr10	72246326	72247159	834	15	0.93	0.06	2.78868e-58	hyper	spermvsoocyte	33	0.9117	15	0.0571	2	0	7	0	5	0.6	20	0.0587	15	0.5474
1812	chr10	72403319	72403507	189	13	0.69	0.38	2.87929e-07	hyper	spermvsoocyte	23	0.6437	13	0.3804	8	0.3061	8	0.6254	8	0.4355	20	0.456	16	0.3441
1813	chr10	72845861	72846116	256	11	0	0.98	3.06683e-46	hypo	spermvsoocyte	22	0.0022	11	0.9848	0	NA	8	0.875	8	0	9	0	1	0
1814	chr10	72848554	72848656	103	15	0.76	0.4	6.08547e-15	hyper	8cellvsmorula	8	0.6138	8	0.7128	8	0.4194	8	0.6238	15	0.8068	15	0.3698	16	0.5598
1815	chr10	72988138	72988265	128	10	0.36	1	3.89049e-31	hypo	spermvsoocyte	13	0.3758	10	1	3	1	3	0.125	7	1	9	0.6469	1	0
1816	chr10	73089750	73090525	776	10	0.8	0.09	1.64684e-29	hyper	spermvsoocyte	21	0.8651	10	0.1057	3	0.5934	6	0.2738	8	0.3325	17	0.1527	13	0.4522
1817	chr10	73110855	73111096	242	10	0.33	0.72	3.44368e-14	hypo	morulavsicm	16	0.8078	1	0.3333	5	0.8741	4	0.5389	0	NA	16	0.3445	10	0.6907
1818	chr10	73255829	73255898	70	10	0.01	0.85	1.52482e-32	hypo	spermvszygote	12	0.0069	0	NA	10	0.8333	2	0	0	NA	2	0.0833	0	NA
1819	chr10	73287510	73287786	277	14	0.78	0.33	3.85138e-17	hyper	8cellvsmorula	24	0.6905	1	0	7	0.5465	6	0.7889	14	0.7197	23	0.4318	7	0.3994
1820	chr10	73325645	73325999	355	14	0.33	1	3.67908e-52	hypo	spermvsoocyte	41	0.4144	14	0.9911	0	NA	8	0.6437	15	0.9273	22	0.859	16	0.875
1821	chr10	73369786	73370156	371	15	0.28	0.91	1.62657e-40	hypo	spermvsoocyte	20	0.3442	18	0.877	6	0.6579	11	0.3001	14	0.625	19	0.579	12	0.5359
1822	chr10	73432873	73433271	399	10	0.08	1	8.89979e-46	hypo	spermvsoocyte	33	0.1025	12	1	0	NA	11	0.7727	2	0	15	0.454	4	0.3667
1823	chr10	73437632	73437690	59	10	0.85	0.48	2.68094e-08	hyper	8cellvsmorula	9	0.3719	4	0	0	NA	0	NA	10	0.8795	10	0.4745	3	0.9333
1824	chr10	73453281	73453606	326	16	0.06	0.84	1.44936e-42	hypo	spermvsoocyte	36	0.0669	18	0.8657	0	NA	9	0.2222	7	0.8571	5	0	12	0.5625
1825	chr10	73459088	73459420	333	12	0.78	0.07	9.8575e-25	hyper	spermvsoocyte	28	0.803	12	0.0455	3	0.3809	2	0.3	10	0.0968	17	0.2621	4	0.1132
1826	chr10	73471156	73471964	809	14	0.95	0.46	9.07769e-21	hyper	spermvszygote	32	0.9277	1	1	14	0.4431	3	0	10	0.6	23	0.1099	8	0.619
1827	chr10	73483522	73483679	158	10	0.17	0.5	2.98717e-10	hypo	8cellvsmorula	16	0.6967	0	NA	9	0.3189	8	0.2779	12	0.278	13	0.4476	5	0.36
1828	chr10	73578103	73578651	549	11	0.79	0.37	7.73219e-16	hyper	spermvszygote	26	0.8222	7	0.4192	11	0.3039	9	0.3365	14	0.5575	21	0.2683	9	0.194
1829	chr10	73597877	73598399	523	10	0.81	0.06	1.59902e-30	hyper	spermvszygote	28	0.8847	6	0.625	10	0.06	3	0.3151	1	0	25	0.5006	9	0.8272
1830	chr10	73623899	73624153	255	11	0.28	0.94	3.57121e-36	hypo	morulavsicm	9	0.9673	0	NA	9	0.6654	4	0.3889	10	0.3	16	0.3276	11	0.9628
1831	chr10	73640981	73641639	659	10	0.35	0.74	2.79941e-12	hypo	morulavsicm	26	0.8177	5	0.4643	10	0.4267	4	0.3438	5	0.6098	18	0.4005	13	0.7242
1832	chr10	73643520	73644149	630	10	0.98	0.17	1.11793e-36	hyper	spermvszygote	24	0.9239	4	0.8928	10	0.15	2	1	10	0.5149	10	0.5521	4	0.6146
1833	chr10	73685536	73685950	415	10	0.7	0.06	1.39025e-27	hyper	spermvszygote	16	0.6691	1	0	10	0.1	2	0	0	NA	7	0.0804	1	0
1834	chr10	73690516	73690611	96	11	0.41	0.75	5.89542e-08	hypo	2cellvs8cell	18	0.7305	13	0.5126	4	0.7361	11	0.4055	17	0.6057	18	0.5087	18	0.5812
1835	chr10	73710317	73710575	259	18	0.76	0.42	5.15058e-13	hyper	spermvsoocyte	23	0.8054	18	0.436	6	0.5463	21	0.5311	20	0.8081	23	0.3753	17	0.6307
1836	chr10	73719361	73719458	98	12	0.47	0.77	1.49819e-10	hypo	morulavsicm	2	0.9444	0	NA	6	0.4434	3	0.8667	10	0.7	19	0.3836	12	0.6477
1837	chr10	73720796	73721218	423	17	0	1	1.4535e-92	hypo	spermvsoocyte	53	0.0058	21	1	5	0	0	NA	16	0.3463	39	0.4799	22	0.0022
1838	chr10	73722428	73722848	421	22	0.45	0.92	1.44873e-24	hypo	spermvsoocyte	52	0.4052	22	0.9485	12	0.9289	3	0.8148	2	0	18	0.7336	25	0.684
1839	chr10	73763336	73763857	522	10	0.49	0.95	4.89283e-25	hypo	morulavsicm	18	0.9346	0	NA	2	1	10	0.7222	1	1	21	0.5263	12	0.7456
1840	chr10	73808682	73809106	425	10	0.88	0.05	4.83557e-31	hyper	spermvszygote	17	0.9162	1	0	10	0.0325	1	0	3	0.6667	14	0.2648	4	0.25
1841	chr10	73842053	73842208	156	11	0.73	0.09	1.24635e-26	hyper	spermvszygote	20	0.7479	10	0.05	11	0.1235	10	0.1787	7	0.6767	13	0.3179	8	0.2619
1842	chr10	73881841	73882031	191	10	0.72	0.37	3.80794e-09	hyper	8cellvsmorula	17	0.7112	9	0.7474	4	0.5429	7	0.5448	10	0.7967	17	0.3059	15	0.5513
1843	chr10	73895737	73896245	509	30	0	0.95	1.62402e-159	hypo	spermvsoocyte	74	0.007	31	0.9355	7	0.1429	11	0.8151	4	0.4873	36	0.263	18	0.3254
1844	chr10	73900218	73900542	325	10	0.17	0.92	4.54412e-23	hypo	morulavsicm	8	0.3844	3	0.4485	0	NA	6	0.6016	3	0.3333	15	0.2268	11	0.8779
1845	chr10	73912674	73912826	153	10	0.8	0.41	6.52691e-09	hyper	spermvszygote	13	0.8113	4	0.5833	10	0.3614	3	0.4471	3	0.303	11	0.3022	10	0.5163
1846	chr10	73946359	73947000	642	10	0.23	0.72	1.68032e-16	hypo	morulavsicm	25	0.901	2	0.5	7	0.6576	4	0.1295	8	0.9777	20	0.4257	12	0.8438
1847	chr10	74015928	74015984	57	10	0.27	0.87	3.76421e-23	hypo	2cellvs8cell	11	0.4209	4	0.8	7	0.8449	10	0.2818	10	0.8544	5	0.4647	8	0.7472
1848	chr10	74047161	74047381	221	12	0.8	0.29	1.3415e-16	hyper	oocytevszygote	28	0.5889	12	0.786	13	0.2506	7	0.1574	15	0.3958	22	0.3555	7	0.0918
1849	chr10	74049647	74049768	122	10	0.94	0.54	7.8937e-14	hyper	8cellvsmorula	16	0.6533	2	1	3	0.3778	3	0.5667	10	0.92	16	0.6287	9	0.8481
1850	chr10	74049648	74050327	680	13	0.46	0.78	1.75855e-07	hypo	spermvsoocyte	51	0.4837	13	0.7646	16	0.3277	8	0.5304	24	0.5988	43	0.4514	28	0.5099
1851	chr10	74061613	74062323	711	10	0.22	0.93	6.42429e-49	hypo	morulavsicm	29	0.8482	2	0	5	0.2	13	0.5782	3	1	22	0.3623	11	0.7797
1852	chr10	74068002	74068187	186	23	0.89	0.53	2.3761e-60	hyper	8cellvsmorula	28	0.5666	8	0.4434	12	0.5697	15	0.7086	23	0.815	27	0.4428	24	0.5369
1853	chr10	74112315	74112996	682	12	0.39	0.94	2.5369e-19	hypo	morulavsicm	32	0.9368	8	0.8611	8	0.8472	2	0	0	NA	19	0.4384	15	0.9595
1854	chr10	74157200	74157682	483	13	0.63	0.32	9.67052e-10	hyper	spermvszygote	28	0.723	5	0.7961	13	0.2092	6	0.3074	14	0.2693	24	0.3975	13	0.5701
1855	chr10	74190101	74190303	203	10	0.94	0.53	1.23277e-28	hyper	8cellvsmorula	28	0.5843	20	0.8433	7	0.2857	17	0.1953	10	0.9017	28	0.5587	16	0.4819
1856	chr10	74190106	74190242	137	12	0.43	0.87	6.39101e-12	hypo	spermvsoocyte	22	0.5239	12	0.7944	4	0	14	0.2133	6	0.8558	20	0.5094	14	0.4507
1857	chr10	74191736	74192269	534	25	0.12	0.72	5.6754e-53	hypo	spermvsoocyte	49	0.0496	25	0.6643	5	0.5667	18	0.1815	8	0.4607	26	0.2828	16	0.4297
1858	chr10	74220534	74221059	526	13	1	0.47	6.31938e-33	hyper	zygotevs2cell	39	0.9653	19	0.5005	13	1	22	0.2594	22	0.241	35	0.431	4	0.225
1859	chr10	74221009	74221062	54	13	0.02	0.81	9.69712e-74	hypo	8cellvsmorula	5	1	2	0.5	8	0.8846	12	0.4445	16	0.0425	13	0.8205	0	NA
1860	chr10	74231655	74231819	165	16	0.33	0.8	9.85243e-17	hypo	morulavsicm	20	0.8172	6	0.8141	2	0.3	4	0.6	11	0.514	17	0.347	16	0.7804
1861	chr10	74628208	74628336	129	16	0.75	0.34	3.85548e-53	hyper	8cellvsmorula	21	0.5638	10	0.7999	6	0.3489	9	0.4881	16	0.797	21	0.3508	20	0.5529
1862	chr10	74628233	74628441	209	14	0.56	0.94	1.96212e-19	hypo	spermvsoocyte	28	0.5731	14	0.8898	7	0.1095	10	0.4	17	0.6944	29	0.4667	25	0.5849
1863	chr10	74707327	74707486	160	11	0.98	0.52	1.19575e-33	hyper	8cellvsmorula	20	0.7177	4	1	0	NA	10	0.8067	11	0.9292	14	0.5577	10	0.5179
1864	chr10	74842455	74842557	103	10	0.89	0.54	8.55973e-12	hyper	8cellvsmorula	10	0.8687	0	NA	0	NA	10	0.6978	10	0.8907	11	0.548	6	0.6686
1865	chr10	74907878	74908776	899	13	0.83	0.25	5.39856e-32	hyper	spermvszygote	27	0.8181	8	0.1408	15	0.2017	20	0.2885	9	0.6571	30	0.3481	23	0.4433
1866	chr10	74909213	74910055	843	11	0.96	0	3.30599e-54	hyper	spermvsoocyte	40	0.9554	12	0	5	0	4	0.5437	1	0	12	0.1028	9	0.5556
1867	chr10	74911945	74912693	749	11	0.11	0.57	4.57005e-16	hypo	morulavsicm	31	0.8432	4	0.1932	6	0.4546	4	0.2619	6	0.1875	16	0.2033	14	0.543
1868	chr10	74914607	74915538	932	21	0.69	0.18	1.59743e-24	hyper	spermvsoocyte	72	0.6288	21	0.1968	11	0.6259	27	0.3147	21	0.5901	47	0.3825	27	0.5467
1869	chr10	74921098	74921592	495	11	0.77	0.1	1.7167e-22	hyper	spermvszygote	24	0.7682	5	0.0533	11	0.1273	1	0	3	0.3333	18	0.0813	13	0.2196
1870	chr10	74928174	74928789	616	12	0.95	0.02	2.14146e-60	hyper	spermvsoocyte	34	0.9248	13	0.0096	6	0.4333	15	0.2543	7	0.5714	22	0.395	6	0
1871	chr10	74934303	74935087	785	11	0.95	0.08	3.53934e-33	hyper	spermvsoocyte	29	0.9231	13	0.1758	4	0.5	10	0.1264	16	0.1667	18	0.0945	14	0.3614
1872	chr10	74944087	74945214	1128	15	0.97	0	1.08451e-76	hyper	spermvsoocyte	60	0.9603	16	0	6	0.0882	14	0.0452	13	0.5516	36	0.0964	1	1
1873	chr10	74946079	74946935	857	20	0.92	0	1.51093e-96	hyper	spermvsoocyte	37	0.9277	21	0.0476	0	NA	12	0.2361	5	0.2033	20	0.1836	3	0.1667
1874	chr10	74948542	74949069	528	11	0.98	0.17	2.62926e-37	hyper	spermvsoocyte	25	0.9394	11	0.1818	1	0	2	0.125	2	0	16	0.0833	12	0.6667
1875	chr10	74958592	74959813	1222	11	0.93	0.16	6.73729e-30	hyper	spermvsoocyte	40	0.9223	17	0.1699	5	0.4708	13	0.1605	8	0.5695	21	0.209	18	0.1351
1876	chr10	74960755	74961642	888	15	0.73	0.18	1.90091e-25	hyper	spermvszygote	32	0.871	7	0.437	18	0.2466	12	0.4013	15	0.473	26	0.2709	17	0.3861
1877	chr10	74963522	74964235	714	11	0.9	0.01	7.69309e-59	hyper	spermvsoocyte	33	0.9197	11	0.013	7	0.4286	8	0.3542	5	0	12	0.1361	6	0.4722
1878	chr10	74968301	74969021	721	16	0.91	0.04	1.04848e-52	hyper	spermvsoocyte	39	0.914	16	0.0625	7	0.0179	1	0	8	0.625	24	0.1699	18	0.3574
1879	chr10	74981067	74981352	286	10	0.92	0.11	2.69563e-36	hyper	spermvsoocyte	22	0.9355	10	0.1222	4	0.95	9	0.838	0	NA	10	0.35	7	0.3238
1880	chr10	75101566	75102166	601	10	0.87	0.33	3.12473e-18	hyper	spermvsoocyte	26	0.8767	10	0.24	5	0.4058	9	0.2211	8	0.5861	19	0.1802	10	0.5418
1881	chr10	75103375	75103553	179	12	0.1	0.59	3.11004e-19	hypo	morulavsicm	9	0.6425	0	NA	3	0.3889	5	0.5515	0	NA	13	0.1119	14	0.5827
1882	chr10	75254648	75255167	520	12	0.65	0.01	9.88186e-29	hyper	spermvsoocyte	26	0.7552	12	0.0093	14	0.277	17	0.1757	7	0.4024	20	0.1601	16	0.4285
1883	chr10	75254736	75254781	46	13	0.72	0.22	1.1459e-20	hyper	spermvszygote	13	0.7428	6	0	13	0.2675	13	0.1528	6	0.4694	13	0.106	13	0.3992
1884	chr10	75267313	75268037	725	11	0.11	0.91	7.19876e-33	hypo	spermvsoocyte	58	0.0304	11	0.895	12	0.8214	11	0.8182	5	0	24	0.2705	18	0.6092
1885	chr10	75267872	75268123	252	11	0.09	1	1.9582e-64	hypo	morulavsicm	50	0.0087	5	1	14	0.2857	15	0.8648	0	NA	24	0.3167	11	1
1886	chr10	75268187	75268320	134	17	0.01	0.99	1.16481e-56	hypo	spermvszygote	34	0.0042	0	NA	18	0.9815	0	NA	13	0	17	0.9641	3	0
1887	chr10	75268243	75268300	58	13	0	0.98	5.31543e-65	hypo	8cellvsmorula	24	0.006	0	NA	12	0.9722	0	NA	13	0	16	0.9886	0	NA
1888	chr10	75364745	75365419	675	15	0.95	0.35	3.74963e-26	hyper	spermvsoocyte	36	0.9406	15	0.3665	4	0.6369	4	0.0833	7	0	22	0.1504	8	0.55
1889	chr10	75403188	75403718	531	12	0.21	0.65	7.41483e-23	hypo	morulavsicm	25	0.8136	11	0.3785	6	0.4375	9	0.6312	9	0.3798	17	0.1518	16	0.7285
1890	chr10	75422641	75423520	880	14	0.79	0.41	1.7139e-18	hyper	spermvsoocyte	26	0.8031	15	0.4139	13	0.3624	14	0.402	18	0.5232	24	0.4524	13	0.5599
1891	chr10	75482284	75483224	941	11	0.97	0.33	6.34702e-30	hyper	spermvszygote	22	0.972	5	1	14	0.4444	4	0.3204	1	1	17	0.6578	9	0.2889
1892	chr10	75507086	75507769	684	13	0.26	0.6	1.20369e-13	hypo	morulavsicm	22	0.8299	6	0.6429	11	0.5341	6	0.2937	4	0.25	19	0.3455	16	0.6444
1893	chr10	75625163	75625614	452	11	0.88	0.07	1.51146e-38	hyper	spermvszygote	20	0.9471	3	0.4675	11	0.1148	7	0	4	0.2	14	0.2819	5	0.8833
1894	chr10	75719747	75720919	1173	11	0.86	0.21	1.46631e-24	hyper	spermvsoocyte	22	0.8279	11	0.2093	6	0.2222	8	0.3006	5	0.0444	21	0.3407	10	0.3535
1895	chr10	75789660	75789778	119	11	0.37	0.77	9.13837e-21	hypo	morulavsicm	16	0.5932	4	0.7302	6	0.4465	10	0.6244	8	0.5913	16	0.2984	11	0.6879
1896	chr10	75851435	75851563	129	10	0.74	0.41	8.66226e-10	hyper	8cellvsmorula	17	0.6594	9	0.8477	3	0.3185	4	0.5162	10	0.7596	17	0.2762	13	0.368
1897	chr10	75976038	75976999	962	10	0.87	0.19	2.07915e-30	hyper	spermvszygote	17	0.8593	4	0.5	11	0.2376	7	0.2357	7	0.6788	14	0.3963	7	0.3962
1898	chr10	76025013	76025209	197	16	0.6	0.09	1.41195e-24	hyper	spermvszygote	29	0.6604	14	0.6612	16	0.0984	11	0.646	23	0.5393	26	0.4287	20	0.5602
1899	chr10	76034966	76035176	211	10	0.28	0.83	7.93035e-24	hypo	morulavsicm	14	0.8858	7	0.6231	1	0.25	9	0.6651	2	0.3202	22	0.3729	10	0.6874
1900	chr10	76068353	76068413	61	11	0.72	0.39	3.10507e-09	hyper	8cellvsmorula	11	0.368	7	0.6909	0	NA	11	0.5442	11	0.7206	11	0.3883	10	0.6186
1901	chr10	76108520	76109219	700	15	0.74	0.14	3.22996e-27	hyper	spermvsoocyte	39	0.795	15	0.0787	7	0.2286	13	0.3911	13	0.2242	33	0.3358	16	0.5747
1902	chr10	76189525	76189625	101	14	0.76	0.42	8.58598e-13	hyper	8cellvsmorula	14	0.7474	10	0.519	10	0.385	7	0.3434	14	0.7482	14	0.4391	14	0.668
1903	chr10	76189526	76189678	153	18	0.79	0.25	5.55874e-32	hyper	spermvszygote	23	0.7816	13	0.5773	18	0.2771	9	0.3647	17	0.7161	23	0.4329	20	0.7435
1904	chr10	76189542	76189678	137	16	0.42	0.84	1.78107e-33	hypo	morulavsicm	19	0.7953	9	0.7259	16	0.2429	7	0.3438	13	0.7375	19	0.4333	16	0.776
1905	chr10	76195207	76195305	99	10	0.94	0.28	3.97858e-51	hyper	8cellvsmorula	13	0.7111	3	1	0	NA	5	0.5886	10	0.8227	10	0.3154	3	0.3333
1906	chr10	76217904	76218013	110	10	0.85	0.27	1.8631e-36	hyper	8cellvsmorula	14	0.6944	4	0.9688	7	0.4192	7	0.4833	10	0.8639	10	0.2952	8	0.2999
1907	chr10	76379911	76380461	551	30	0	0.99	7.09217e-125	hypo	spermvsoocyte	58	0	30	0.9878	0	NA	15	0.6841	0	NA	32	0.5559	9	0.6667
1908	chr10	76383062	76383211	150	11	0.48	0.11	2.52474e-21	hyper	morulavsicm	26	0.7636	5	0.3095	9	0.6111	9	0.4741	18	0.499	24	0.5416	11	0.1112
1909	chr10	76427042	76427402	361	11	0.34	0.01	5.33565e-12	hyper	spermvszygote	25	0.3207	7	0.0179	11	0.0101	2	0	4	0	13	0	1	1
1910	chr10	76428129	76428746	618	12	0.26	0.58	1.38451e-10	hypo	morulavsicm	36	0.2868	10	0.05	4	0	9	0.3314	6	0.3267	27	0.1551	15	0.6478
1911	chr10	76443785	76443941	157	13	0.44	0.82	5.71257e-18	hypo	morulavsicm	18	0.6973	9	0.7392	4	0.7833	9	0.561	11	0.4903	13	0.3824	15	0.8286
1912	chr10	76456206	76456357	152	11	0.28	0.65	3.98405e-14	hypo	morulavsicm	10	0.6303	4	0.7917	6	0.6333	5	0.5961	5	0.2889	16	0.3314	11	0.7151
1913	chr10	76460348	76460544	197	14	0.74	0.18	3.65175e-29	hyper	8cellvsmorula	23	0.8486	7	0.6048	7	0.7381	9	0.5038	14	0.7183	24	0.3459	10	0.6544
1914	chr10	76549493	76549647	155	10	0.84	0.31	7.08498e-15	hyper	spermvszygote	11	0.8484	5	0.6145	10	0.3108	11	0.468	3	0.5505	13	0.5127	8	0.3319
1915	chr10	76567744	76568113	370	10	0.84	0.36	5.68692e-14	hyper	8cellvsmorula	15	0.7596	1	1	11	0.8182	6	0.8405	10	0.8389	16	0.4399	2	0.3333
1916	chr10	76661475	76661891	417	16	0.86	0.38	6.46551e-25	hyper	8cellvsmorula	26	0.7601	8	0.7228	4	0.6357	6	0.4005	20	0.6554	28	0.4097	17	0.4611
1917	chr10	76722531	76722748	218	21	0.81	0.45	1.06778e-15	hyper	8cellvsmorula	19	0.8023	17	0.592	3	0.5	16	0.4748	21	0.7656	29	0.4256	20	0.6395
1918	chr10	76730516	76731181	666	15	0.08	0.72	9.22689e-46	hypo	morulavsicm	19	0.8787	0	NA	1	0	3	0.4875	7	0.2998	21	0.1576	21	0.5566
1919	chr10	76892246	76893156	911	15	0.81	0.26	6.99318e-29	hyper	spermvsoocyte	37	0.8688	15	0.197	6	0.5278	11	0.1983	5	0.4	21	0.1165	23	0.3386
1920	chr10	76912657	76913348	692	10	0.9	0.32	2.35499e-22	hyper	spermvszygote	34	0.8484	6	0	10	0.3065	10	0.1133	13	0.3213	24	0.3086	15	0.3455
1921	chr10	76914285	76914709	425	13	0.83	0.35	2.66248e-21	hyper	spermvszygote	22	0.7091	3	0	13	0.3018	8	0.129	6	0.1485	22	0.2152	14	0.4497
1922	chr10	76918695	76919604	910	19	0.89	0.27	1.03375e-90	hyper	spermvszygote	34	0.8623	22	0.0922	19	0.3191	29	0.2212	24	0.331	31	0.2185	14	0.4216
1923	chr10	76918696	76919907	1212	30	0.88	0.08	3.62246e-243	hyper	spermvsoocyte	43	0.858	30	0.0871	27	0.3483	37	0.2203	30	0.3484	40	0.2279	20	0.3933
1924	chr10	76919634	76920345	712	12	0.84	0.21	1.10302e-71	hyper	spermvszygote	14	0.7987	11	0.0799	12	0.2789	11	0.2478	8	0.5715	14	0.242	11	0.5302
1925	chr10	76930301	76931135	835	12	0.72	0.18	7.78277e-40	hyper	spermvsoocyte	35	0.7675	12	0.2581	13	0.1175	18	0.0593	12	0.2542	34	0.0884	24	0.1248
1926	chr10	76976020	76977480	1461	17	0.63	0.02	1.24874e-40	hyper	spermvsoocyte	39	0.6951	19	0.0414	12	0.2609	20	0.0929	19	0.1621	34	0.1971	11	0.3191
1927	chr10	76992585	76992870	286	12	0.96	0.08	3.09128e-54	hyper	spermvsoocyte	23	0.9592	12	0.0833	9	0.2222	3	0.3333	4	0.5	8	0.3546	2	0.5
1928	chr10	76996224	76997162	939	11	0.92	0.4	2.24479e-21	hyper	spermvszygote	31	0.926	3	0.1026	11	0.3373	14	0.0568	5	0.1529	16	0.1693	6	0.3351
1929	chr10	77007317	77007756	440	10	0.9	0.08	4.22784e-25	hyper	spermvsoocyte	22	0.7776	12	0.077	4	0.5	1	0	5	0.4111	14	0.1709	4	0.6781
1930	chr10	77015489	77015815	327	10	0.92	0	3.87627e-41	hyper	spermvsoocyte	13	0.9259	10	0	3	0.6667	1	1	0	NA	5	0	0	NA
1931	chr10	77017363	77018134	772	14	0.95	0.16	6.76334e-49	hyper	spermvsoocyte	40	0.9551	14	0.125	4	0.4583	1	1	9	0.8611	26	0.2144	3	0.3704
1932	chr10	77090970	77091676	707	14	0.91	0.34	1.6452e-55	hyper	spermvszygote	24	0.8951	13	0.1736	14	0.3531	18	0.1422	11	0.6404	22	0.2298	12	0.3527
1933	chr10	77090971	77091763	793	16	0.91	0.16	8.66103e-114	hyper	spermvsoocyte	26	0.8955	16	0.141	16	0.4333	20	0.1113	13	0.5419	24	0.2393	13	0.3032
1934	chr10	77097729	77098604	876	10	0.85	0.13	6.8613e-34	hyper	spermvsoocyte	29	0.8826	11	0.1708	3	0	9	0.2771	7	0.1357	18	0.1714	6	0
1935	chr10	77142628	77143106	479	10	0.76	0.22	1.04544e-13	hyper	spermvsoocyte	30	0.8716	11	0.2576	3	0.5714	12	0.0917	5	0	8	0.4499	17	0.3617
1936	chr10	77181276	77181449	174	11	0.27	0.67	7.24456e-10	hypo	morulavsicm	14	0.6677	6	0.3167	5	0.4295	8	0.4393	9	0.2194	14	0.2358	12	0.7368
1937	chr10	77190149	77190231	83	12	0.86	0.52	2.52969e-11	hyper	8cellvsmorula	7	0.7034	6	1	6	0.8972	6	0.6713	12	0.844	12	0.5205	11	0.4383
1938	chr10	77283252	77283575	324	12	0.77	0.28	1.14171e-14	hyper	spermvszygote	24	0.7785	4	1	14	0.3467	14	0.6599	13	0.5786	21	0.3684	14	0.6009
1939	chr10	77315552	77316761	1210	16	0.94	0.18	2.89413e-41	hyper	spermvsoocyte	54	0.9121	17	0.1536	4	0.3976	14	0.3906	5	0.2333	30	0.3621	9	0.2407
1940	chr10	77318310	77318797	488	12	0.14	0.7	4.65204e-28	hypo	morulavsicm	33	0.8772	8	0.125	7	0.9429	9	0	2	0	19	0.2176	20	0.7474
1941	chr10	77327280	77328201	922	10	0.98	0.42	5.84858e-25	hyper	spermvszygote	30	0.9629	2	0	12	0.4398	12	0.0633	3	0.0167	27	0.1716	11	0.2121
1942	chr10	77331817	77332263	447	13	0.93	0.2	6.25717e-38	hyper	spermvszygote	23	0.9437	4	0.5	13	0.1889	8	0.08	3	0.3148	15	0.1799	7	0.3804
1943	chr10	77332535	77334314	1780	19	0.92	0.15	1.06349e-69	hyper	spermvsoocyte	43	0.9123	20	0.1697	5	0.6	11	0.2974	10	0.5	26	0.2786	3	0.6667
1944	chr10	77345756	77346164	409	23	0.36	0.66	9.45079e-22	hypo	morulavsicm	28	0.616	21	0.4547	22	0.369	21	0.5511	21	0.5839	30	0.3278	23	0.6447
1945	chr10	77346023	77346112	90	14	0.77	0.36	4.34748e-34	hyper	8cellvsmorula	16	0.5957	13	0.4119	13	0.3938	14	0.5412	14	0.774	16	0.3565	14	0.5988
1946	chr10	77355533	77356130	598	10	0.93	0.35	8.92673e-18	hyper	spermvszygote	25	0.9253	6	0.1333	13	0.3287	13	0.3755	10	0.4126	27	0.2571	13	0.2883
1947	chr10	77390792	77390830	39	10	0.67	0.18	1.16347e-14	hyper	2cellvs8cell	11	0.3759	8	0.4439	9	0.5828	11	0.6814	10	0.1635	11	0.5192	10	0.4412
1948	chr10	77390799	77390839	41	10	0.12	0.49	3.46197e-12	hypo	8cellvsmorula	11	0.3236	5	0.4921	8	0.5278	10	0.5968	10	0.125	11	0.4579	8	0.4723
1949	chr10	77396310	77397010	701	11	0.88	0.14	2.95846e-28	hyper	spermvszygote	30	0.887	4	0.3667	13	0.1439	8	0.2625	6	0.8333	16	0.3129	9	0.5525
1950	chr10	77406436	77406718	283	13	0.94	0.1	5.94327e-47	hyper	spermvsoocyte	21	0.8932	13	0.0769	0	NA	4	0	12	0.2939	16	0.2884	4	0.7167
1951	chr10	77423466	77424363	898	11	0.95	0.13	4.49187e-39	hyper	spermvsoocyte	26	0.917	11	0.1621	0	NA	6	0.0555	3	0	12	0.113	4	0.1458
1952	chr10	77427084	77428300	1217	16	0.96	0.31	1.43688e-33	hyper	spermvsoocyte	33	0.959	17	0.3282	5	0.4439	8	0.525	6	0.6823	23	0.3782	4	0.375
1953	chr10	77443201	77443592	392	10	0.75	0.44	3.41702e-07	hyper	spermvszygote	27	0.7702	5	0.5782	10	0.318	15	0.2207	12	0.8564	27	0.5234	16	0.7252
1954	chr10	77460847	77461273	427	11	0.76	0.37	5.6856e-14	hyper	spermvszygote	15	0.7419	6	0.2821	11	0.3386	7	0.4242	9	0.6225	11	0.292	8	0.5237
1955	chr10	77476967	77477342	376	17	0.35	0.65	6.08193e-11	hypo	morulavsicm	33	0.7031	8	0.2823	6	0.6415	5	0.6733	16	0.6967	27	0.3827	22	0.4664
1956	chr10	77477010	77477383	374	13	0.8	0.25	4.4996e-27	hyper	8cellvsmorula	29	0.7021	5	0.4033	7	0.6928	3	0.3048	16	0.6859	24	0.3409	18	0.3236
1957	chr10	77514735	77515075	341	10	0.85	0.29	2.54624e-18	hyper	spermvszygote	23	0.7926	9	0.7472	11	0.2727	12	0.4784	4	0.4861	16	0.5622	6	0.1123
1958	chr10	77616803	77617414	612	12	0.9	0.25	9.419e-27	hyper	spermvszygote	25	0.9066	4	0.8	12	0.2913	7	0.7311	6	0.29	13	0.5044	6	0.6145
1959	chr10	77795757	77795938	182	11	0.78	0.45	5.50587e-08	hyper	spermvszygote	13	0.7748	3	0.8036	11	0.438	9	0.2622	3	0.1611	12	0.3519	8	0.6859
1960	chr10	77851573	77852393	821	11	0.69	0.22	7.8072e-11	hyper	spermvsoocyte	33	0.772	11	0.2312	5	0.412	15	0.2648	19	0.4455	35	0.3678	8	0.4375
1961	chr10	77876305	77876711	407	12	0.64	0.26	1.81171e-11	hyper	spermvszygote	24	0.6499	11	0.6008	12	0.2294	14	0.3073	12	0.5098	19	0.412	8	0.5014
1962	chr10	77884580	77885358	779	10	0.77	0.11	1.83035e-19	hyper	spermvsoocyte	23	0.8383	10	0.0344	8	0.4939	9	0.1538	11	0.5782	18	0.187	6	0.0987
1963	chr10	77978611	77979054	444	12	0.23	0.95	3.44642e-34	hypo	spermvsoocyte	29	0.2392	12	0.9431	6	0.6333	12	0.0444	16	0.3785	27	0.2511	8	0.4204
1964	chr10	78057629	78058145	517	18	0.05	0.96	2.47426e-78	hypo	spermvsoocyte	48	0.0568	21	0.9577	8	0.375	8	0.0208	10	0	33	0.5503	13	0.7592
1965	chr10	78057689	78058145	457	10	0.3	0.7	5.72223e-12	hypo	morulavsicm	45	0.0478	20	0.9556	8	0.375	8	0.0208	9	0	33	0.5503	13	0.7592
1966	chr10	78077779	78078147	369	11	0.84	0.24	1.23295e-38	hyper	8cellvsmorula	18	0.7547	12	0.5056	5	0.4717	13	0.4637	14	0.7815	16	0.3286	9	0.5759
1967	chr10	78079039	78079423	385	11	0.68	0.26	1.82574e-12	hyper	morulavsicm	15	0.6896	6	0.6333	1	1	10	0.645	16	0.6753	20	0.7124	12	0.273
1968	chr10	78118435	78118786	352	12	0.9	0.18	1.23682e-31	hyper	spermvszygote	29	0.9093	4	1	12	0.2158	2	0.5	0	NA	17	0.7068	3	0
1969	chr10	78171498	78172178	681	12	0.77	0.21	1.80107e-19	hyper	spermvszygote	28	0.8156	6	0.5136	15	0.2012	10	0.35	2	0.1429	29	0.5198	21	0.709
1970	chr10	78172085	78172208	124	11	0.37	0.77	2.03917e-18	hypo	morulavsicm	10	0.6602	4	0.1682	6	0.5283	6	0.3889	2	0.1429	12	0.365	11	0.6947
1971	chr10	78277051	78277192	142	12	0.71	0.36	9.54957e-16	hyper	2cellvs8cell	23	0.5909	12	0.6324	7	0.4381	15	0.6546	13	0.4316	20	0.4159	23	0.4483
1972	chr10	78281530	78281696	167	13	0.17	0.51	2.5574e-12	hypo	8cellvsmorula	10	0.7697	1	0.4	3	0.4242	11	0.447	13	0.1956	13	0.5329	12	0.654
1973	chr10	78307064	78307313	250	11	0.36	0.68	5.47592e-09	hypo	morulavsicm	14	0.7583	4	0.7291	7	0.4435	4	0.4982	8	0.2411	12	0.359	11	0.6533
1974	chr10	78452594	78453022	429	11	0.8	0.26	7.80884e-24	hyper	spermvsoocyte	26	0.8418	11	0.2549	6	0.4939	14	0.6364	11	0.6868	17	0.4259	9	0.5343
1975	chr10	78492371	78492870	500	10	0.65	0.33	2.48142e-10	hyper	spermvszygote	23	0.8464	0	NA	10	0.4227	9	0.4029	7	0.0781	19	0.5391	12	0.2582
1976	chr10	78541033	78541108	76	10	0.75	0.37	8.83208e-15	hyper	8cellvsmorula	10	0.5965	5	0.5093	10	0.5106	5	0.4621	10	0.7609	10	0.3736	9	0.6137
1977	chr10	78612852	78613094	243	10	0.23	0.85	5.9926e-29	hypo	morulavsicm	19	0.7968	0	NA	4	0.2917	6	0.0989	1	1	14	0.3548	10	0.817
1978	chr10	78716266	78716958	693	12	0.85	0.07	4.7582e-30	hyper	spermvsoocyte	39	0.8684	12	0.0921	3	0.3095	10	0.3283	11	0.6393	32	0.2825	11	0.6818
1979	chr10	78739195	78740019	825	16	0.84	0	6.66856e-70	hyper	spermvsoocyte	34	0.8588	18	0	5	0.3691	10	0.2905	16	0.5827	21	0.2106	8	0.425
1980	chr10	78777174	78777912	739	16	0.75	0.31	1.06165e-21	hyper	spermvszygote	35	0.8222	10	0.5194	16	0.3088	15	0.2307	11	0.376	30	0.346	16	0.7259
1981	chr10	78785957	78786908	952	12	0.89	0.02	1.93564e-47	hyper	spermvsoocyte	27	0.8293	12	0.0333	6	0.5	3	0.2222	7	0.1429	22	0.0776	9	0.3574
1982	chr10	79680071	79681012	942	12	0.36	0.75	5.41578e-14	hypo	morulavsicm	34	0.7209	11	0.9202	4	0.4167	3	0.2444	13	0.5561	24	0.5101	13	0.7357
1983	chr10	79681766	79682024	259	12	0.73	0.27	2.44308e-19	hyper	spermvszygote	16	0.7266	3	0.1667	12	0.2749	8	0.593	4	0.4543	12	0.4298	2	0.3333
1984	chr10	79811528	79811598	71	10	0.31	0.69	5.46822e-23	hypo	morulavsicm	11	0.4906	8	0.4811	7	0.5811	8	0.3262	7	0.4061	11	0.3224	10	0.6965
1985	chr10	79829561	79829722	162	10	0.04	0.91	8.3884e-45	hypo	spermvsoocyte	19	0.0837	10	0.894	3	0.1026	13	0.3846	0	NA	15	0.4878	9	0.417
1986	chr10	79829715	79829788	74	10	0	0.91	1.81549e-36	hypo	zygotevs2cell	9	0.0407	2	0.875	11	0	12	0.8278	0	NA	8	0.4364	2	0.5555
1987	chr10	79958288	79958716	429	10	0.4	0.79	4.34716e-10	hypo	morulavsicm	15	0.8451	7	0.9429	4	0.3676	2	0.5113	3	0.5417	11	0.3187	10	0.8053
1988	chr10	80074492	80074677	186	12	0.56	0.1	8.16322e-16	hyper	morulavsicm	12	0.7258	0	NA	1	0.8	5	0.34	4	0	15	0.5359	13	0.2603
1989	chr10	80109241	80109591	351	16	0.51	0.94	1.16474e-39	hypo	2cellvs8cell	25	0.7428	10	0.5506	16	0.6659	23	0.5009	17	0.8296	29	0.4655	26	0.5243
1990	chr10	80109384	80109591	208	14	0.93	0.57	8.30165e-35	hyper	8cellvsmorula	23	0.7362	10	0.5506	15	0.7103	21	0.5486	14	0.8645	29	0.4655	25	0.5253
1991	chr10	80109449	80110085	637	12	0.86	0.32	1.49162e-19	hyper	spermvsoocyte	24	0.8722	12	0.331	5	0.9667	11	0.4011	6	0.7844	28	0.3856	10	0.5719
1992	chr10	80126135	80127150	1016	10	0.95	0.42	7.10213e-24	hyper	8cellvsmorula	52	0.9411	4	0.9911	12	0.8	12	0.8569	12	0.8318	33	0.6178	8	1
1993	chr10	80150244	80150462	219	10	0.16	0.84	1.77307e-24	hypo	morulavsicm	11	0.9756	2	1	4	0.5	8	0.4433	4	0	16	0.1845	10	0.8417
1994	chr10	80154365	80154470	106	13	0.74	0.41	5.68602e-18	hyper	8cellvsmorula	18	0.6955	14	0.5141	3	0.1333	12	0.2983	13	0.7895	18	0.5302	9	0.5911
1995	chr10	80168759	80168972	214	13	0.92	0.39	1.24919e-22	hyper	spermvszygote	26	0.6738	6	0.35	14	0.3651	26	0.5182	9	0.8128	22	0.4427	11	0.4994
1996	chr10	80176591	80177381	791	13	0.72	0.1	3.46295e-24	hyper	spermvsoocyte	25	0.769	13	0.0952	10	0.5	5	0.141	5	0	19	0.104	7	0.1286
1997	chr10	80189799	80189854	56	12	0.76	0.43	2.62254e-11	hyper	8cellvsmorula	11	0.4824	10	0.5429	6	0.6537	6	0.2549	12	0.7637	12	0.4106	10	0.5475
[truncated: 43,727 more rows]
