# Supplementary material for: De novo DNA methylation during monkey pre-implantation embryogenesis
Source: Cell Res. 2017 Feb 24;27(4):526–39. doi: 10.1038/cr.2017.25 (PMC5385613; doi:10.1038/cr.2017.25)
Supplement: Supplementary information, Table S4 — Functional classification of biological process of genes with hypermethylated promoters at human 8-cell stage. [file cr201725x12.xlsx]

## Sheet: Table S4
Supplementary Table S4. Functional classification of biological process of genes with hypermethylated promoters at human 8-cell stage.
Cluster	Term	Category	Observed	Expected	FoldChange	P-value	Term_Name	GeneList
1	GO:0043555	2	2	0.020983	95.3153	0.00065099	biological_process:regulation_of_translation_in_response_to_stress	RPS6KA1;RPS6KA3;
1	GO:0006821	38	4	0.398679	10.0331	0.00100605	biological_process:chloride_transport	CLCN1;GABRA5;TTYH1;ANO8;
1	GO:2000617	3	2	0.031475	63.5425	0.00107733	biological_process:positive_regulation_of_histone_H3-K9_acetylation	PIWIL2;BRCA1;
1	GO:0002181	18	3	0.188848	15.8858	0.0013433	biological_process:cytoplasmic_translation	RPL22;RPL7L1;RPL15;
1	GO:0043620	4	2	0.041966	47.6576	0.00160461	biological_process:regulation_of_DNA-templated_transcription_in_response_to_stress	RPS6KA1;RPS6KA3;
1	GO:0055131	4	2	0.041966	47.6576	0.00160461	molecular_function:C3HC4-type_RING_finger_domain_binding	HSPA8;DNAJA1;
1	GO:0004711	6	2	0.062949	31.7718	0.00295328	molecular_function:ribosomal_protein_S6_kinase_activity	RPS6KA1;RPS6KA3;
1	GO:0048096	7	2	0.073441	27.2327	0.0037704	biological_process:chromatin-mediated_maintenance_of_transcription	ARID1B;BAZ1B;
1	GO:0030529	92	5	0.965224	5.18015	0.00379382	cellular_component:ribonucleoprotein_complex	BRCA1;RPL22;HSPA8;MVP;RPS4X;
1	GO:0007268	337	10	3.53566	2.82833	0.00454952	biological_process:synaptic_transmission	CHRNE;RPS6KA1;HTR1F;GABRA5;HCN2;GPR149;GRIN2A;CASK;HSPA8;RPS6KA3;
1	GO:0007614	8	2	0.083933	23.8285	0.00467992	biological_process:short-term_memory	CUX2;SERPINF1;
1	GO:0042043	9	2	0.094424	21.1811	0.00567979	molecular_function:neurexin_family_protein_binding	NLGN1;CASK;
1	GO:0045202	149	6	1.56324	3.83818	0.00642495	cellular_component:synapse	APBB2;CHRNE;MME;NLGN1;GABRA5;UBE2I;
1	GO:0017146	10	2	0.104916	19.0629	0.00676801	cellular_component:NMDA_selective_glutamate_receptor_complex	NLGN1;GRIN2A;
1	GO:0031953	10	2	0.104916	19.0629	0.00676801	biological_process:negative_regulation_of_protein_autophosphorylation	MVP;ENG;
1	GO:0005925	310	9	3.25238	2.7672	0.00776248	cellular_component:focal_adhesion	FERMT2;ENG;RPL22;ARHGEF7;MME;RPS4X;CASK;CNN3;HSPA8;
1	GO:0000244	11	2	0.115407	17.33	0.00794257	biological_process:spliceosomal_tri-snRNP_complex_assembly	PRPF8;SRSF10;
1	GO:0042026	11	2	0.115407	17.33	0.00794257	biological_process:protein_refolding	HSPA8;DNAJA1;
1	GO:0071565	11	2	0.115407	17.33	0.00794257	cellular_component:nBAF_complex	SS18L1;ARID1B;
1	GO:0005254	37	3	0.388188	7.72821	0.00858754	molecular_function:chloride_channel_activity	CLCN1;GABRA5;TTYH1;
1	GO:1902476	72	4	0.755393	5.29526	0.00865963	biological_process:chloride_transmembrane_transport	CLCN1;GABRA5;TTYH1;ANO8;
1	GO:0044030	12	2	0.125899	15.8857	0.00920155	biological_process:regulation_of_DNA_methylation	KDM1B;BRCA1;
1	GO:0034707	39	3	0.409171	7.3319	0.0098228	cellular_component:chloride_channel_complex	CLCN1;GABRA5;TTYH1;
1	GO:0006309	13	2	0.13639	14.6638	0.010543	biological_process:apoptotic_DNA_fragmentation	HMGB1;KPNB1;
1	GO:0032433	13	2	0.13639	14.6638	0.010543	cellular_component:filopodium_tip	NLGN1;TTYH1;
1	GO:0043046	13	2	0.13639	14.6638	0.010543	biological_process:DNA_methylation_involved_in_gamete_generation	KDM1B;PIWIL2;
1	GO:0019058	120	5	1.25899	3.97144	0.0108144	biological_process:viral_life_cycle	KPNB1;RPS4X;RPL22;SEH1L;RPL15;
1	GO:0006936	78	4	0.818342	4.88793	0.011229	biological_process:muscle_contraction	CLCN1;CHRNE;TRDN;MYL5;
1	GO:0003950	14	2	0.146882	13.6164	0.0119651	molecular_function:NAD+_ADP-ribosyltransferase_activity	PARP8;PARP12;
1	GO:0031032	14	2	0.146882	13.6164	0.0119651	biological_process:actomyosin_structure_organization	MYH14;CNN3;
1	GO:0060384	14	2	0.146882	13.6164	0.0119651	biological_process:innervation	LRIG2;GABRA5;
1	GO:0030544	15	2	0.157373	12.7087	0.0134659	molecular_function:Hsp70_protein_binding	DNAJA1;TFRC;
1	GO:0006349	16	2	0.167865	11.9143	0.0150436	biological_process:regulation_of_gene_expression_by_genetic_imprinting	BRCA1;KDM1B;
1	GO:0045332	16	2	0.167865	11.9143	0.0150436	biological_process:phospholipid_translocation	TMEM30A;ATP9B;
1	GO:2000463	16	2	0.167865	11.9143	0.0150436	biological_process:positive_regulation_of_excitatory_postsynaptic_potential	NLGN1;CUX2;
1	GO:0006414	88	4	0.923258	4.33248	0.0165076	biological_process:translational_elongation	RPL22;RPS4X;HBS1L;RPL15;
1	GO:0000793	17	2	0.178357	11.2135	0.0166965	cellular_component:condensed_chromosome	HMGB1;BAZ1B;
1	GO:0022625	49	3	0.514087	5.83559	0.0174874	cellular_component:cytosolic_large_ribosomal_subunit	RPL22;RPL7L1;RPL15;
1	GO:0003009	18	2	0.188848	10.5905	0.0184227	biological_process:skeletal_muscle_contraction	CHRNE;MYH14;
1	GO:0043027	18	2	0.188848	10.5905	0.0184227	molecular_function:cysteine-type_endopeptidase_inhibitor_activity_involved_in_apoptotic_process	RPS6KA1;RPS6KA3;
1	GO:0048477	18	2	0.188848	10.5905	0.0184227	biological_process:oogenesis	PIWIL2;DIAPH2;
1	GO:0050775	19	2	0.19934	10.0331	0.0202205	biological_process:positive_regulation_of_dendrite_morphogenesis	SS18L1;CUX2;
1	GO:0003723	369	9	3.87139	2.32475	0.020913	molecular_function:RNA_binding	NOL9;TRMT1;BRCA1;RPL22;SRSF10;RPL15;RPS4X;RBBP7;RBM43;
1	GO:0008152	672	14	7.05033	1.98572	0.0214373	biological_process:metabolic_process	ATP9B;MYH14;PARP12;SYN3;PAPL;KCMF1;HBS1L;PLCD3;PDE6H;MAN1C1;STARD9;QRSL1;GALNS;PARP8;
1	GO:0019083	96	4	1.00719	3.97145	0.021682	biological_process:viral_transcription	RPL22;SEH1L;RPS4X;RPL15;
1	GO:0050715	20	2	0.209831	9.53148	0.0220882	biological_process:positive_regulation_of_cytokine_secretion	SCAMP5;PTGER4;
1	GO:0007269	55	3	0.577036	5.19898	0.0233025	biological_process:neurotransmitter_secretion	CASK;HSPA8;SYN3;
1	GO:0000375	22	2	0.230814	8.66499	0.0260268	biological_process:RNA_splicing,_via_transesterification_reactions	SRSF10;PRPF8;
1	GO:0043425	22	2	0.230814	8.66499	0.0260268	molecular_function:bHLH_transcription_factor_binding	UBE2I;TCF4;
1	GO:0048041	23	2	0.241306	8.28823	0.0280943	biological_process:focal_adhesion_assembly	FERMT2;ARHGEF7;
1	GO:0015031	268	7	2.81174	2.48956	0.0282281	biological_process:protein_transport	FRAS1;SCAMP5;TRIM3;KPNB1;SEH1L;MVP;RILP;
1	GO:0007080	24	2	0.251798	7.94287	0.0302251	biological_process:mitotic_metaphase_plate_congression	SEH1L;PSRC1;
1	GO:0007154	24	2	0.251798	7.94287	0.0302251	biological_process:cell_communication	SLC8A3;FRAS1;
1	GO:0044822	899	17	9.43192	1.80239	0.0305603	molecular_function:poly(A)_RNA_binding	RPL7L1;UBE2I;RPS4X;HSPA8;RPL22;DHX37;METTL16;TFRC;ZC3H18;TRMT1;PARP12;SRSF10;RPL15;PRPF8;KPNB1;NUDT21;HMGB1;
1	GO:0005844	26	2	0.272781	7.33189	0.0346707	cellular_component:polysome	PIWIL2;RPS4X;
1	GO:0051262	26	2	0.272781	7.33189	0.0346707	biological_process:protein_tetramerization	GRIN2A;NUDT21;
1	GO:0034220	223	6	2.33962	2.56452	0.0357755	biological_process:ion_transmembrane_transport	TTYH1;GABRA5;TRDN;ANO8;CLCN1;GRIN2A;
1	GO:0006260	114	4	1.19604	3.34437	0.0365943	biological_process:DNA_replication	POLD3;RBBP7;BRCA1;MCM6;
1	GO:0042769	27	2	0.283272	7.06035	0.0369823	biological_process:DNA_damage_response,_detection_of_DNA_damage	POLD3;DNAJA1;
1	GO:0003735	116	4	1.21702	3.28671	0.0385372	molecular_function:structural_constituent_of_ribosome	RPS4X;RPL22;RPL7L1;RPL15;
1	GO:0006986	28	2	0.293764	6.80819	0.0393512	biological_process:response_to_unfolded_protein	HSPA8;DNAJA1;
1	GO:0005622	862	16	9.04373	1.76918	0.0412905	cellular_component:intracellular	STAM;ARHGEF7;TRIM3;HSPA8;ZNF709;TRIM45;ZNF419;PLEKHM3;PTGER4;PARP8;ZNF772;RPS6KA1;HBS1L;PLCD3;ANO8;KPNB1;
1	GO:0042059	29	2	0.304255	6.57343	0.0417758	biological_process:negative_regulation_of_epidermal_growth_factor_receptor_signaling_pathway	STAM;ARHGEF7;
1	GO:0045597	29	2	0.304255	6.57343	0.0417758	biological_process:positive_regulation_of_cell_differentiation	RPS6KA3;RPS6KA1;
1	GO:0006271	30	2	0.314747	6.35431	0.0442548	biological_process:DNA_strand_elongation_involved_in_DNA_replication	POLD3;MCM6;
1	GO:0016925	72	3	0.755393	3.97144	0.0447234	biological_process:protein_sumoylation	BRCA1;SEH1L;UBE2I;
1	GO:0044267	488	10	5.11988	1.95317	0.0461965	biological_process:cellular_protein_metabolic_process	BRCA1;UBE2I;RPL15;RPS4X;RPL22;MAN1C1;SUMF1;PIGU;MME;SEH1L;
1	GO:0008333	31	2	0.325238	6.14934	0.0467867	biological_process:endosome_to_lysosome_transport	VPS41;RILP;
1	GO:0055038	31	2	0.325238	6.14934	0.0467867	cellular_component:recycling_endosome_membrane	SCAMP5;TFRC;
1	GO:0030425	239	6	2.50748	2.39284	0.0468538	cellular_component:dendrite	GABRA5;UBE2I;TXN2;MME;GRIN2A;NLGN1;
1	GO:0051082	74	3	0.776376	3.86411	0.0477114	molecular_function:unfolded_protein_binding	HSPA8;DNAJA1;SRSF10;
1	GO:0043687	242	6	2.53896	2.36317	0.0491406	biological_process:post-translational_protein_modification	BRCA1;MAN1C1;SUMF1;UBE2I;PIGU;SEH1L;
1	GO:0060348	32	2	0.33573	5.95717	0.04937	biological_process:bone_development	PTGER4;TRIM45;
2	GO:0035770	8	4	0.301687	13.2588	0.000693899	cellular_component:ribonucleoprotein_granule	TDRD7;FXR1;FASTKD5;DHX30;
2	GO:0004653	19	5	0.716508	6.97829	0.00154253	molecular_function:polypeptide_N-acetylgalactosaminyltransferase_activity	GALNT9;WBSCR17;GALNT3;GALNT10;GALNT5;
2	GO:0036010	5	3	0.188555	15.9105	0.00236598	biological_process:protein_localization_to_endosome	ACAP2;PACSIN2;TOLLIP;
2	GO:0090005	5	3	0.188555	15.9105	0.00236598	biological_process:negative_regulation_of_establishment_of_protein_localization_to_plasma_membrane	PPP2R5A;TMEM59;LRRC15;
2	GO:0007052	22	5	0.82964	6.02671	0.00267394	biological_process:mitotic_spindle_organization	DYNC1H1;TNKS;RCC1;SPC25;DCTN6;
2	GO:0048041	23	5	0.867351	5.76468	0.00315778	biological_process:focal_adhesion_assembly	BCL2;TESK2;ACTN1;PTPRK;PIP5K1A;
2	GO:0021942	6	3	0.226266	13.2587	0.00345248	biological_process:radial_glia_guided_migration_of_Purkinje_cell	RERE;SOCS7;CUL5;
2	GO:0016592	27	5	1.01819	4.91065	0.00573158	cellular_component:mediator_complex	MED24;MED12L;MED20;MED13L;MED12;
2	GO:0005770	81	9	3.05458	2.94639	0.00574292	cellular_component:late_endosome	STX8;RAPGEF2;ANKRD27;TMEM59;VPS18;LDLR;TSG101;CHID1;MAGI2;
2	GO:0001104	28	5	1.05591	4.73527	0.00655399	molecular_function:RNA_polymerase_II_transcription_cofactor_activity	MED24;MED12L;MED20;MED13L;MED12;
2	GO:0006464	83	9	3.13001	2.87539	0.00661954	biological_process:cellular_protein_modification_process	MSRA;RIMKLB;ATG3;PHKA2;TTLL7;PPP4R2;TTLL12;RIMKLA;TSG101;
2	GO:0052866	2	2	0.075422	26.5175	0.00758547	molecular_function:phosphatidylinositol_phosphate_phosphatase_activity	MTMR7;MTMR6;
2	GO:0072590	2	2	0.075422	26.5175	0.00758547	molecular_function:N-acetyl-L-aspartate-L-glutamate_ligase_activity	RIMKLA;RIMKLB;
2	GO:0070300	10	3	0.377109	7.95526	0.0105335	molecular_function:phosphatidic_acid_binding	RAPGEF2;PACSIN2;MAPKAP1;
2	GO:0005887	935	20	35.2597	0.567219	0.0109513	cellular_component:integral_component_of_plasma_membrane	STX8;PPAP2A;TFR2;FOLR1;KLRC1;LDLR;OR5B2;MPZL1;TRPC1;GPR1;SLC7A11;CXCR5;PTPRK;HTR4;PTPRN2;GBAS;NUMB;RAPGEF2;SLC34A2;GJA5;
2	GO:0014031	3	2	0.113133	17.6783	0.0123364	biological_process:mesenchymal_cell_development	ALX1;BCL2;
2	GO:0031697	3	2	0.113133	17.6783	0.0123364	molecular_function:beta-1_adrenergic_receptor_binding	RAPGEF2;MAGI2;
2	GO:0044309	3	2	0.113133	17.6783	0.0123364	cellular_component:neuron_spine	SHANK3;GRIA1;
2	GO:0070940	3	2	0.113133	17.6783	0.0123364	biological_process:dephosphorylation_of_RNA_polymerase_II_C-terminal_domain	SSU72;RPRD1A;
2	GO:0003777	63	7	2.37579	2.94639	0.013965	molecular_function:microtubule_motor_activity	DYNC1H1;KIF9;DNHD1;KIF4B;KIF28P;KIF16B;DYNC1I2;
2	GO:0006493	63	7	2.37579	2.94639	0.013965	biological_process:protein_O-linked_glycosylation	ADAMTS13;TET1;GALNT3;MUC5B;GALNT10;GALNT5;GALNT9;
2	GO:0030521	35	5	1.31988	3.78822	0.0147209	biological_process:androgen_receptor_signaling_pathway	BRCA1;MED24;PPAP2A;ARID1A;MED12;
2	GO:0008284	322	4	12.1429	0.32941	0.0151169	biological_process:positive_regulation_of_cell_proliferation	IKBKB;CSF1;CRIP2;SLC25A33;
2	GO:0006607	12	3	0.452531	6.62938	0.0158689	biological_process:NLS-bearing_protein_import_into_nucleus	KPNA6;IPO5;RERE;
2	GO:0021680	12	3	0.452531	6.62938	0.0158689	biological_process:cerebellar_Purkinje_cell_layer_development	UQCRQ;SEZ6;SEZ6L;
2	GO:0030518	12	3	0.452531	6.62938	0.0158689	biological_process:intracellular_steroid_hormone_receptor_signaling_pathway	MED24;MED12;PPAP2A;
2	GO:0005089	65	7	2.45121	2.85573	0.016118	molecular_function:Rho_guanyl-nucleotide_exchange_factor_activity	ARHGEF10;ARHGEF10L;ARHGEF39;ARHGEF11;KALRN;RASGRF2;TIAM1;
2	GO:0007154	24	4	0.905062	4.41959	0.0180072	biological_process:cell_communication	SNTG1;GJA5;FRAS1;NF1;
2	GO:0008274	4	2	0.150844	13.2587	0.0180581	cellular_component:gamma-tubulin_ring_complex	TUBGCP5;BRCA1;
2	GO:0014044	4	2	0.150844	13.2587	0.0180581	biological_process:Schwann_cell_development	NF1;MED12;
2	GO:0021747	4	2	0.150844	13.2587	0.0180581	biological_process:cochlear_nucleus_development	BCL2;SCRIB;
2	GO:0021930	4	2	0.150844	13.2587	0.0180581	biological_process:cerebellar_granule_cell_precursor_proliferation	RERE;RORA;
2	GO:0036124	4	2	0.150844	13.2587	0.0180581	biological_process:histone_H3-K9_trimethylation	ARID4B;SETDB1;
2	GO:0045069	4	2	0.150844	13.2587	0.0180581	biological_process:regulation_of_viral_genome_replication	BCL2;PPIA;
2	GO:2000188	4	2	0.150844	13.2587	0.0180581	biological_process:regulation_of_cholesterol_homeostasis	RORA;LDLR;
2	GO:0035023	67	7	2.52663	2.77049	0.0184956	biological_process:regulation_of_Rho_protein_signal_transduction	ARHGEF10;ARHGEF10L;ARHGEF39;ARHGEF11;KALRN;RASGRF2;TIAM1;
2	GO:0019905	52	6	1.96097	3.05971	0.018948	molecular_function:syntaxin_binding	STX8;SYTL3;SYT17;VPS18;HECTD3;STXBP5L;
2	GO:0016282	13	3	0.490242	6.11943	0.0190075	cellular_component:eukaryotic_43S_preinitiation_complex	EIF3L;DHX29;EIF3J;
2	GO:0019886	68	7	2.56434	2.72974	0.0197719	biological_process:antigen_processing_and_presentation_of_exogenous_peptide_antigen_via_MHC_class_II	DYNC1H1;DCTN6;SEC31A;KIF4B;SEC24C;TRAF6;DYNC1I2;
2	GO:0006198	14	3	0.527953	5.68232	0.0224633	biological_process:cAMP_catabolic_process	PDE8B;PDE4C;PDE10A;
2	GO:0048208	14	3	0.527953	5.68232	0.0224633	biological_process:COPII_vesicle_coating	SEC24C;SEC31A;SEC16A;
2	GO:1990090	14	3	0.527953	5.68232	0.0224633	biological_process:cellular_response_to_nerve_growth_factor_stimulus	ACAP2;MAGI2;RAPGEF2;
2	GO:0005844	26	4	0.980484	4.07962	0.0227557	cellular_component:polysome	FXR1;AGO1;PSMA6;RPL7;
2	GO:0051721	26	4	0.980484	4.07962	0.0227557	molecular_function:protein_phosphatase_2A_binding	BCL2;CTTNBP2NL;CACNA1C;ANKLE2;
2	GO:0005576	852	19	32.1297	0.591353	0.0231141	cellular_component:extracellular_region	CHID1;WNT8B;HABP4;COL4A3;KIR3DX1;CLUL1;SLIT3;CTSK;PPIA;ISG15;COL3A1;RNASE13;AGRN;LAMB1;FNDC5;KIRREL3;LAMA4;ACTN1;WNT5B;
2	GO:0017137	71	7	2.67748	2.6144	0.0239661	molecular_function:Rab_GTPase_binding	SYTL3;USP6NL;RABGAP1L;ANKRD27;ACAP2;SGSM3;KIF16B;
2	GO:0000137	5	2	0.188555	10.607	0.0246732	cellular_component:Golgi_cis_cisterna	TMEM59;LLGL1;
2	GO:0004630	5	2	0.188555	10.607	0.0246732	molecular_function:phospholipase_D_activity	PLD1;PLD4;
2	GO:0048227	5	2	0.188555	10.607	0.0246732	biological_process:plasma_membrane_to_endosome_transport	SGSM3;USP6NL;
2	GO:0070290	5	2	0.188555	10.607	0.0246732	molecular_function:N-acylphosphatidylethanolamine-specific_phospholipase_D_activity	PLD1;PLD4;
2	GO:0019068	15	3	0.565664	5.3035	0.0262366	biological_process:virion_assembly	TSG101;PPIA;USP6NL;
2	GO:1903861	15	3	0.565664	5.3035	0.0262366	biological_process:positive_regulation_of_dendrite_extension	CPNE5;SYT17;SMURF1;
2	GO:0006508	340	5	12.8217	0.389963	0.0268813	biological_process:proteolysis	ADAMTS13;CTSK;PRSS50;TMEM59;SHMT1;
2	GO:0006470	172	13	6.48628	2.00423	0.0269124	biological_process:protein_dephosphorylation	PTPRK;PTPRR;PPAP2A;BCL2;MTMR6;MTMR7;PPAP2C;CTTNBP2NL;PTPRN2;PDXP;PTPN13;DUSP10;ACP6;
2	GO:0004725	73	7	2.7529	2.54277	0.0270783	molecular_function:protein_tyrosine_phosphatase_activity	PTPRK;PTPN13;PTPRR;DUSP10;MTMR6;MTMR7;PTPRN2;
2	GO:0016266	43	5	1.62157	3.08343	0.0301812	biological_process:O-glycan_processing	GALNT10;GALNT5;GALNT9;GALNT3;MUC5B;
2	GO:0004114	16	3	0.603375	4.97203	0.0303263	molecular_function:3',5'-cyclic-nucleotide_phosphodiesterase_activity	PDE8B;PDE10A;PDE4C;
2	GO:0005001	16	3	0.603375	4.97203	0.0303263	molecular_function:transmembrane_receptor_protein_tyrosine_phosphatase_activity	PTPRK;PTPRN2;PTPRR;
2	GO:2001243	16	3	0.603375	4.97203	0.0303263	biological_process:negative_regulation_of_intrinsic_apoptotic_signaling_pathway	BCL2;VDAC2;BCL2L2;
2	GO:0031982	75	7	2.82832	2.47497	0.0304536	cellular_component:vesicle	STX8;TKT;SLC34A2;GAPDH;KIF9;SPNS2;DYNC1I2;
2	GO:0043547	375	23	14.1416	1.62641	0.0306784	biological_process:positive_regulation_of_GTPase_activity	ARHGEF10L;ARHGEF11;RAPGEF2;DEPDC1B;ACAP2;RASAL2;AGRN;ARHGEF39;USP6NL;RABGAP1L;KALRN;NF1;ANKRD27;CDKL5;AGAP1;RAP1GAP;DOCK7;RASGRF2;SGSM3;ARHGEF10;RCC1;TIAM1;LLGL1;
2	GO:0016757	29	4	1.09362	3.65759	0.0311817	molecular_function:transferase_activity,_transferring_glycosyl_groups	WBSCR17;GALNT10;GALNT9;GALNT3;
2	GO:0030017	29	4	1.09362	3.65759	0.0311817	cellular_component:sarcomere	MYH4;PSMA6;HABP4;TRPC1;
2	GO:0007018	59	6	2.22494	2.6967	0.0312257	biological_process:microtubule-based_movement	DYNC1H1;KIF9;DNHD1;KIF4B;KIF16B;DYNC1I2;
2	GO:0001952	6	2	0.226266	8.83915	0.032109	biological_process:regulation_of_cell-matrix_adhesion	BCL2;NF1;
2	GO:0046790	6	2	0.226266	8.83915	0.032109	molecular_function:virion_binding	TSG101;PPIA;
2	GO:0070883	6	2	0.226266	8.83915	0.032109	molecular_function:pre-miRNA_binding	XPO5;AGO1;
2	GO:0090036	6	2	0.226266	8.83915	0.032109	biological_process:regulation_of_protein_kinase_C_signaling	SEZ6;SEZ6L;
2	GO:0035335	76	7	2.86603	2.4424	0.0322424	biological_process:peptidyl-tyrosine_dephosphorylation	PTPRK;PTPN13;PTPRR;DUSP10;MTMR6;MTMR7;PTPRN2;
2	GO:0003725	44	5	1.65928	3.01335	0.0326295	molecular_function:double-stranded_RNA_binding	AGO1;MYH4;ACTN1;TUBB4B;DHX30;
2	GO:0048471	441	26	16.6305	1.56339	0.0339551	cellular_component:perinuclear_region_of_cytoplasm	MT1B;BYSL;PTPRR;GALNT3;STK16;TRAF6;RAB8B;STX8;LAMB1;SEC24C;MAGI2;CSF1;HECTD3;PLD1;SEZ6;KRT18;HIF1AN;RAPGEF2;ANGEL1;TOLLIP;GAPDH;INADL;ADCY10;SEC31A;FXR1;CABP7;
2	GO:0030276	30	4	1.13133	3.53567	0.0343452	molecular_function:clathrin_binding	HIP1;SYTL3;SYT17;TOM1;
2	GO:0051287	30	4	1.13133	3.53567	0.0343452	molecular_function:NAD_binding	GLYR1;SORD;LDHB;GAPDH;
2	GO:0043034	17	3	0.641086	4.67956	0.03473	cellular_component:costamere	FXR1;KRT8;TRPC1;
2	GO:0006955	207	2	7.80616	0.256208	0.0369208	biological_process:immune_response	LCP2;CXCR5;
2	GO:0034644	31	4	1.16904	3.42161	0.0376878	biological_process:cellular_response_to_UV	ERCC4;PCNA;PTPRK;INO80;
2	GO:0040018	31	4	1.16904	3.42161	0.0376878	biological_process:positive_regulation_of_multicellular_organism_growth	CSF1;PLS1;BCL2;BBS2;
2	GO:0031902	62	6	2.33808	2.56621	0.0377739	cellular_component:late_endosome_membrane	STX8;PLD1;TMEM59;VPS18;OSBPL9;TSG101;
2	GO:0045022	18	3	0.678797	4.41958	0.039444	biological_process:early_endosome_to_late_endosome_transport	ANKRD27;STX8;KIF16B;
2	GO:0048025	18	3	0.678797	4.41958	0.039444	biological_process:negative_regulation_of_mRNA_splicing,_via_spliceosome	SFSWAP;SAP18;SRSF4;
2	GO:0051568	18	3	0.678797	4.41958	0.039444	biological_process:histone_H3-K4_methylation	WDR5;ASH1L;WDR82;
2	GO:0044853	7	2	0.263977	7.57642	0.0402966	cellular_component:plasma_membrane_raft	PRKAR2A;LCP2;
2	GO:0048188	7	2	0.263977	7.57642	0.0402966	cellular_component:Set1C/COMPASS_complex	WDR5;WDR82;
2	GO:0060074	7	2	0.263977	7.57642	0.0402966	biological_process:synapse_maturation	SEZ6;SEZ6L;
2	GO:0015629	166	12	6.26002	1.91693	0.0411154	cellular_component:actin_cytoskeleton	MSRA;LIMA1;MYLK3;UBE2K;ARPC1A;CTTNBP2NL;AVIL;STK17B;KALRN;NFATC2;PDLIM5;SEPT7;
2	GO:0018107	32	4	1.20675	3.31469	0.04121	biological_process:peptidyl-threonine_phosphorylation	MTOR;OXSR1;BCL2;TNKS;
2	GO:0005096	202	14	7.61761	1.83785	0.0415169	molecular_function:GTPase_activator_activity	ARHGEF10L;AGAP1;ARHGEF11;RAPGEF2;DEPDC1B;RAP1GAP;ACAP2;RASAL2;SGSM3;USP6NL;RABGAP1L;NF1;ANKRD27;LLGL1;
2	GO:0001782	19	3	0.716508	4.18697	0.0444637	biological_process:B_cell_homeostasis	SPNS2;BCL2;IKBKB;
2	GO:0035872	33	4	1.24446	3.21424	0.0449118	biological_process:nucleotide-binding_domain,_leucine_rich_repeat_containing_receptor_signaling_pathway	NLRP1;IKBKB;TRAF6;BCL2;
2	GO:0051496	33	4	1.24446	3.21424	0.0449118	biological_process:positive_regulation_of_stress_fiber_assembly	ARHGEF10;ARHGEF10L;MTOR;EVL;
2	GO:0006887	66	6	2.48892	2.41068	0.0477731	biological_process:exocytosis	SCAMP5;PLD1;STX2;VMP1;LLGL1;STXBP5L;
2	GO:0005768	173	12	6.52399	1.83936	0.0480114	cellular_component:endosome	TOM1;PACSIN2;HTR4;TSG101;SNX1;KIF16B;ARRDC4;RAB8B;FOLR1;STX8;PLD1;RAB37;
2	GO:0031124	34	4	1.28217	3.11971	0.0487928	biological_process:mRNA_3'-end_processing	PAPOLA;CPSF2;UPF3B;SRSF4;
2	GO:0090630	34	4	1.28217	3.11971	0.0487928	biological_process:activation_of_GTPase_activity	ARHGEF10;DOCK7;SCRIB;PIP5K1A;
2	GO:0006527	8	2	0.301687	6.62939	0.0491711	biological_process:arginine_catabolic_process	DDAH1;FAH;
2	GO:0006826	8	2	0.301687	6.62939	0.0491711	biological_process:iron_ion_transport	TFR2;SFXN1;
2	GO:0008195	8	2	0.301687	6.62939	0.0491711	molecular_function:phosphatidate_phosphatase_activity	PPAP2C;PPAP2A;
2	GO:0030127	8	2	0.301687	6.62939	0.0491711	cellular_component:COPII_vesicle_coat	SEC24C;SEC31A;
2	GO:0032486	8	2	0.301687	6.62939	0.0491711	biological_process:Rap_protein_signal_transduction	SGSM3;RAPGEF2;
2	GO:0038180	8	2	0.301687	6.62939	0.0491711	biological_process:nerve_growth_factor_signaling_pathway	RAPGEF2;MAGI2;
2	GO:0045806	8	2	0.301687	6.62939	0.0491711	biological_process:negative_regulation_of_endocytosis	PACSIN2;SCAMP5;
2	GO:0046930	8	2	0.301687	6.62939	0.0491711	cellular_component:pore_complex	BCL2;VDAC2;
2	GO:0061001	8	2	0.301687	6.62939	0.0491711	biological_process:regulation_of_dendritic_spine_morphogenesis	SHANK3;PDLIM5;
2	GO:0070307	8	2	0.301687	6.62939	0.0491711	biological_process:lens_fiber_cell_development	WNT5B;BFSP2;
2	GO:2001214	8	2	0.301687	6.62939	0.0491711	biological_process:positive_regulation_of_vasculogenesis	RAPGEF2;HIF1AN;
2	GO:0006810	273	4	10.2951	0.388535	0.0496219	biological_process:transport	STX8;DYNC1I2;DYNC1H1;CACNA1B;
2	GO:0046580	20	3	0.754219	3.97763	0.0497835	biological_process:negative_regulation_of_Ras_protein_signal_transduction	MAPKAP1;RASAL2;NF1;
2	GO:0051225	20	3	0.754219	3.97763	0.0497835	biological_process:spindle_assembly	TNKS;RCC1;INO80;
2	GO:0002244	50	5	1.88555	2.65175	0.0498706	biological_process:hematopoietic_progenitor_cell_differentiation	PLD4;ACP6;WDR7;SRSF4;DOCK7;
